# Supplementary material for: Integrated cohort of esophageal squamous cell cancer reveals genomic features underlying clinical characteristics
Source: Nat Commun. 2022 Sep 7;13:5268. doi: 10.1038/s41467-022-32962-1 (PMC9452532; doi:10.1038/s41467-022-32962-1)
Supplement: Supplementary file 4 — Supplementary Data 1 [file 41467_2022_32962_MOESM4_ESM.xlsx]

## Sheet: Sheet1
Dataset	Publication year	Population	Samples	Raw SNVs	Verified_SNVs	taget methods	Original genome
PMID30012096	2018	China	9	812	808	Agilent SureSelect Human All Exon V5	hg19
PMID22877736	2012	North America/China	12	993	973	Agilent SureSelect Paired-End Version 2.0 Human Exome Kit	hg18
PMID32929369	2020	China	14	1019	1011	N.A.	hg19
PMID34413060	2021	Japan	5	2104	2101	Agilent SureSelect XT Human All Exon V5 Plus Regulatory	hg19
PMID28608921	2017	China	41	3642	3612	N.A.	hg19
PMID31289612	2019	Japan	16	5280	5250	Agilent SureSelect Human All ExonV5	hg19
PMID28548104	2017	China	92	6797	6764	WGS	hg19
PMID32974170	2018	India	21	8790	7300	Agilent SureSelectXT Human All Exon V5	hg19
PMID30975989	2019	China	39	7616	7593	Agilent SureSelect Human All Exon V6	hg19
PMID27058444	2016	China	67	9918	9853	Agilent Sure-Select Human All Exon V4 plus UTRs	hg19
PMID25839328	2015	China	104	10149	10134	NimbleGen SeqCap EZ Exome (44M)	hg19
PMID25151357	2014	China	113	12022	11990	Agilent SureSelect Human All Exon V4	hg18
PMID34263978	2021	Japan	88	12683	12632	Agilent SureSelect XT Human All Exon	hg19
TCGA	2017	Mostly East Asians	94	18858	18781	-	hg19
PMID34285259	2021	African Americans	10	21628	21319	Agilent SureSelect XT Human All Exon V6 + UTR kit	hg38
PMID26873401	2016	Japan	144	23121	23059	SureSelect Human All Exon 50Mb Kit	hg19
ICGC	2019	China	140	24208	23962	-	hg19
PMID32398863	2020	China	508	7218110	7210261	WGS	hg19
