# Supplementary material for: Integrated cohort of esophageal squamous cell cancer reveals genomic features underlying clinical characteristics
Source: Nat Commun. 2022 Sep 7;13:5268. doi: 10.1038/s41467-022-32962-1 (PMC9452532; doi:10.1038/s41467-022-32962-1)
Supplement: Supplementary file 5 — Supplementary Data 2 [file 41467_2022_32962_MOESM5_ESM.xlsx]

## Sheet: Sheet1
ID	study	seq_type	total_SNV	cds_SNV	non_silent_SNV
ECRT;ECRT01	ECRT	WES	1172	637	389
ECRT;ECRT02	ECRT	WES	224	117	71
ECRT;ECRT03	ECRT	WES	376	199	121
ECRT;ECRT04	ECRT	WES	25	8	6
ECRT;ECRT06	ECRT	WES	227	128	73
ECRT;ECRT07	ECRT	WES	73	32	19
ECRT;ECRT08	ECRT	WES	182	99	59
ECRT;ECRT09	ECRT	WES	214	102	69
ECRT;ECRT10	ECRT	WES	8	3	0
ECRT;ECRT11	ECRT	WES	625	335	182
ECRT;ECRT12	ECRT	WES	159	88	51
ECRT;ECRT13	ECRT	WES	342	198	125
ECRT;ECRT14	ECRT	WES	205	92	55
ECRT;ECRT15	ECRT	WES	214	145	95
ECRT;ECRT16	ECRT	WES	266	128	87
ECRT;ECRT17	ECRT	WES	211	127	69
ECRT;ECRT18	ECRT	WES	409	213	126
ECRT;ECRT19	ECRT	WES	331	184	114
ECRT;ECRT20	ECRT	WES	338	161	84
ECRT;ECRT21	ECRT	WES	8210	4869	2344
ECRT;ECRT22	ECRT	WES	259	88	40
ECRT;ECRT23	ECRT	WES	2849	1604	689
ECRT;ECRT24	ECRT	WES	620	267	141
ECRT;ECRT25	ECRT	WES	1158	592	184
ECRT;ECRT26	ECRT	WES	392	196	122
ECRT;ECRT27	ECRT	WES	342	173	105
ECRT;ECRT28	ECRT	WES	1123	631	381
ECRT;ECRT29	ECRT	WES	533	192	105
ECRT;ECRT30	ECRT	WES	315	150	85
ECRT;ECRT31	ECRT	WES	198	112	73
ECRT;ECRT32	ECRT	WES	4152	1786	674
ECRT;ECRT33	ECRT	WES	510	252	137
ECRT;ECRT34	ECRT	WES	211	109	63
ECRT;ECRT36	ECRT	WES	331	180	107
ECRT;ECRT37	ECRT	WES	421	201	103
ECRT;ECRT38	ECRT	WES	543	281	157
ECRT;ECRT40	ECRT	WES	290	152	87
ECRT;ECRT41	ECRT	WES	377	207	119
ECRT;ECRT42	ECRT	WES	264	153	97
ECRT;ECRT44	ECRT	WES	441	246	155
ECRT;ECRT46	ECRT	WES	238	121	77
ECRT;ECRT47	ECRT	WES	788	279	114
ICGC;ESCC_BICR_001T	ICGC	WES	168	167	118
ICGC;ESCC_BICR_002T	ICGC	WES	57	56	46
ICGC;ESCC_BICR_003T	ICGC	WES	123	122	87
ICGC;ESCC_BICR_004T	ICGC	WES	47	47	35
ICGC;ESCC_BICR_005T	ICGC	WES	140	140	107
ICGC;ESCC_BICR_006T	ICGC	WES	10	10	7
ICGC;ESCC_BICR_007T	ICGC	WES	202	198	147
ICGC;ESCC_BICR_008T	ICGC	WES	240	238	183
ICGC;ESCC_BICR_009T	ICGC	WES	48	48	36
ICGC;ESCC_BICR_010T	ICGC	WES	229	229	163
ICGC;ESCC_BICR_011T	ICGC	WES	23	23	21
ICGC;ESCC_BICR_012T	ICGC	WES	244	244	183
ICGC;ESCC_BICR_013T	ICGC	WES	184	184	137
ICGC;ESCC_BICR_014T	ICGC	WES	105	104	82
ICGC;ESCC_BICR_015T	ICGC	WES	48	48	38
ICGC;ESCC_BICR_016T	ICGC	WES	172	171	126
ICGC;ESCC_BICR_017T	ICGC	WES	194	194	130
ICGC;ESCC_BICR_018T	ICGC	WES	90	90	61
ICGC;ESCC_BICR_019T	ICGC	WES	103	102	76
ICGC;ESCC_BICR_020T	ICGC	WES	169	169	116
ICGC;ESCC_BICR_021T	ICGC	WES	81	80	60
ICGC;ESCC_BICR_022T	ICGC	WES	101	100	79
ICGC;ESCC_BICR_023T	ICGC	WES	219	218	160
ICGC;ESCC_BICR_024T	ICGC	WES	163	163	130
ICGC;ESCC_BICR_025T	ICGC	WES	134	134	101
ICGC;ESCC_BICR_026T	ICGC	WES	5	5	4
ICGC;ESCC_BICR_027T	ICGC	WES	211	211	162
ICGC;ESCC_BICR_028T	ICGC	WES	204	203	146
ICGC;ESCC_BICR_029T	ICGC	WES	58	58	45
ICGC;ESCC_BICR_030T	ICGC	WES	79	79	55
ICGC;ESCC_BICR_031T	ICGC	WES	123	123	92
ICGC;ESCC_BICR_032T	ICGC	WES	113	113	83
ICGC;ESCC_BICR_033T	ICGC	WES	125	124	90
ICGC;ESCC_BICR_034T	ICGC	WES	96	96	73
ICGC;ESCC_BICR_035T	ICGC	WES	88	87	68
ICGC;ESCC_BICR_036T	ICGC	WES	228	227	170
ICGC;ESCC_BICR_037T	ICGC	WES	11	11	5
ICGC;ESCC_BICR_038T	ICGC	WES	105	105	77
ICGC;ESCC_BICR_039T	ICGC	WES	147	147	106
ICGC;ESCC_BICR_040T	ICGC	WES	437	435	300
ICGC;ESCC_BICR_041T	ICGC	WES	275	275	204
ICGC;ESCC_BICR_042T	ICGC	WES	293	292	219
ICGC;ESCC_BICR_043T	ICGC	WES	9	8	7
ICGC;ESCC_BICR_044T	ICGC	WES	145	145	103
ICGC;ESCC_BICR_045T	ICGC	WES	291	288	217
ICGC;ESCC_BICR_046T	ICGC	WES	153	153	102
ICGC;ESCC_BICR_047T	ICGC	WES	198	197	143
ICGC;ESCC_BICR_048T	ICGC	WES	98	98	76
ICGC;ESCC_BICR_049T	ICGC	WES	41	41	28
ICGC;ESCC_BICR_050T	ICGC	WES	132	130	97
ICGC;ESCC_BICR_051T	ICGC	WES	188	187	125
ICGC;ESCC_BICR_052T	ICGC	WES	145	145	102
ICGC;ESCC_BICR_053T	ICGC	WES	183	182	140
ICGC;ESCC_BICR_054T	ICGC	WES	159	158	117
ICGC;ESCC_BICR_055T	ICGC	WES	163	163	120
ICGC;ESCC_BICR_056T	ICGC	WES	39	39	28
ICGC;ESCC_BICR_057T	ICGC	WES	114	114	75
ICGC;ESCC_BICR_058T	ICGC	WES	146	146	109
ICGC;ESCC_BICR_059T	ICGC	WES	92	91	71
ICGC;ESCC_BICR_060T	ICGC	WES	414	413	302
ICGC;ESCC_BICR_061T	ICGC	WES	191	191	133
ICGC;ESCC_BICR_062T	ICGC	WES	107	105	78
ICGC;ESCC_BICR_063T	ICGC	WES	131	131	95
ICGC;ESCC_BICR_064T	ICGC	WES	140	140	99
ICGC;ESCC_BICR_065T	ICGC	WES	44	44	33
ICGC;ESCC_BICR_066T	ICGC	WES	179	178	135
ICGC;ESCC_BICR_067T	ICGC	WES	89	89	64
ICGC;ESCC_BICR_068T	ICGC	WES	92	92	70
ICGC;ESCC_BICR_069T	ICGC	WES	45	45	30
ICGC;ESCC_BICR_070T	ICGC	WES	327	325	247
ICGC;ESCC_BICR_071T	ICGC	WES	78	78	65
ICGC;ZZUFHECRKL-G002T	ICGC	WES	29	8	3
ICGC;ZZUFHECRKL-G003T	ICGC	WES	127	58	30
ICGC;ZZUFHECRKL-G004T	ICGC	WES	85	41	17
ICGC;ZZUFHECRKL-G005T	ICGC	WES	103	50	17
ICGC;ZZUFHECRKL-G006T	ICGC	WES	84	39	21
ICGC;ZZUFHECRKL-G007T	ICGC	WES	48	8	3
ICGC;ZZUFHECRKL-G008T	ICGC	WES	211	109	51
ICGC;ZZUFHECRKL-G009T	ICGC	WES	32	13	3
ICGC;ZZUFHECRKL-G010T	ICGC	WES	30	6	2
ICGC;ZZUFHECRKL-G011T	ICGC	WES	165	72	25
ICGC;ZZUFHECRKL-G012T	ICGC	WES	383	207	117
ICGC;ZZUFHECRKL-G013T	ICGC	WES	58	17	8
ICGC;ZZUFHECRKL-G014T	ICGC	WES	303	141	72
ICGC;ZZUFHECRKL-G015T	ICGC	WES	30	8	2
ICGC;ZZUFHECRKL-G016T	ICGC	WES	137	43	19
ICGC;ZZUFHECRKL-G017T	ICGC	WES	27	8	5
ICGC;ZZUFHECRKL-G018T	ICGC	WES	83	43	22
ICGC;ZZUFHECRKL-G019T	ICGC	WES	162	62	31
ICGC;ZZUFHECRKL-G020T	ICGC	WES	229	100	40
ICGC;ZZUFHECRKL-G021T	ICGC	WES	63	21	10
ICGC;ZZUFHECRKL-G022T	ICGC	WES	95	23	6
ICGC;ZZUFHECRKL-G023T	ICGC	WES	259	123	61
ICGC;ZZUFHECRKL-G024T	ICGC	WES	41	13	3
ICGC;ZZUFHECRKL-G025T	ICGC	WES	129	60	25
ICGC;ZZUFHECRKL-G026T	ICGC	WES	435	212	101
ICGC;ZZUFHECRKL-G027T	ICGC	WES	83	28	9
ICGC;ZZUFHECRKL-G028T	ICGC	WES	96	45	23
ICGC;ZZUFHECRKL-G029T	ICGC	WES	22	4	2
ICGC;ZZUFHECRKL-G030T	ICGC	WES	41	9	4
ICGC;ZZUFHECRKL-G031T	ICGC	WES	184	81	38
ICGC;ZZUFHECRKL-G032T	ICGC	WES	152	68	39
ICGC;ZZUFHECRKL-G033T	ICGC	WES	429	201	110
ICGC;ZZUFHECRKL-G034T	ICGC	WES	167	80	39
ICGC;ZZUFHECRKL-G035T	ICGC	WES	198	86	36
ICGC;ZZUFHECRKL-G036T	ICGC	WES	266	136	75
ICGC;ZZUFHECRKL-G037T	ICGC	WES	41	12	3
ICGC;ZZUFHECRKL-G038T	ICGC	WES	628	259	117
ICGC;ZZUFHECRKL-G039T	ICGC	WES	105	42	12
ICGC;ZZUFHECRKL-G040T	ICGC	WES	433	202	108
ICGC;ZZUFHECRKL-G041T	ICGC	WES	74	18	6
ICGC;ZZUFHECRKL-G042T	ICGC	WES	78	27	11
ICGC;ZZUFHECRKL-G043T	ICGC	WES	271	88	39
ICGC;ZZUFHECRKL-G044T	ICGC	WES	140	54	22
ICGC;ZZUFHECRKL-G045T	ICGC	WES	858	406	171
ICGC;ZZUFHECRKL-G046T	ICGC	WES	21	4	1
ICGC;ZZUFHECRKL-G047T	ICGC	WES	447	206	94
ICGC;ZZUFHECRKL-G048T	ICGC	WES	40	18	5
ICGC;ZZUFHECRKL-G050T	ICGC	WES	69	30	16
ICGC;ZZUFHECRKL-G051T	ICGC	WES	405	157	65
ICGC;ZZUFHECRKL-G052T	ICGC	WES	334	149	64
ICGC;ZZUFHECRKL-G054T	ICGC	WES	183	64	35
ICGC;ZZUFHECRKL-G055T	ICGC	WES	144	65	32
ICGC;ZZUFHECRKL-G056T	ICGC	WES	338	162	81
ICGC;ZZUFHECRKL-G057T	ICGC	WES	312	162	101
ICGC;ZZUFHECRKL-G059T	ICGC	WES	301	130	61
ICGC;ZZUFHECRKL-G060T	ICGC	WES	786	358	141
ICGC;ZZUFHECRKL-G062T	ICGC	WES	523	237	98
ICGC;ZZUFHECRKL-G063T	ICGC	WES	136	65	19
ICGC;ZZUFHECRKL-G064T	ICGC	WES	30	4	0
ICGC;ZZUFHECRKL-G066T	ICGC	WES	113	45	15
ICGC;ZZUFHECRKL-G067T	ICGC	WES	527	271	146
ICGC;ZZUFHECRKL-G068T	ICGC	WES	369	154	60
ICGC;ZZUFHECRKL-G069T	ICGC	WES	64	23	10
ICGC;ZZUFHECRKL-G070T	ICGC	WES	55	10	0
ICGC;ZZUFHECRKL-G071T	ICGC	WES	490	240	122
ICGC;ZZUFHECRKL-G072T	ICGC	WES	168	65	29
ICGC;ZZUFHECRKL-G073T	ICGC	WES	75	32	10
ICGC;ZZUFHECRKL-G074T	ICGC	WES	85	20	8
ICGC;ZZUFHECRKL-G075T	ICGC	WES	308	145	66
PMID22877736;ESOSCC152T	PMID22877736	WES	75	72	66
PMID22877736;ESOSCC154T	PMID22877736	WES	53	51	47
PMID22877736;ESOSCC155T	PMID22877736	WES	112	111	101
PMID22877736;ESOSCC156T	PMID22877736	WES	48	45	43
PMID22877736;ESOSCC157T	PMID22877736	WES	140	136	125
PMID22877736;ESOSCC158T	PMID22877736	WES	84	84	80
PMID22877736;ESOSCC159T	PMID22877736	WES	59	58	51
PMID22877736;ESOSCC160T	PMID22877736	WES	77	77	73
PMID22877736;ESOSCC161T	PMID22877736	WES	66	63	59
PMID22877736;ESOSCC162T	PMID22877736	WES	106	103	97
PMID22877736;ESOSCC163T	PMID22877736	WES	52	51	50
PMID22877736;ESOSCC164T	PMID22877736	WES	101	100	94
PMID25151357;214	PMID25151357	WES	177	167	124
PMID25151357;215	PMID25151357	WES	129	122	91
PMID25151357;216	PMID25151357	WES	74	69	55
PMID25151357;217	PMID25151357	WES	68	65	49
PMID25151357;218	PMID25151357	WES	126	124	98
PMID25151357;219	PMID25151357	WES	96	92	68
PMID25151357;220	PMID25151357	WES	154	150	113
PMID25151357;222	PMID25151357	WES	61	56	41
PMID25151357;223	PMID25151357	WES	169	166	127
PMID25151357;224	PMID25151357	WES	101	98	67
PMID25151357;225	PMID25151357	WES	67	61	39
PMID25151357;226	PMID25151357	WES	120	112	84
PMID25151357;227	PMID25151357	WES	82	80	59
PMID25151357;228	PMID25151357	WES	89	87	64
PMID25151357;229	PMID25151357	WES	165	160	127
PMID25151357;381	PMID25151357	WES	157	153	115
PMID25151357;382	PMID25151357	WES	79	77	53
PMID25151357;383	PMID25151357	WES	52	52	40
PMID25151357;384	PMID25151357	WES	66	64	44
PMID25151357;385	PMID25151357	WES	184	179	124
PMID25151357;386	PMID25151357	WES	111	109	87
PMID25151357;387	PMID25151357	WES	122	120	88
PMID25151357;388	PMID25151357	WES	126	122	94
PMID25151357;389	PMID25151357	WES	201	196	154
PMID25151357;390	PMID25151357	WES	72	68	57
PMID25151357;391	PMID25151357	WES	125	118	87
PMID25151357;392	PMID25151357	WES	270	259	200
PMID25151357;393	PMID25151357	WES	84	80	62
PMID25151357;394	PMID25151357	WES	123	121	90
PMID25151357;395	PMID25151357	WES	114	110	84
PMID25151357;396	PMID25151357	WES	113	109	75
PMID25151357;397	PMID25151357	WES	34	34	24
PMID25151357;398	PMID25151357	WES	87	84	59
PMID25151357;399	PMID25151357	WES	239	229	157
PMID25151357;400	PMID25151357	WES	159	154	119
PMID25151357;401	PMID25151357	WES	138	136	101
PMID25151357;402	PMID25151357	WES	100	99	76
PMID25151357;403	PMID25151357	WES	84	79	62
PMID25151357;404	PMID25151357	WES	23	23	19
PMID25151357;405	PMID25151357	WES	111	110	78
PMID25151357;406	PMID25151357	WES	118	114	86
PMID25151357;407	PMID25151357	WES	56	55	43
PMID25151357;408	PMID25151357	WES	225	221	164
PMID25151357;409	PMID25151357	WES	170	164	124
PMID25151357;410	PMID25151357	WES	73	71	55
PMID25151357;411	PMID25151357	WES	96	94	75
PMID25151357;412	PMID25151357	WES	64	60	47
PMID25151357;413	PMID25151357	WES	110	108	84
PMID25151357;414	PMID25151357	WES	23	23	15
PMID25151357;415	PMID25151357	WES	120	118	89
PMID25151357;416	PMID25151357	WES	98	93	69
PMID25151357;417	PMID25151357	WES	212	204	154
PMID25151357;418	PMID25151357	WES	69	67	53
PMID25151357;419	PMID25151357	WES	93	91	70
PMID25151357;420	PMID25151357	WES	97	97	66
PMID25151357;421	PMID25151357	WES	126	122	76
PMID25151357;422	PMID25151357	WES	104	101	67
PMID25151357;423	PMID25151357	WES	114	108	74
PMID25151357;424	PMID25151357	WES	93	92	63
PMID25151357;425	PMID25151357	WES	110	106	86
PMID25151357;426	PMID25151357	WES	132	130	93
PMID25151357;427	PMID25151357	WES	130	127	100
PMID25151357;428	PMID25151357	WES	63	60	51
PMID25151357;429	PMID25151357	WES	58	57	38
PMID25151357;430	PMID25151357	WES	47	46	35
PMID25151357;431	PMID25151357	WES	109	108	70
PMID25151357;432	PMID25151357	WES	76	75	52
PMID25151357;433	PMID25151357	WES	109	103	66
PMID25151357;434	PMID25151357	WES	15	15	12
PMID25151357;435	PMID25151357	WES	150	147	110
PMID25151357;436	PMID25151357	WES	124	119	86
PMID25151357;437	PMID25151357	WES	75	73	54
PMID25151357;438	PMID25151357	WES	117	114	82
PMID25151357;440	PMID25151357	WES	96	95	70
PMID25151357;441	PMID25151357	WES	57	56	37
PMID25151357;442	PMID25151357	WES	134	133	92
PMID25151357;443	PMID25151357	WES	67	67	49
PMID25151357;444	PMID25151357	WES	35	35	31
PMID25151357;445	PMID25151357	WES	66	65	43
PMID25151357;446	PMID25151357	WES	99	99	65
PMID25151357;447	PMID25151357	WES	105	104	75
PMID25151357;448	PMID25151357	WES	105	103	83
PMID25151357;449	PMID25151357	WES	226	216	156
PMID25151357;450	PMID25151357	WES	80	77	60
PMID25151357;451	PMID25151357	WES	82	77	58
PMID25151357;452	PMID25151357	WES	85	83	68
PMID25151357;453	PMID25151357	WES	64	62	45
PMID25151357;454	PMID25151357	WES	81	80	64
PMID25151357;456	PMID25151357	WES	31	31	22
PMID25151357;457	PMID25151357	WES	102	102	77
PMID25151357;458	PMID25151357	WES	61	60	50
PMID25151357;459	PMID25151357	WES	125	122	80
PMID25151357;460	PMID25151357	WES	80	79	61
PMID25151357;461	PMID25151357	WES	85	84	60
PMID25151357;462	PMID25151357	WES	236	232	168
PMID25151357;463	PMID25151357	WES	5	5	4
PMID25151357;464	PMID25151357	WES	108	105	75
PMID25151357;465	PMID25151357	WES	60	56	44
PMID25151357;466	PMID25151357	WES	85	83	59
PMID25151357;467	PMID25151357	WES	120	117	88
PMID25151357;468	PMID25151357	WES	90	88	63
PMID25151357;469	PMID25151357	WES	102	101	70
PMID25151357;470	PMID25151357	WES	89	88	62
PMID25151357;471	PMID25151357	WES	116	114	81
PMID25151357;472	PMID25151357	WES	116	111	79
PMID25151357;473	PMID25151357	WES	160	154	108
PMID25151357;474	PMID25151357	WES	81	79	58
PMID25151357;475	PMID25151357	WES	75	73	57
PMID25151357;476	PMID25151357	WES	129	126	95
PMID25151357;477	PMID25151357	WES	253	243	175
PMID25151357;478	PMID25151357	WES	106	102	78
PMID25151357;479	PMID25151357	WES	57	53	48
PMID25151357;480	PMID25151357	WES	108	106	78
PMID25839328;1N01-VS-1T01	PMID25839328	WGS	144	144	114
PMID25839328;1N02-VS-1T02	PMID25839328	WGS	57	57	40
PMID25839328;1N03-VS-1T03	PMID25839328	WGS	97	97	65
PMID25839328;1N04-VS-1T04	PMID25839328	WGS	61	61	45
PMID25839328;1N05-VS-1T05	PMID25839328	WGS	133	132	98
PMID25839328;1N21-VS-1T21	PMID25839328	WES	85	85	64
PMID25839328;1N22-VS-1T22	PMID25839328	WES	110	110	74
PMID25839328;1N23-VS-1T23	PMID25839328	WES	84	83	61
PMID25839328;1N24-VS-1T24	PMID25839328	WES	53	53	41
PMID25839328;1N25-VS-1T25	PMID25839328	WES	89	89	66
PMID25839328;1N26-VS-1T26	PMID25839328	WES	117	117	89
PMID25839328;1N27-VS-1T27	PMID25839328	WES	90	90	63
PMID25839328;1N28-VS-1T28	PMID25839328	WES	140	140	104
PMID25839328;1N29-VS-1T29	PMID25839328	WES	74	74	59
PMID25839328;1N30-VS-1T30	PMID25839328	WES	183	182	136
PMID25839328;1N31-VS-1T31	PMID25839328	WES	247	246	188
PMID25839328;1N32-VS-1T32	PMID25839328	WES	72	72	52
PMID25839328;1N33-VS-1T33	PMID25839328	WES	68	68	53
PMID25839328;1N34-VS-1T34	PMID25839328	WES	153	152	113
PMID25839328;1N35-VS-1T35	PMID25839328	WES	36	36	22
PMID25839328;1N36-VS-1T36	PMID25839328	WES	92	91	69
PMID25839328;1N37-VS-1T37	PMID25839328	WES	83	83	68
PMID25839328;1N38-VS-1T38	PMID25839328	WES	90	89	65
PMID25839328;1N39-VS-1T39	PMID25839328	WES	42	42	34
PMID25839328;1N40-VS-1T40	PMID25839328	WES	179	178	132
PMID25839328;1N41-VS-1T41	PMID25839328	WES	59	59	42
PMID25839328;1N42-VS-1T42	PMID25839328	WES	43	43	35
PMID25839328;1N43-VS-1T43	PMID25839328	WES	40	40	32
PMID25839328;1N44-VS-1T44	PMID25839328	WES	59	59	45
PMID25839328;1N45-VS-1T45	PMID25839328	WES	199	199	143
PMID25839328;1N46-VS-1T46	PMID25839328	WES	168	168	132
PMID25839328;1N47-VS-1T47	PMID25839328	WES	139	139	100
PMID25839328;1N48-VS-1T48	PMID25839328	WES	30	30	23
PMID25839328;1N49-VS-1T49	PMID25839328	WES	86	86	60
PMID25839328;1N50-VS-1T50	PMID25839328	WES	81	80	63
PMID25839328;1N51-VS-1T51	PMID25839328	WES	104	104	82
PMID25839328;1N52-VS-1T52	PMID25839328	WES	103	101	79
PMID25839328;1N53-VS-1T53	PMID25839328	WES	86	85	59
PMID25839328;1N54-VS-1T54	PMID25839328	WES	69	69	49
PMID25839328;1N55-VS-1T55	PMID25839328	WES	81	81	65
PMID25839328;1N56-VS-1T56	PMID25839328	WES	139	138	88
PMID25839328;1N57-VS-1T57	PMID25839328	WES	150	150	98
PMID25839328;1N58-VS-1T58	PMID25839328	WES	33	32	24
PMID25839328;1N59-VS-1T59	PMID25839328	WES	79	79	59
PMID25839328;1N60-VS-1T60	PMID25839328	WES	120	120	86
PMID25839328;1N61-VS-1T61	PMID25839328	WES	44	44	39
PMID25839328;1N62-VS-1T62	PMID25839328	WES	110	110	76
PMID25839328;1N63-VS-1T63	PMID25839328	WES	66	65	45
PMID25839328;1N64-VS-1T64	PMID25839328	WES	65	65	45
PMID25839328;1N65-VS-1T65	PMID25839328	WES	63	63	42
PMID25839328;1N66-VS-1T66	PMID25839328	WES	56	56	43
PMID25839328;3N01-VS-3T01	PMID25839328	WGS	113	112	85
PMID25839328;3N02-VS-3T02	PMID25839328	WGS	140	140	105
PMID25839328;3N03-VS-3T03	PMID25839328	WGS	75	74	49
PMID25839328;3N04-VS-3T04	PMID25839328	WGS	57	57	46
PMID25839328;3N05-VS-3T05	PMID25839328	WGS	96	94	65
PMID25839328;3N06-VS-3T06	PMID25839328	WGS	42	42	33
PMID25839328;3N07-VS-3T07	PMID25839328	WGS	66	66	47
PMID25839328;3N08-VS-3T08	PMID25839328	WGS	119	119	82
PMID25839328;3N09-VS-3T09	PMID25839328	WGS	151	151	117
PMID25839328;3N21-VS-3T21	PMID25839328	WES	62	62	44
PMID25839328;3N22-VS-3T22	PMID25839328	WES	113	113	87
PMID25839328;3N23-VS-3T23	PMID25839328	WES	87	87	62
PMID25839328;3N24-VS-3T24	PMID25839328	WES	191	191	138
PMID25839328;3N25-VS-3T25	PMID25839328	WES	127	127	87
PMID25839328;3N26-VS-3T26	PMID25839328	WES	151	151	119
PMID25839328;3N27-VS-3T27	PMID25839328	WES	77	77	59
PMID25839328;3N28-VS-3T28	PMID25839328	WES	86	86	63
PMID25839328;3N29-VS-3T29	PMID25839328	WES	70	70	49
PMID25839328;3N30-VS-3T30	PMID25839328	WES	69	69	49
PMID25839328;3N31-VS-3T31	PMID25839328	WES	100	100	85
PMID25839328;3N32-VS-3T32	PMID25839328	WES	102	102	74
PMID25839328;3N33-VS-3T33	PMID25839328	WES	71	71	48
PMID25839328;3N34-VS-3T34	PMID25839328	WES	70	70	52
PMID25839328;3N35-VS-3T35	PMID25839328	WES	80	80	56
PMID25839328;3N36-VS-3T36	PMID25839328	WES	93	92	57
PMID25839328;3N37-VS-3T37	PMID25839328	WES	33	31	23
PMID25839328;3N38-VS-3T38	PMID25839328	WES	138	137	99
PMID25839328;3N39-VS-3T39	PMID25839328	WES	105	105	86
PMID25839328;3N40-VS-3T40	PMID25839328	WES	135	134	93
PMID25839328;3N41-VS-3T41	PMID25839328	WES	126	126	88
PMID25839328;3N42-VS-3T42	PMID25839328	WES	71	71	51
PMID25839328;3N43-VS-3T43	PMID25839328	WES	106	105	72
PMID25839328;3N44-VS-3T44	PMID25839328	WES	189	189	137
PMID25839328;3N45-VS-3T45	PMID25839328	WES	57	57	38
PMID25839328;3N46-VS-3T46	PMID25839328	WES	125	125	101
PMID25839328;3N47-VS-3T47	PMID25839328	WES	65	65	50
PMID25839328;3N48-VS-3T48	PMID25839328	WES	156	156	104
PMID25839328;3N49-VS-3T49	PMID25839328	WES	58	57	45
PMID25839328;3N50-VS-3T50	PMID25839328	WES	243	243	183
PMID25839328;3N51-VS-3T51	PMID25839328	WES	127	126	99
PMID25839328;3N52-VS-3T52	PMID25839328	WES	132	130	98
PMID25839328;3N53-VS-3T53	PMID25839328	WES	79	78	56
PMID25839328;3N54-VS-3T54	PMID25839328	WES	48	48	35
PMID25839328;3N55-VS-3T55	PMID25839328	WES	74	72	62
PMID25839328;3N56-VS-3T56	PMID25839328	WES	77	77	56
PMID25839328;3N57-VS-3T57	PMID25839328	WES	159	159	114
PMID25839328;3N58-VS-3T58	PMID25839328	WES	61	61	42
PMID25839328;3N59-VS-3T59	PMID25839328	WES	129	128	100
PMID25839328;3N60-VS-3T60	PMID25839328	WES	64	64	41
PMID25839328;3N61-VS-3T61	PMID25839328	WES	41	41	31
PMID25839328;3N62-VS-3T62	PMID25839328	WES	77	77	62
PMID25839328;3N63-VS-3T63	PMID25839328	WES	93	93	67
PMID25839328;3N64-VS-3T64	PMID25839328	WES	107	107	88
PMID26873401;ESCC_1	PMID26873401	WES	128	126	95
PMID26873401;ESCC_10	PMID26873401	WES	307	306	231
PMID26873401;ESCC_100	PMID26873401	WES	72	72	59
PMID26873401;ESCC_101	PMID26873401	WES	75	74	46
PMID26873401;ESCC_102	PMID26873401	WES	70	70	49
PMID26873401;ESCC_103	PMID26873401	WES	226	223	172
PMID26873401;ESCC_104	PMID26873401	WES	50	49	36
PMID26873401;ESCC_107	PMID26873401	WES	156	156	116
PMID26873401;ESCC_108	PMID26873401	WES	141	141	110
PMID26873401;ESCC_109	PMID26873401	WES	321	320	240
PMID26873401;ESCC_11	PMID26873401	WES	571	567	424
PMID26873401;ESCC_110	PMID26873401	WES	85	85	66
PMID26873401;ESCC_111	PMID26873401	WES	95	94	68
PMID26873401;ESCC_112	PMID26873401	WES	153	152	111
PMID26873401;ESCC_113	PMID26873401	WES	54	54	38
PMID26873401;ESCC_114	PMID26873401	WES	88	87	76
PMID26873401;ESCC_115	PMID26873401	WES	110	110	90
PMID26873401;ESCC_116	PMID26873401	WES	83	83	64
PMID26873401;ESCC_117	PMID26873401	WES	151	150	116
PMID26873401;ESCC_118	PMID26873401	WES	218	217	147
PMID26873401;ESCC_12	PMID26873401	WES	160	160	108
PMID26873401;ESCC_120	PMID26873401	WES	74	72	59
PMID26873401;ESCC_121	PMID26873401	WES	74	74	49
PMID26873401;ESCC_122	PMID26873401	WES	200	200	147
PMID26873401;ESCC_123	PMID26873401	WES	128	127	95
PMID26873401;ESCC_124	PMID26873401	WES	88	88	64
PMID26873401;ESCC_125	PMID26873401	WES	119	115	71
PMID26873401;ESCC_126	PMID26873401	WES	155	154	119
PMID26873401;ESCC_127	PMID26873401	WES	167	167	127
PMID26873401;ESCC_128	PMID26873401	WES	92	91	65
PMID26873401;ESCC_129	PMID26873401	WES	245	244	186
PMID26873401;ESCC_13	PMID26873401	WES	360	359	258
PMID26873401;ESCC_130	PMID26873401	WES	124	121	91
PMID26873401;ESCC_131	PMID26873401	WES	149	148	102
PMID26873401;ESCC_132	PMID26873401	WES	103	103	73
PMID26873401;ESCC_133	PMID26873401	WES	214	213	155
PMID26873401;ESCC_134	PMID26873401	WES	194	193	148
PMID26873401;ESCC_135	PMID26873401	WES	76	76	66
PMID26873401;ESCC_136	PMID26873401	WES	101	101	74
PMID26873401;ESCC_137	PMID26873401	WES	99	98	70
PMID26873401;ESCC_139	PMID26873401	WES	121	120	88
PMID26873401;ESCC_14	PMID26873401	WES	145	143	100
PMID26873401;ESCC_140	PMID26873401	WES	141	140	104
PMID26873401;ESCC_141	PMID26873401	WES	117	116	91
PMID26873401;ESCC_142	PMID26873401	WES	229	228	167
PMID26873401;ESCC_143	PMID26873401	WES	643	641	498
PMID26873401;ESCC_144	PMID26873401	WES	79	78	58
PMID26873401;ESCC_146	PMID26873401	WES	130	129	95
PMID26873401;ESCC_149	PMID26873401	WES	153	152	122
PMID26873401;ESCC_15	PMID26873401	WES	111	111	85
PMID26873401;ESCC_150	PMID26873401	WES	119	119	90
PMID26873401;ESCC_151	PMID26873401	WES	186	186	131
PMID26873401;ESCC_152	PMID26873401	WES	209	209	159
PMID26873401;ESCC_153	PMID26873401	WES	217	217	165
PMID26873401;ESCC_154	PMID26873401	WES	107	107	73
PMID26873401;ESCC_156	PMID26873401	WES	178	177	129
PMID26873401;ESCC_157	PMID26873401	WES	316	316	221
PMID26873401;ESCC_158	PMID26873401	WES	410	408	300
PMID26873401;ESCC_159	PMID26873401	WES	190	189	139
PMID26873401;ESCC_16	PMID26873401	WES	135	135	106
PMID26873401;ESCC_160	PMID26873401	WES	246	245	191
PMID26873401;ESCC_161	PMID26873401	WES	209	206	149
PMID26873401;ESCC_162	PMID26873401	WES	180	179	141
PMID26873401;ESCC_163	PMID26873401	WES	123	123	93
PMID26873401;ESCC_164	PMID26873401	WES	257	255	188
PMID26873401;ESCC_165	PMID26873401	WES	124	124	95
PMID26873401;ESCC_167	PMID26873401	WES	99	98	75
PMID26873401;ESCC_168	PMID26873401	WES	141	141	114
PMID26873401;ESCC_169	PMID26873401	WES	188	188	138
PMID26873401;ESCC_17	PMID26873401	WES	107	107	85
PMID26873401;ESCC_170	PMID26873401	WES	427	426	328
PMID26873401;ESCC_18	PMID26873401	WES	131	130	94
PMID26873401;ESCC_21	PMID26873401	WES	126	126	98
PMID26873401;ESCC_22	PMID26873401	WES	46	46	38
PMID26873401;ESCC_24	PMID26873401	WES	109	109	67
PMID26873401;ESCC_25	PMID26873401	WES	398	397	293
PMID26873401;ESCC_26	PMID26873401	WES	111	110	86
PMID26873401;ESCC_27	PMID26873401	WES	102	102	77
PMID26873401;ESCC_28	PMID26873401	WES	101	101	74
PMID26873401;ESCC_29	PMID26873401	WES	156	155	116
PMID26873401;ESCC_3	PMID26873401	WES	146	146	107
PMID26873401;ESCC_30	PMID26873401	WES	105	103	74
PMID26873401;ESCC_31	PMID26873401	WES	215	215	174
PMID26873401;ESCC_32	PMID26873401	WES	207	206	154
PMID26873401;ESCC_33	PMID26873401	WES	141	141	105
PMID26873401;ESCC_34	PMID26873401	WES	132	132	97
PMID26873401;ESCC_35	PMID26873401	WES	162	162	120
PMID26873401;ESCC_36	PMID26873401	WES	117	115	91
PMID26873401;ESCC_37	PMID26873401	WES	126	125	100
PMID26873401;ESCC_38	PMID26873401	WES	160	159	120
PMID26873401;ESCC_39	PMID26873401	WES	56	55	39
PMID26873401;ESCC_4	PMID26873401	WES	298	297	216
PMID26873401;ESCC_40	PMID26873401	WES	157	156	127
PMID26873401;ESCC_41	PMID26873401	WES	105	105	79
PMID26873401;ESCC_42	PMID26873401	WES	127	127	98
PMID26873401;ESCC_43	PMID26873401	WES	100	100	71
PMID26873401;ESCC_44	PMID26873401	WES	228	228	182
PMID26873401;ESCC_45	PMID26873401	WES	187	187	141
PMID26873401;ESCC_46	PMID26873401	WES	176	175	138
PMID26873401;ESCC_47	PMID26873401	WES	133	133	100
PMID26873401;ESCC_5	PMID26873401	WES	234	232	167
PMID26873401;ESCC_50	PMID26873401	WES	125	125	91
PMID26873401;ESCC_51	PMID26873401	WES	164	163	127
PMID26873401;ESCC_52	PMID26873401	WES	100	100	74
PMID26873401;ESCC_53	PMID26873401	WES	143	143	102
PMID26873401;ESCC_54	PMID26873401	WES	207	203	158
PMID26873401;ESCC_55	PMID26873401	WES	437	436	313
PMID26873401;ESCC_56	PMID26873401	WES	90	90	66
PMID26873401;ESCC_57	PMID26873401	WES	209	209	144
PMID26873401;ESCC_58	PMID26873401	WES	147	147	109
PMID26873401;ESCC_6	PMID26873401	WES	87	87	60
PMID26873401;ESCC_60	PMID26873401	WES	126	126	101
PMID26873401;ESCC_61	PMID26873401	WES	124	123	91
PMID26873401;ESCC_62	PMID26873401	WES	235	233	169
PMID26873401;ESCC_63	PMID26873401	WES	147	146	110
PMID26873401;ESCC_64	PMID26873401	WES	77	77	53
PMID26873401;ESCC_65	PMID26873401	WES	123	122	84
PMID26873401;ESCC_66	PMID26873401	WES	81	81	67
PMID26873401;ESCC_68	PMID26873401	WES	289	289	215
PMID26873401;ESCC_71	PMID26873401	WES	101	100	77
PMID26873401;ESCC_72	PMID26873401	WES	170	169	129
PMID26873401;ESCC_73	PMID26873401	WES	178	177	134
PMID26873401;ESCC_74	PMID26873401	WES	176	175	129
PMID26873401;ESCC_75	PMID26873401	WES	114	113	87
PMID26873401;ESCC_76	PMID26873401	WES	271	270	214
PMID26873401;ESCC_77	PMID26873401	WES	108	108	82
PMID26873401;ESCC_78	PMID26873401	WES	96	95	71
PMID26873401;ESCC_79	PMID26873401	WES	129	128	91
PMID26873401;ESCC_8	PMID26873401	WES	138	137	97
PMID26873401;ESCC_80	PMID26873401	WES	127	127	88
PMID26873401;ESCC_81	PMID26873401	WES	122	122	84
PMID26873401;ESCC_82	PMID26873401	WES	196	196	155
PMID26873401;ESCC_83	PMID26873401	WES	107	106	77
PMID26873401;ESCC_84	PMID26873401	WES	118	118	91
PMID26873401;ESCC_86	PMID26873401	WES	113	113	89
PMID26873401;ESCC_87	PMID26873401	WES	95	95	75
PMID26873401;ESCC_9	PMID26873401	WES	134	134	96
PMID26873401;ESCC_91	PMID26873401	WES	188	188	133
PMID26873401;ESCC_92	PMID26873401	WES	149	147	112
PMID26873401;ESCC_93	PMID26873401	WES	128	127	96
PMID26873401;ESCC_94	PMID26873401	WES	125	125	86
PMID26873401;ESCC_95	PMID26873401	WES	99	97	77
PMID26873401;ESCC_96	PMID26873401	WES	189	185	122
PMID26873401;ESCC_99	PMID26873401	WES	72	72	55
PMID27058444;2603-QC-103	PMID27058444	WES	39	31	8
PMID27058444;2603-QC-105	PMID27058444	WES	27	24	3
PMID27058444;2603-QC-107	PMID27058444	WES	95	81	31
PMID27058444;2603-QC-109	PMID27058444	WES	159	148	59
PMID27058444;2603-QC-11	PMID27058444	WES	98	79	26
PMID27058444;2603-QC-111	PMID27058444	WES	127	120	51
PMID27058444;2603-QC-115	PMID27058444	WES	132	113	46
PMID27058444;2603-QC-117	PMID27058444	WES	113	95	30
PMID27058444;2603-QC-121	PMID27058444	WES	88	76	19
PMID27058444;2603-QC-123	PMID27058444	WES	92	83	34
PMID27058444;2603-QC-125	PMID27058444	WES	46	31	8
PMID27058444;2603-QC-127	PMID27058444	WES	138	122	45
PMID27058444;2603-QC-129	PMID27058444	WES	120	99	40
PMID27058444;2603-QC-13	PMID27058444	WES	196	170	70
PMID27058444;2603-QC-131	PMID27058444	WES	32	25	6
PMID27058444;2603-QC-133	PMID27058444	WES	75	61	24
PMID27058444;2603-QC-135	PMID27058444	WES	120	105	47
PMID27058444;2603-QC-15	PMID27058444	WES	217	191	82
PMID27058444;2603-QC-17	PMID27058444	WES	285	250	101
PMID27058444;2603-QC-19	PMID27058444	WES	95	81	30
PMID27058444;2603-QC-21	PMID27058444	WES	209	196	73
PMID27058444;2603-QC-23	PMID27058444	WES	84	70	33
PMID27058444;2603-QC-25	PMID27058444	WES	204	174	65
PMID27058444;2603-QC-27	PMID27058444	WES	50	38	12
PMID27058444;2603-QC-29	PMID27058444	WES	46	34	11
PMID27058444;2603-QC-3	PMID27058444	WES	104	88	28
PMID27058444;2603-QC-31	PMID27058444	WES	53	44	7
PMID27058444;2603-QC-33	PMID27058444	WES	201	175	74
PMID27058444;2603-QC-35	PMID27058444	WES	136	121	43
PMID27058444;2603-QC-39	PMID27058444	WES	120	103	31
PMID27058444;2603-QC-41	PMID27058444	WES	110	96	16
PMID27058444;2603-QC-47	PMID27058444	WES	124	102	40
PMID27058444;2603-QC-49	PMID27058444	WES	105	87	48
PMID27058444;2603-QC-5	PMID27058444	WES	151	125	58
PMID27058444;2603-QC-51	PMID27058444	WES	49	35	9
PMID27058444;2603-QC-53	PMID27058444	WES	427	392	168
PMID27058444;2603-QC-57	PMID27058444	WES	51	47	13
PMID27058444;2603-QC-59	PMID27058444	WES	175	157	69
PMID27058444;2603-QC-63	PMID27058444	WES	85	76	25
PMID27058444;2603-QC-65	PMID27058444	WES	82	66	25
PMID27058444;2603-QC-69	PMID27058444	WES	198	175	63
PMID27058444;2603-QC-71	PMID27058444	WES	78	61	14
PMID27058444;2603-QC-73	PMID27058444	WES	154	136	51
PMID27058444;2603-QC-75	PMID27058444	WES	149	134	62
PMID27058444;2603-QC-77	PMID27058444	WES	84	71	26
PMID27058444;2603-QC-79	PMID27058444	WES	126	114	50
PMID27058444;2603-QC-81	PMID27058444	WES	83	75	34
PMID27058444;2603-QC-83	PMID27058444	WES	138	106	41
PMID27058444;2603-QC-85	PMID27058444	WES	415	387	153
PMID27058444;2603-QC-87	PMID27058444	WES	145	135	59
PMID27058444;2603-QC-89	PMID27058444	WES	251	222	97
PMID27058444;2603-QC-9	PMID27058444	WES	918	734	261
PMID27058444;2603-QC-91	PMID27058444	WES	367	287	115
PMID27058444;2603-QC-93	PMID27058444	WES	104	80	31
PMID27058444;2603-QC-95	PMID27058444	WES	127	118	43
PMID27058444;2603-QC-97	PMID27058444	WES	55	48	20
PMID27058444;2603-QC-99	PMID27058444	WES	122	108	40
PMID27058444;GS000007884-ASM-T	PMID27058444	WES	222	212	96
PMID27058444;GS000007885-ASM-T	PMID27058444	WES	153	142	62
PMID27058444;GS000007886-ASM-T	PMID27058444	WES	75	70	33
PMID27058444;GS000007967-ASM-T	PMID27058444	WES	215	196	88
PMID27058444;GS000008178-ASM-T	PMID27058444	WES	167	161	74
PMID27058444;GS000010520-ASM-T	PMID27058444	WES	42	40	17
PMID27058444;GS000010802-ASM-T	PMID27058444	WES	241	228	100
PMID27058444;GS000010803-ASM-T	PMID27058444	WES	136	132	60
PMID27058444;GS000010875-ASM-T	PMID27058444	WES	104	102	37
PMID27058444;GS000011751-ASM-T	PMID27058444	WES	124	120	50
PMID28548104;ESCC_10	PMID28548104	WGS	70	68	45
PMID28548104;ESCC_12	PMID28548104	WGS	54	53	34
PMID28548104;ESCC_125	PMID28548104	WGS	106	105	80
PMID28548104;ESCC_130	PMID28548104	WGS	144	143	96
PMID28548104;ESCC_131	PMID28548104	WGS	43	43	20
PMID28548104;ESCC_132	PMID28548104	WGS	70	68	42
PMID28548104;ESCC_134	PMID28548104	WGS	56	55	41
PMID28548104;ESCC_138	PMID28548104	WGS	53	52	39
PMID28548104;ESCC_140	PMID28548104	WGS	55	54	44
PMID28548104;ESCC_142	PMID28548104	WGS	153	151	102
PMID28548104;ESCC_143	PMID28548104	WGS	123	121	80
PMID28548104;ESCC_144	PMID28548104	WGS	149	147	111
PMID28548104;ESCC_145	PMID28548104	WGS	41	39	27
PMID28548104;ESCC_149	PMID28548104	WGS	18	18	10
PMID28548104;ESCC_150	PMID28548104	WGS	81	81	62
PMID28548104;ESCC_152	PMID28548104	WGS	67	67	42
PMID28548104;ESCC_156	PMID28548104	WGS	127	125	87
PMID28548104;ESCC_158	PMID28548104	WGS	50	50	38
PMID28548104;ESCC_16	PMID28548104	WGS	98	96	57
PMID28548104;ESCC_161	PMID28548104	WGS	75	74	45
PMID28548104;ESCC_162	PMID28548104	WGS	37	37	23
PMID28548104;ESCC_168	PMID28548104	WGS	135	133	94
PMID28548104;ESCC_169	PMID28548104	WGS	77	77	54
PMID28548104;ESCC_170	PMID28548104	WGS	37	35	27
PMID28548104;ESCC_171	PMID28548104	WGS	110	107	75
PMID28548104;ESCC_172	PMID28548104	WGS	123	123	83
PMID28548104;ESCC_173	PMID28548104	WGS	77	76	57
PMID28548104;ESCC_175	PMID28548104	WGS	56	55	39
PMID28548104;ESCC_178	PMID28548104	WGS	56	54	39
PMID28548104;ESCC_179	PMID28548104	WGS	109	108	77
PMID28548104;ESCC_182	PMID28548104	WGS	101	99	66
PMID28548104;ESCC_185	PMID28548104	WGS	72	71	49
PMID28548104;ESCC_19	PMID28548104	WGS	96	95	70
PMID28548104;ESCC_191	PMID28548104	WGS	216	215	140
PMID28548104;ESCC_196	PMID28548104	WGS	129	128	88
PMID28548104;ESCC_198	PMID28548104	WGS	38	38	25
PMID28548104;ESCC_199	PMID28548104	WGS	113	111	73
PMID28548104;ESCC_201	PMID28548104	WGS	46	46	35
PMID28548104;ESCC_206	PMID28548104	WGS	20	20	15
PMID28548104;ESCC_208	PMID28548104	WGS	190	188	129
PMID28548104;ESCC_21	PMID28548104	WGS	7	6	2
PMID28548104;ESCC_210	PMID28548104	WGS	56	53	43
PMID28548104;ESCC_213	PMID28548104	WGS	128	128	86
PMID28548104;ESCC_215	PMID28548104	WGS	127	126	87
PMID28548104;ESCC_220	PMID28548104	WGS	34	33	23
PMID28548104;ESCC_222	PMID28548104	WGS	22	21	17
PMID28548104;ESCC_223	PMID28548104	WGS	54	53	42
PMID28548104;ESCC_224	PMID28548104	WGS	60	60	36
PMID28548104;ESCC_225	PMID28548104	WGS	17	17	15
PMID28548104;ESCC_23	PMID28548104	WGS	100	98	70
PMID28548104;ESCC_234	PMID28548104	WGS	111	106	81
PMID28548104;ESCC_235	PMID28548104	WGS	1	1	1
PMID28548104;ESCC_239	PMID28548104	WGS	88	87	66
PMID28548104;ESCC_24	PMID28548104	WGS	88	86	57
PMID28548104;ESCC_240	PMID28548104	WGS	75	72	56
PMID28548104;ESCC_243	PMID28548104	WGS	67	66	44
PMID28548104;ESCC_245	PMID28548104	WGS	62	60	42
PMID28548104;ESCC_246	PMID28548104	WGS	3	3	0
PMID28548104;ESCC_249	PMID28548104	WGS	108	108	75
PMID28548104;ESCC_26	PMID28548104	WGS	97	95	67
PMID28548104;ESCC_27	PMID28548104	WGS	68	68	51
PMID28548104;ESCC_3	PMID28548104	WGS	118	116	87
PMID28548104;ESCC_35	PMID28548104	WGS	79	78	61
PMID28548104;ESCC_36	PMID28548104	WGS	61	60	39
PMID28548104;ESCC_39	PMID28548104	WGS	129	126	84
PMID28548104;ESCC_42	PMID28548104	WGS	46	46	35
PMID28548104;ESCC_48	PMID28548104	WGS	114	114	78
PMID28548104;ESCC_50	PMID28548104	WGS	45	45	29
PMID28548104;ESCC_54	PMID28548104	WGS	49	49	35
PMID28548104;ESCC_55	PMID28548104	WGS	147	146	94
PMID28548104;ESCC_57	PMID28548104	WGS	68	68	45
PMID28548104;ESCC_58	PMID28548104	WGS	20	20	15
PMID28548104;ESCC_60	PMID28548104	WGS	8	7	5
PMID28548104;ESCC_61	PMID28548104	WGS	54	52	37
PMID28548104;ESCC_62	PMID28548104	WGS	55	54	36
PMID28548104;ESCC_64	PMID28548104	WGS	117	115	79
PMID28548104;ESCC_65	PMID28548104	WGS	84	82	55
PMID28548104;ESCC_E11	PMID28548104	WGS	16	16	7
PMID28548104;ESCC_E25	PMID28548104	WGS	108	108	82
PMID28548104;ESCC_E26	PMID28548104	WGS	9	9	9
PMID28548104;ESCC_E3	PMID28548104	WGS	258	258	180
PMID28548104;ESCC_E30	PMID28548104	WGS	27	27	20
PMID28548104;ESCC_E33	PMID28548104	WGS	1	1	1
PMID28548104;ESCC_E34	PMID28548104	WGS	23	22	10
PMID28548104;ESCC_E45	PMID28548104	WGS	83	83	54
PMID28548104;ESCC_E47	PMID28548104	WGS	55	55	35
PMID28548104;ESCC_E50	PMID28548104	WGS	8	7	7
PMID28548104;ESCC_E71	PMID28548104	WGS	1	1	1
PMID28548104;ESCC_E74	PMID28548104	WGS	33	33	21
PMID28548104;ESCC_E75	PMID28548104	WGS	14	14	9
PMID28548104;ESCC_E78	PMID28548104	WGS	16	16	9
PMID28548104;ESCC_E79	PMID28548104	WGS	74	72	50
PMID28608921;ESCC_10A	PMID28608921	WES	102	101	100
PMID28608921;ESCC_11A	PMID28608921	WES	74	74	74
PMID28608921;ESCC_12A	PMID28608921	WES	58	58	58
PMID28608921;ESCC_15A	PMID28608921	WES	211	211	208
PMID28608921;ESCC_16A	PMID28608921	WES	127	127	126
PMID28608921;ESCC_17A	PMID28608921	WES	140	140	139
PMID28608921;ESCC_18A	PMID28608921	WES	73	73	73
PMID28608921;ESCC_19A	PMID28608921	WES	64	63	63
PMID28608921;ESCC_1A	PMID28608921	WES	131	131	131
PMID28608921;ESCC_21A	PMID28608921	WES	83	81	81
PMID28608921;ESCC_22A	PMID28608921	WES	117	115	115
PMID28608921;ESCC_23A	PMID28608921	WES	114	114	113
PMID28608921;ESCC_24A	PMID28608921	WES	62	61	61
PMID28608921;ESCC_26A	PMID28608921	WES	120	120	118
PMID28608921;ESCC_29A	PMID28608921	WES	114	113	112
PMID28608921;ESCC_2A	PMID28608921	WES	79	78	78
PMID28608921;ESCC_30A	PMID28608921	WES	96	96	96
PMID28608921;ESCC_31A	PMID28608921	WES	82	81	80
PMID28608921;ESCC_33A	PMID28608921	WES	69	69	69
PMID28608921;ESCC_34A	PMID28608921	WES	61	60	60
PMID28608921;ESCC_35A	PMID28608921	WES	194	194	194
PMID28608921;ESCC_36A	PMID28608921	WES	58	58	56
PMID28608921;ESCC_37A	PMID28608921	WES	96	96	96
PMID28608921;ESCC_39A	PMID28608921	WES	78	78	78
PMID28608921;ESCC_3A	PMID28608921	WES	89	87	87
PMID28608921;ESCC_41A	PMID28608921	WES	69	69	69
PMID28608921;ESCC_43A	PMID28608921	WES	51	51	51
PMID28608921;ESCC_49A	PMID28608921	WES	22	21	20
PMID28608921;ESCC_4A	PMID28608921	WES	75	73	72
PMID28608921;ESCC_52A	PMID28608921	WES	61	61	61
PMID28608921;ESCC_57A	PMID28608921	WES	65	65	64
PMID28608921;ESCC_5A	PMID28608921	WES	87	87	87
PMID28608921;ESCC_62A	PMID28608921	WES	50	50	50
PMID28608921;ESCC_66A	PMID28608921	WES	50	50	50
PMID28608921;ESCC_6A	PMID28608921	WES	85	85	83
PMID28608921;ESCC_8A	PMID28608921	WES	67	67	66
PMID28608921;ESCC_9A	PMID28608921	WES	178	177	177
PMID28608921;ESCC_B519A	PMID28608921	WES	89	89	88
PMID28608921;ESCC_R176A	PMID28608921	WES	89	89	89
PMID28608921;ESCC_S1A	PMID28608921	WES	28	28	28
PMID28608921;ESCC_S2A	PMID28608921	WES	54	53	53
PMID30012096;ZH12	PMID30012096	WES	9	7	4
PMID30012096;ZH16	PMID30012096	WES	69	56	35
PMID30012096;ZH17	PMID30012096	WES	88	63	40
PMID30012096;ZH19	PMID30012096	WES	92	74	48
PMID30012096;ZH22	PMID30012096	WES	3	2	2
PMID30012096;ZH23	PMID30012096	WES	129	97	68
PMID30012096;ZH24	PMID30012096	WES	8	5	2
PMID30012096;ZH25	PMID30012096	WES	350	268	182
PMID30012096;ZH26	PMID30012096	WES	60	40	28
PMID30975989;ESCC001	PMID30975989	WES	70	70	51
PMID30975989;ESCC002	PMID30975989	WES	117	117	86
PMID30975989;ESCC004	PMID30975989	WES	56	56	41
PMID30975989;ESCC005	PMID30975989	WES	156	156	121
PMID30975989;ESCC006	PMID30975989	WES	45	45	31
PMID30975989;ESCC007	PMID30975989	WES	76	76	59
PMID30975989;ESCC008	PMID30975989	WES	27	27	22
PMID30975989;ESCC009	PMID30975989	WES	160	160	120
PMID30975989;ESCC010	PMID30975989	WES	120	120	87
PMID30975989;ESCC011	PMID30975989	WES	179	179	142
PMID30975989;ESCC012	PMID30975989	WES	1758	1758	1299
PMID30975989;ESCC014	PMID30975989	WES	186	186	129
PMID30975989;ESCC015	PMID30975989	WES	346	346	254
PMID30975989;ESCC016	PMID30975989	WES	131	131	87
PMID30975989;ESCC018	PMID30975989	WES	104	104	76
PMID30975989;ESCC019	PMID30975989	WES	97	97	77
PMID30975989;ESCC021	PMID30975989	WES	67	67	46
PMID30975989;ESCC022	PMID30975989	WES	282	282	211
PMID30975989;ESCC023	PMID30975989	WES	120	120	94
PMID30975989;ESCC024	PMID30975989	WES	146	146	109
PMID30975989;ESCC025	PMID30975989	WES	180	180	133
PMID30975989;ESCC026	PMID30975989	WES	357	357	255
PMID30975989;ESCC027	PMID30975989	WES	275	275	197
PMID30975989;ESCC028	PMID30975989	WES	103	103	74
PMID30975989;ESCC029	PMID30975989	WES	171	171	129
PMID30975989;ESCC030	PMID30975989	WES	93	93	73
PMID30975989;ESCC031	PMID30975989	WES	491	491	342
PMID30975989;ESCC032	PMID30975989	WES	218	218	159
PMID30975989;ESCC033	PMID30975989	WES	202	202	142
PMID30975989;ESCC034	PMID30975989	WES	182	182	143
PMID30975989;ESCC035	PMID30975989	WES	243	243	180
PMID30975989;ESCC036	PMID30975989	WES	100	100	72
PMID30975989;ESCC037	PMID30975989	WES	70	70	52
PMID30975989;ESCC038	PMID30975989	WES	111	111	84
PMID30975989;ESCC039	PMID30975989	WES	66	66	46
PMID30975989;ESCC042	PMID30975989	WES	33	33	21
PMID30975989;ESCC043	PMID30975989	WES	110	110	89
PMID30975989;ESCC044	PMID30975989	WES	84	84	77
PMID30975989;ESCC045	PMID30975989	WES	261	261	206
PMID31289612;11489	PMID31289612	WES	256	193	93
PMID31289612;11515	PMID31289612	WES	117	87	24
PMID31289612;22739	PMID31289612	WES	176	142	54
PMID31289612;22780	PMID31289612	WES	34	23	3
PMID31289612;22833	PMID31289612	WES	210	150	61
PMID31289612;23658	PMID31289612	WES	143	111	47
PMID31289612;23727	PMID31289612	WES	289	239	99
PMID31289612;24311	PMID31289612	WES	100	76	27
PMID31289612;24411	PMID31289612	WES	218	169	62
PMID31289612;25074	PMID31289612	WES	1379	1005	243
PMID31289612;25089	PMID31289612	WES	131	109	43
PMID31289612;25178	PMID31289612	WES	1418	1095	281
PMID31289612;25243	PMID31289612	WES	170	137	71
PMID31289612;25287	PMID31289612	WES	146	104	38
PMID31289612;26694	PMID31289612	WES	282	220	86
PMID31289612;26723	PMID31289612	WES	181	143	57
PMID32398863;BDESCC-01-001	PMID32398863	WGS	28348	722	225
PMID32398863;BDESCC-01-005	PMID32398863	WGS	9051	158	43
PMID32398863;BDESCC-01-011	PMID32398863	WGS	8423	161	47
PMID32398863;BDESCC-01-012	PMID32398863	WGS	13269	288	89
PMID32398863;BDESCC-01-013	PMID32398863	WGS	17888	455	126
PMID32398863;BDESCC-01-014	PMID32398863	WGS	408	6	0
PMID32398863;BDESCC-01-015	PMID32398863	WGS	19186	357	92
PMID32398863;BDESCC-01-025	PMID32398863	WGS	18823	397	99
PMID32398863;BDESCC-01-031	PMID32398863	WGS	1954	36	11
PMID32398863;BDESCC-01-032	PMID32398863	WGS	16622	364	122
PMID32398863;BDESCC-01-033	PMID32398863	WGS	7956	207	73
PMID32398863;BDESCC-01-036	PMID32398863	WGS	17945	440	152
PMID32398863;BDESCC-01-037	PMID32398863	WGS	12140	262	83
PMID32398863;BDESCC-01-038	PMID32398863	WGS	15069	313	108
PMID32398863;BDESCC-01-042	PMID32398863	WGS	37392	885	265
PMID32398863;BDESCC-01-045	PMID32398863	WGS	25013	629	190
PMID32398863;BDESCC-01-046	PMID32398863	WGS	85075	2195	664
PMID32398863;BDESCC-01-048	PMID32398863	WGS	1008	21	6
PMID32398863;BDESCC-01-050	PMID32398863	WGS	16435	350	118
PMID32398863;BDESCC-01-051	PMID32398863	WGS	8960	224	65
PMID32398863;BDESCC-01-054	PMID32398863	WGS	22991	537	165
PMID32398863;BDESCC-01-055	PMID32398863	WGS	15709	328	101
PMID32398863;BDESCC-01-056	PMID32398863	WGS	7321	192	59
PMID32398863;BDESCC-01-058	PMID32398863	WGS	8000	159	48
PMID32398863;BDESCC-01-059	PMID32398863	WGS	35049	1027	312
PMID32398863;BDESCC-01-064	PMID32398863	WGS	14938	337	94
PMID32398863;BDESCC-01-065	PMID32398863	WGS	5130	87	21
PMID32398863;BDESCC-01-066	PMID32398863	WGS	12589	240	70
PMID32398863;BDESCC-01-067	PMID32398863	WGS	12174	275	78
PMID32398863;BDESCC-01-069	PMID32398863	WGS	12295	239	78
PMID32398863;BDESCC-01-070	PMID32398863	WGS	12757	298	97
PMID32398863;BDESCC-01-072	PMID32398863	WGS	14056	246	76
PMID32398863;BDESCC-01-074	PMID32398863	WGS	2816	48	15
PMID32398863;BDESCC-01-076	PMID32398863	WGS	4105	73	28
PMID32398863;BDESCC-01-078	PMID32398863	WGS	14545	317	103
PMID32398863;BDESCC-01-079	PMID32398863	WGS	14698	303	93
PMID32398863;BDESCC-01-080	PMID32398863	WGS	7957	148	43
PMID32398863;BDESCC-01-081	PMID32398863	WGS	18234	353	117
PMID32398863;BDESCC-01-084	PMID32398863	WGS	9110	215	70
PMID32398863;BDESCC-01-085	PMID32398863	WGS	13086	263	81
PMID32398863;BDESCC-01-088	PMID32398863	WGS	16132	510	156
PMID32398863;BDESCC-01-091	PMID32398863	WGS	7756	158	51
PMID32398863;BDESCC-01-092	PMID32398863	WGS	6053	139	38
PMID32398863;BDESCC-01-093	PMID32398863	WGS	16504	401	102
PMID32398863;BDESCC-01-096	PMID32398863	WGS	9344	234	58
PMID32398863;BDESCC-01-097	PMID32398863	WGS	5177	105	26
PMID32398863;BDESCC-01-1000	PMID32398863	WGS	9541	172	59
PMID32398863;BDESCC-01-103	PMID32398863	WGS	21331	522	151
PMID32398863;BDESCC-01-105	PMID32398863	WGS	24087	573	166
PMID32398863;BDESCC-01-107	PMID32398863	WGS	47231	1364	456
PMID32398863;BDESCC-01-111	PMID32398863	WGS	7423	151	55
PMID32398863;BDESCC-01-112	PMID32398863	WGS	12387	296	96
PMID32398863;BDESCC-01-115	PMID32398863	WGS	10087	230	66
PMID32398863;BDESCC-01-116	PMID32398863	WGS	15121	429	124
PMID32398863;BDESCC-01-118	PMID32398863	WGS	11985	233	74
PMID32398863;BDESCC-01-121	PMID32398863	WGS	9523	145	46
PMID32398863;BDESCC-01-123	PMID32398863	WGS	13486	287	95
PMID32398863;BDESCC-01-129	PMID32398863	WGS	12233	286	98
PMID32398863;BDESCC-01-130	PMID32398863	WGS	12586	257	78
PMID32398863;BDESCC-01-131	PMID32398863	WGS	18957	485	159
PMID32398863;BDESCC-01-135	PMID32398863	WGS	758	18	5
PMID32398863;BDESCC-01-136	PMID32398863	WGS	18781	388	129
PMID32398863;BDESCC-01-142	PMID32398863	WGS	10189	175	53
PMID32398863;BDESCC-01-143	PMID32398863	WGS	6003	121	40
PMID32398863;BDESCC-01-146	PMID32398863	WGS	22025	413	123
PMID32398863;BDESCC-01-147	PMID32398863	WGS	8906	201	66
PMID32398863;BDESCC-01-148	PMID32398863	WGS	11152	262	73
PMID32398863;BDESCC-01-150	PMID32398863	WGS	23390	621	186
PMID32398863;BDESCC-01-151	PMID32398863	WGS	17142	362	123
PMID32398863;BDESCC-01-152	PMID32398863	WGS	17306	348	109
PMID32398863;BDESCC-01-154	PMID32398863	WGS	1036	20	6
PMID32398863;BDESCC-01-155	PMID32398863	WGS	20340	438	128
PMID32398863;BDESCC-01-158	PMID32398863	WGS	8647	166	53
PMID32398863;BDESCC-01-159	PMID32398863	WGS	9976	251	88
PMID32398863;BDESCC-01-160	PMID32398863	WGS	24574	614	195
PMID32398863;BDESCC-01-161	PMID32398863	WGS	13114	299	76
PMID32398863;BDESCC-01-163	PMID32398863	WGS	18451	442	133
PMID32398863;BDESCC-01-164	PMID32398863	WGS	22396	543	188
PMID32398863;BDESCC-01-165	PMID32398863	WGS	4999	96	31
PMID32398863;BDESCC-01-166	PMID32398863	WGS	16976	346	99
PMID32398863;BDESCC-01-167	PMID32398863	WGS	11006	225	62
PMID32398863;BDESCC-01-171	PMID32398863	WGS	36484	1154	353
PMID32398863;BDESCC-01-174	PMID32398863	WGS	14341	354	91
PMID32398863;BDESCC-01-175	PMID32398863	WGS	14584	348	111
PMID32398863;BDESCC-01-176	PMID32398863	WGS	35937	940	295
PMID32398863;BDESCC-01-177	PMID32398863	WGS	29815	790	236
PMID32398863;BDESCC-01-183	PMID32398863	WGS	12556	278	94
PMID32398863;BDESCC-01-185	PMID32398863	WGS	1162	19	3
PMID32398863;BDESCC-01-186	PMID32398863	WGS	12249	286	83
PMID32398863;BDESCC-01-189	PMID32398863	WGS	21964	431	129
PMID32398863;BDESCC-01-192	PMID32398863	WGS	5289	97	37
PMID32398863;BDESCC-01-195	PMID32398863	WGS	12346	236	70
PMID32398863;BDESCC-01-197	PMID32398863	WGS	12875	248	75
PMID32398863;BDESCC-01-198	PMID32398863	WGS	13608	350	121
PMID32398863;BDESCC-01-199	PMID32398863	WGS	21679	369	118
PMID32398863;BDESCC-01-207	PMID32398863	WGS	89456	2089	528
PMID32398863;BDESCC-01-208	PMID32398863	WGS	11839	264	89
PMID32398863;BDESCC-01-209	PMID32398863	WGS	6697	108	42
PMID32398863;BDESCC-01-210	PMID32398863	WGS	16349	343	111
PMID32398863;BDESCC-01-211	PMID32398863	WGS	4864	117	37
PMID32398863;BDESCC-01-214	PMID32398863	WGS	15571	327	90
PMID32398863;BDESCC-01-216	PMID32398863	WGS	5722	107	32
PMID32398863;BDESCC-01-217	PMID32398863	WGS	22052	503	154
PMID32398863;BDESCC-01-220	PMID32398863	WGS	7941	150	51
PMID32398863;BDESCC-01-223	PMID32398863	WGS	29995	694	212
PMID32398863;BDESCC-01-224	PMID32398863	WGS	154074	3766	941
PMID32398863;BDESCC-01-225	PMID32398863	WGS	15924	308	99
PMID32398863;BDESCC-01-226	PMID32398863	WGS	8865	183	55
PMID32398863;BDESCC-01-231	PMID32398863	WGS	12530	238	59
PMID32398863;BDESCC-01-232	PMID32398863	WGS	95454	2288	592
PMID32398863;BDESCC-01-234	PMID32398863	WGS	11977	257	78
PMID32398863;BDESCC-01-235	PMID32398863	WGS	5921	122	31
PMID32398863;BDESCC-01-236	PMID32398863	WGS	6273	129	41
PMID32398863;BDESCC-01-237	PMID32398863	WGS	8192	177	65
PMID32398863;BDESCC-01-238	PMID32398863	WGS	2994	42	10
PMID32398863;BDESCC-01-239	PMID32398863	WGS	8636	235	88
PMID32398863;BDESCC-01-240	PMID32398863	WGS	19194	519	155
PMID32398863;BDESCC-01-241	PMID32398863	WGS	8928	198	57
PMID32398863;BDESCC-01-242	PMID32398863	WGS	827	17	6
PMID32398863;BDESCC-01-243	PMID32398863	WGS	29317	753	237
PMID32398863;BDESCC-01-244	PMID32398863	WGS	21771	553	163
PMID32398863;BDESCC-01-245	PMID32398863	WGS	8416	155	48
PMID32398863;BDESCC-01-249	PMID32398863	WGS	16273	325	97
PMID32398863;BDESCC-01-251	PMID32398863	WGS	11499	234	71
PMID32398863;BDESCC-01-252	PMID32398863	WGS	13295	280	86
PMID32398863;BDESCC-01-255	PMID32398863	WGS	20242	540	168
PMID32398863;BDESCC-01-256	PMID32398863	WGS	15455	299	90
PMID32398863;BDESCC-01-257	PMID32398863	WGS	7148	199	47
PMID32398863;BDESCC-01-258	PMID32398863	WGS	1643	28	9
PMID32398863;BDESCC-01-262	PMID32398863	WGS	21707	407	125
PMID32398863;BDESCC-01-267	PMID32398863	WGS	9079	213	71
PMID32398863;BDESCC-01-270	PMID32398863	WGS	24547	651	202
PMID32398863;BDESCC-01-271	PMID32398863	WGS	32678	964	287
PMID32398863;BDESCC-01-272	PMID32398863	WGS	21339	409	135
PMID32398863;BDESCC-01-274	PMID32398863	WGS	11868	239	83
PMID32398863;BDESCC-01-275	PMID32398863	WGS	2897	45	12
PMID32398863;BDESCC-01-277	PMID32398863	WGS	8843	207	57
PMID32398863;BDESCC-01-278	PMID32398863	WGS	7556	160	45
PMID32398863;BDESCC-01-280	PMID32398863	WGS	41871	1239	398
PMID32398863;BDESCC-01-281	PMID32398863	WGS	11239	256	82
PMID32398863;BDESCC-01-282	PMID32398863	WGS	7808	181	59
PMID32398863;BDESCC-01-283	PMID32398863	WGS	4396	93	35
PMID32398863;BDESCC-01-287	PMID32398863	WGS	9971	202	67
PMID32398863;BDESCC-01-289	PMID32398863	WGS	710	20	7
PMID32398863;BDESCC-01-292	PMID32398863	WGS	825	27	4
PMID32398863;BDESCC-01-295	PMID32398863	WGS	19015	467	124
PMID32398863;BDESCC-01-299	PMID32398863	WGS	12241	246	73
PMID32398863;BDESCC-01-301	PMID32398863	WGS	21505	575	177
PMID32398863;BDESCC-01-302	PMID32398863	WGS	6436	112	25
PMID32398863;BDESCC-01-304	PMID32398863	WGS	862	10	2
PMID32398863;BDESCC-01-305	PMID32398863	WGS	15581	301	98
PMID32398863;BDESCC-01-309	PMID32398863	WGS	12778	257	81
PMID32398863;BDESCC-01-310	PMID32398863	WGS	5953	115	44
PMID32398863;BDESCC-01-311	PMID32398863	WGS	12343	199	59
PMID32398863;BDESCC-01-314	PMID32398863	WGS	5480	133	43
PMID32398863;BDESCC-01-315	PMID32398863	WGS	4406	71	27
PMID32398863;BDESCC-01-316	PMID32398863	WGS	9141	182	66
PMID32398863;BDESCC-01-319	PMID32398863	WGS	2754	51	14
PMID32398863;BDESCC-01-320	PMID32398863	WGS	12830	245	81
PMID32398863;BDESCC-01-322	PMID32398863	WGS	4769	105	36
PMID32398863;BDESCC-01-323	PMID32398863	WGS	10104	225	72
PMID32398863;BDESCC-01-324	PMID32398863	WGS	7829	175	61
PMID32398863;BDESCC-01-325	PMID32398863	WGS	20000	456	136
PMID32398863;BDESCC-01-327	PMID32398863	WGS	12481	243	76
PMID32398863;BDESCC-01-329	PMID32398863	WGS	11279	219	72
PMID32398863;BDESCC-01-331	PMID32398863	WGS	25241	608	202
PMID32398863;BDESCC-01-335	PMID32398863	WGS	21950	584	184
PMID32398863;BDESCC-01-338	PMID32398863	WGS	18529	554	160
PMID32398863;BDESCC-01-340	PMID32398863	WGS	14346	273	87
PMID32398863;BDESCC-01-341	PMID32398863	WGS	11312	227	79
PMID32398863;BDESCC-01-343	PMID32398863	WGS	14599	290	87
PMID32398863;BDESCC-01-344	PMID32398863	WGS	10868	244	82
PMID32398863;BDESCC-01-345	PMID32398863	WGS	7405	142	35
PMID32398863;BDESCC-01-346	PMID32398863	WGS	16571	351	93
PMID32398863;BDESCC-01-350	PMID32398863	WGS	20394	396	128
PMID32398863;BDESCC-01-351	PMID32398863	WGS	830	11	3
PMID32398863;BDESCC-01-354	PMID32398863	WGS	16596	347	119
PMID32398863;BDESCC-01-356	PMID32398863	WGS	18996	420	115
PMID32398863;BDESCC-01-359	PMID32398863	WGS	7945	194	73
PMID32398863;BDESCC-01-364	PMID32398863	WGS	7206	118	35
PMID32398863;BDESCC-01-366	PMID32398863	WGS	11094	273	86
PMID32398863;BDESCC-01-368	PMID32398863	WGS	14225	364	127
PMID32398863;BDESCC-01-371	PMID32398863	WGS	1960	27	4
PMID32398863;BDESCC-01-372	PMID32398863	WGS	18730	447	149
PMID32398863;BDESCC-01-376	PMID32398863	WGS	18344	383	120
PMID32398863;BDESCC-01-380	PMID32398863	WGS	2287	40	8
PMID32398863;BDESCC-01-381	PMID32398863	WGS	8863	175	48
PMID32398863;BDESCC-01-382	PMID32398863	WGS	15471	296	98
PMID32398863;BDESCC-01-384	PMID32398863	WGS	7639	157	50
PMID32398863;BDESCC-01-386	PMID32398863	WGS	24197	639	207
PMID32398863;BDESCC-01-387	PMID32398863	WGS	2488	38	6
PMID32398863;BDESCC-01-391	PMID32398863	WGS	7225	106	28
PMID32398863;BDESCC-01-392	PMID32398863	WGS	13555	243	84
PMID32398863;BDESCC-01-397	PMID32398863	WGS	7433	164	54
PMID32398863;BDESCC-01-399	PMID32398863	WGS	4753	145	40
PMID32398863;BDESCC-01-401	PMID32398863	WGS	1344	22	6
PMID32398863;BDESCC-01-403	PMID32398863	WGS	4082	76	22
PMID32398863;BDESCC-01-404	PMID32398863	WGS	21927	345	104
PMID32398863;BDESCC-01-408	PMID32398863	WGS	11464	227	71
PMID32398863;BDESCC-01-409	PMID32398863	WGS	9457	191	61
PMID32398863;BDESCC-01-410	PMID32398863	WGS	3991	85	22
PMID32398863;BDESCC-01-412	PMID32398863	WGS	87573	2884	864
PMID32398863;BDESCC-01-414	PMID32398863	WGS	11850	301	92
PMID32398863;BDESCC-01-415	PMID32398863	WGS	12093	263	71
PMID32398863;BDESCC-01-417	PMID32398863	WGS	8171	203	59
PMID32398863;BDESCC-01-418	PMID32398863	WGS	17528	490	155
PMID32398863;BDESCC-01-421	PMID32398863	WGS	8043	157	54
PMID32398863;BDESCC-01-422	PMID32398863	WGS	17697	385	121
PMID32398863;BDESCC-01-423	PMID32398863	WGS	28700	639	181
PMID32398863;BDESCC-01-424	PMID32398863	WGS	6855	129	43
PMID32398863;BDESCC-01-426	PMID32398863	WGS	4389	105	26
PMID32398863;BDESCC-01-429	PMID32398863	WGS	3897	88	28
PMID32398863;BDESCC-01-430	PMID32398863	WGS	16137	294	91
PMID32398863;BDESCC-01-432	PMID32398863	WGS	4901	100	42
PMID32398863;BDESCC-01-435	PMID32398863	WGS	2768	67	22
PMID32398863;BDESCC-01-436	PMID32398863	WGS	20251	403	129
PMID32398863;BDESCC-01-437	PMID32398863	WGS	11820	285	85
PMID32398863;BDESCC-01-438	PMID32398863	WGS	9920	181	61
PMID32398863;BDESCC-01-440	PMID32398863	WGS	11177	249	82
PMID32398863;BDESCC-01-442	PMID32398863	WGS	18175	465	134
PMID32398863;BDESCC-01-443	PMID32398863	WGS	15572	320	106
PMID32398863;BDESCC-01-445	PMID32398863	WGS	15691	327	105
PMID32398863;BDESCC-01-446	PMID32398863	WGS	14044	326	90
PMID32398863;BDESCC-01-447	PMID32398863	WGS	12397	288	105
PMID32398863;BDESCC-01-450	PMID32398863	WGS	9837	175	48
PMID32398863;BDESCC-01-451	PMID32398863	WGS	9280	190	48
PMID32398863;BDESCC-01-452	PMID32398863	WGS	32894	747	229
PMID32398863;BDESCC-01-453	PMID32398863	WGS	12094	217	72
PMID32398863;BDESCC-01-454	PMID32398863	WGS	13895	304	90
PMID32398863;BDESCC-01-457	PMID32398863	WGS	15517	305	80
PMID32398863;BDESCC-01-458	PMID32398863	WGS	17526	421	142
PMID32398863;BDESCC-01-459	PMID32398863	WGS	14202	310	101
PMID32398863;BDESCC-01-461	PMID32398863	WGS	6195	147	43
PMID32398863;BDESCC-01-464	PMID32398863	WGS	13399	288	92
PMID32398863;BDESCC-01-467	PMID32398863	WGS	22841	525	151
PMID32398863;BDESCC-01-471	PMID32398863	WGS	5306	104	35
PMID32398863;BDESCC-01-474	PMID32398863	WGS	25133	486	160
PMID32398863;BDESCC-01-475	PMID32398863	WGS	15742	344	104
PMID32398863;BDESCC-01-476	PMID32398863	WGS	9236	172	44
PMID32398863;BDESCC-01-478	PMID32398863	WGS	10289	205	66
PMID32398863;BDESCC-01-482	PMID32398863	WGS	12144	285	91
PMID32398863;BDESCC-01-483	PMID32398863	WGS	9914	232	64
PMID32398863;BDESCC-01-485	PMID32398863	WGS	13004	312	84
PMID32398863;BDESCC-01-486	PMID32398863	WGS	10508	215	58
PMID32398863;BDESCC-01-487	PMID32398863	WGS	11656	268	92
PMID32398863;BDESCC-01-489	PMID32398863	WGS	8288	193	55
PMID32398863;BDESCC-01-490	PMID32398863	WGS	14814	357	98
PMID32398863;BDESCC-01-491	PMID32398863	WGS	16724	397	115
PMID32398863;BDESCC-01-494	PMID32398863	WGS	25483	593	179
PMID32398863;BDESCC-01-495	PMID32398863	WGS	14781	315	97
PMID32398863;BDESCC-01-497	PMID32398863	WGS	9791	267	72
PMID32398863;BDESCC-01-501	PMID32398863	WGS	15678	349	110
PMID32398863;BDESCC-01-503	PMID32398863	WGS	13126	301	103
PMID32398863;BDESCC-01-505	PMID32398863	WGS	2280	44	15
PMID32398863;BDESCC-01-506	PMID32398863	WGS	14632	298	105
PMID32398863;BDESCC-01-507	PMID32398863	WGS	8793	239	65
PMID32398863;BDESCC-01-510	PMID32398863	WGS	11188	237	84
PMID32398863;BDESCC-01-511	PMID32398863	WGS	18210	404	132
PMID32398863;BDESCC-01-512	PMID32398863	WGS	21107	452	146
PMID32398863;BDESCC-01-513	PMID32398863	WGS	17208	414	139
PMID32398863;BDESCC-01-516	PMID32398863	WGS	19774	657	211
PMID32398863;BDESCC-01-517	PMID32398863	WGS	24073	551	155
PMID32398863;BDESCC-01-518	PMID32398863	WGS	47436	1319	420
PMID32398863;BDESCC-01-519	PMID32398863	WGS	17353	361	120
PMID32398863;BDESCC-01-520	PMID32398863	WGS	54056	1480	450
PMID32398863;BDESCC-01-522	PMID32398863	WGS	1674	36	7
PMID32398863;BDESCC-01-523	PMID32398863	WGS	13019	310	95
PMID32398863;BDESCC-01-526	PMID32398863	WGS	20744	432	135
PMID32398863;BDESCC-01-528	PMID32398863	WGS	6464	133	44
PMID32398863;BDESCC-01-529	PMID32398863	WGS	14388	272	77
PMID32398863;BDESCC-01-532	PMID32398863	WGS	14687	314	93
PMID32398863;BDESCC-01-537	PMID32398863	WGS	8341	173	76
PMID32398863;BDESCC-01-539	PMID32398863	WGS	11660	259	85
PMID32398863;BDESCC-01-540	PMID32398863	WGS	17463	379	100
PMID32398863;BDESCC-01-541	PMID32398863	WGS	7544	158	40
PMID32398863;BDESCC-01-542	PMID32398863	WGS	5789	146	43
PMID32398863;BDESCC-01-543	PMID32398863	WGS	11442	276	98
PMID32398863;BDESCC-01-544	PMID32398863	WGS	6474	138	49
PMID32398863;BDESCC-01-545	PMID32398863	WGS	12818	307	100
PMID32398863;BDESCC-01-546	PMID32398863	WGS	10681	218	87
PMID32398863;BDESCC-01-547	PMID32398863	WGS	23290	630	195
PMID32398863;BDESCC-01-551	PMID32398863	WGS	21463	468	153
PMID32398863;BDESCC-01-552	PMID32398863	WGS	10437	214	64
PMID32398863;BDESCC-01-553	PMID32398863	WGS	53287	1425	414
PMID32398863;BDESCC-01-554	PMID32398863	WGS	22503	425	132
PMID32398863;BDESCC-01-555	PMID32398863	WGS	11593	262	86
PMID32398863;BDESCC-01-557	PMID32398863	WGS	11764	216	59
PMID32398863;BDESCC-01-560	PMID32398863	WGS	9231	161	57
PMID32398863;BDESCC-01-562	PMID32398863	WGS	4734	92	22
PMID32398863;BDESCC-01-565	PMID32398863	WGS	13314	275	88
PMID32398863;BDESCC-01-566	PMID32398863	WGS	13314	273	84
PMID32398863;BDESCC-01-568	PMID32398863	WGS	8696	204	77
PMID32398863;BDESCC-01-570	PMID32398863	WGS	1426	30	7
PMID32398863;BDESCC-01-572	PMID32398863	WGS	9706	243	80
PMID32398863;BDESCC-01-573	PMID32398863	WGS	12561	222	72
PMID32398863;BDESCC-01-574	PMID32398863	WGS	22223	489	158
PMID32398863;BDESCC-01-575	PMID32398863	WGS	12157	252	78
PMID32398863;BDESCC-01-578	PMID32398863	WGS	10526	230	72
PMID32398863;BDESCC-01-579	PMID32398863	WGS	15544	331	93
PMID32398863;BDESCC-01-580	PMID32398863	WGS	33730	669	227
PMID32398863;BDESCC-01-583	PMID32398863	WGS	15613	310	113
PMID32398863;BDESCC-01-584	PMID32398863	WGS	4919	87	28
PMID32398863;BDESCC-01-586	PMID32398863	WGS	9049	240	58
PMID32398863;BDESCC-01-588	PMID32398863	WGS	14711	289	89
PMID32398863;BDESCC-01-589	PMID32398863	WGS	12231	312	104
PMID32398863;BDESCC-01-591	PMID32398863	WGS	12581	354	101
PMID32398863;BDESCC-01-592	PMID32398863	WGS	18349	347	117
PMID32398863;BDESCC-01-594	PMID32398863	WGS	18520	379	115
PMID32398863;BDESCC-01-595	PMID32398863	WGS	9835	257	84
PMID32398863;BDESCC-01-599	PMID32398863	WGS	38584	1137	371
PMID32398863;BDESCC-01-600	PMID32398863	WGS	7116	153	54
PMID32398863;BDESCC-01-601	PMID32398863	WGS	7998	120	44
PMID32398863;BDESCC-01-603	PMID32398863	WGS	15507	257	98
PMID32398863;BDESCC-01-606	PMID32398863	WGS	13785	348	111
PMID32398863;BDESCC-01-607	PMID32398863	WGS	16654	294	97
PMID32398863;BDESCC-01-611	PMID32398863	WGS	22728	470	147
PMID32398863;BDESCC-01-613	PMID32398863	WGS	14351	320	104
PMID32398863;BDESCC-01-615	PMID32398863	WGS	20810	448	157
PMID32398863;BDESCC-01-618	PMID32398863	WGS	43567	862	271
PMID32398863;BDESCC-01-619	PMID32398863	WGS	8620	146	44
PMID32398863;BDESCC-01-621	PMID32398863	WGS	15530	327	100
PMID32398863;BDESCC-01-622	PMID32398863	WGS	3190	73	22
PMID32398863;BDESCC-01-627	PMID32398863	WGS	13054	304	95
PMID32398863;BDESCC-01-631	PMID32398863	WGS	11251	273	87
PMID32398863;BDESCC-01-634	PMID32398863	WGS	11123	256	87
PMID32398863;BDESCC-01-635	PMID32398863	WGS	12125	263	87
PMID32398863;BDESCC-01-640	PMID32398863	WGS	20738	399	149
PMID32398863;BDESCC-01-641	PMID32398863	WGS	23574	586	188
PMID32398863;BDESCC-01-642	PMID32398863	WGS	11910	267	80
PMID32398863;BDESCC-01-643	PMID32398863	WGS	9517	205	53
PMID32398863;BDESCC-01-644	PMID32398863	WGS	10650	220	77
PMID32398863;BDESCC-01-647	PMID32398863	WGS	8683	165	66
PMID32398863;BDESCC-01-650	PMID32398863	WGS	7133	141	45
PMID32398863;BDESCC-01-652	PMID32398863	WGS	10982	244	77
PMID32398863;BDESCC-01-653	PMID32398863	WGS	8662	207	75
PMID32398863;BDESCC-01-654	PMID32398863	WGS	12622	330	106
PMID32398863;BDESCC-01-655	PMID32398863	WGS	13034	233	77
PMID32398863;BDESCC-01-656	PMID32398863	WGS	25072	583	161
PMID32398863;BDESCC-01-657	PMID32398863	WGS	1216	27	5
PMID32398863;BDESCC-01-659	PMID32398863	WGS	13135	274	87
PMID32398863;BDESCC-01-663	PMID32398863	WGS	3094	52	22
PMID32398863;BDESCC-01-664	PMID32398863	WGS	10207	263	82
PMID32398863;BDESCC-01-665	PMID32398863	WGS	6852	111	34
PMID32398863;BDESCC-01-666	PMID32398863	WGS	9960	186	61
PMID32398863;BDESCC-01-667	PMID32398863	WGS	20724	581	163
PMID32398863;BDESCC-01-668	PMID32398863	WGS	6287	135	43
PMID32398863;BDESCC-01-670	PMID32398863	WGS	24006	423	127
PMID32398863;BDESCC-01-672	PMID32398863	WGS	23915	606	183
PMID32398863;BDESCC-01-673	PMID32398863	WGS	9385	144	45
PMID32398863;BDESCC-01-676	PMID32398863	WGS	9918	207	70
PMID32398863;BDESCC-01-677	PMID32398863	WGS	13735	220	61
PMID32398863;BDESCC-01-680	PMID32398863	WGS	2913	55	25
PMID32398863;BDESCC-01-681	PMID32398863	WGS	8159	185	54
PMID32398863;BDESCC-01-683	PMID32398863	WGS	8157	143	38
PMID32398863;BDESCC-01-684	PMID32398863	WGS	13582	298	88
PMID32398863;BDESCC-01-685	PMID32398863	WGS	9134	187	56
PMID32398863;BDESCC-01-686	PMID32398863	WGS	16349	380	105
PMID32398863;BDESCC-01-687	PMID32398863	WGS	22938	466	151
PMID32398863;BDESCC-01-688	PMID32398863	WGS	43640	1332	407
PMID32398863;BDESCC-01-691	PMID32398863	WGS	18765	108	4
PMID32398863;BDESCC-01-693	PMID32398863	WGS	15691	266	80
PMID32398863;BDESCC-01-694	PMID32398863	WGS	1752	30	9
PMID32398863;BDESCC-01-695	PMID32398863	WGS	708	14	4
PMID32398863;BDESCC-01-698	PMID32398863	WGS	11683	248	78
PMID32398863;BDESCC-01-699	PMID32398863	WGS	11694	218	73
PMID32398863;BDESCC-01-702	PMID32398863	WGS	13333	238	75
PMID32398863;BDESCC-01-706	PMID32398863	WGS	16869	391	125
PMID32398863;BDESCC-01-709	PMID32398863	WGS	10535	181	49
PMID32398863;BDESCC-01-710	PMID32398863	WGS	9249	202	58
PMID32398863;BDESCC-01-712	PMID32398863	WGS	5077	105	36
PMID32398863;BDESCC-01-715	PMID32398863	WGS	6115	109	35
PMID32398863;BDESCC-01-716	PMID32398863	WGS	14318	246	79
PMID32398863;BDESCC-01-717	PMID32398863	WGS	9310	207	60
PMID32398863;BDESCC-01-718	PMID32398863	WGS	8262	130	32
PMID32398863;BDESCC-01-719	PMID32398863	WGS	20716	408	127
PMID32398863;BDESCC-01-722	PMID32398863	WGS	15365	327	90
PMID32398863;BDESCC-01-723	PMID32398863	WGS	8414	214	75
PMID32398863;BDESCC-01-728	PMID32398863	WGS	7139	161	34
PMID32398863;BDESCC-01-730	PMID32398863	WGS	12852	328	106
PMID32398863;BDESCC-01-732	PMID32398863	WGS	12275	206	65
PMID32398863;BDESCC-01-734	PMID32398863	WGS	10653	219	66
PMID32398863;BDESCC-01-736	PMID32398863	WGS	8361	244	75
PMID32398863;BDESCC-01-740	PMID32398863	WGS	5005	96	22
PMID32398863;BDESCC-01-744	PMID32398863	WGS	30875	607	201
PMID32398863;BDESCC-01-749	PMID32398863	WGS	14028	275	102
PMID32398863;BDESCC-01-751	PMID32398863	WGS	15578	377	98
PMID32398863;BDESCC-01-753	PMID32398863	WGS	26997	497	151
PMID32398863;BDESCC-01-754	PMID32398863	WGS	8566	142	44
PMID32398863;BDESCC-01-755	PMID32398863	WGS	12531	281	84
PMID32398863;BDESCC-01-758	PMID32398863	WGS	12402	251	97
PMID32398863;BDESCC-01-761	PMID32398863	WGS	1242	21	1
PMID32398863;BDESCC-01-763	PMID32398863	WGS	24384	680	233
PMID32398863;BDESCC-01-765	PMID32398863	WGS	16710	432	133
PMID32398863;BDESCC-01-767	PMID32398863	WGS	6865	130	41
PMID32398863;BDESCC-01-769	PMID32398863	WGS	8996	161	51
PMID32398863;BDESCC-01-770	PMID32398863	WGS	14937	312	98
PMID32398863;BDESCC-01-771	PMID32398863	WGS	646	7	1
PMID32398863;BDESCC-01-775	PMID32398863	WGS	8176	168	49
PMID32398863;BDESCC-01-776	PMID32398863	WGS	4165	69	21
PMID32398863;BDESCC-01-777	PMID32398863	WGS	9472	199	62
PMID32398863;BDESCC-01-778	PMID32398863	WGS	8977	141	51
PMID32398863;BDESCC-01-780	PMID32398863	WGS	13415	256	82
PMID32398863;BDESCC-01-781	PMID32398863	WGS	31421	690	207
PMID32398863;BDESCC-01-782	PMID32398863	WGS	8708	182	59
PMID32398863;BDESCC-01-783	PMID32398863	WGS	9483	206	67
PMID32398863;BDESCC-01-785	PMID32398863	WGS	27684	584	179
PMID32398863;BDESCC-01-786	PMID32398863	WGS	7016	134	44
PMID32398863;BDESCC-01-787	PMID32398863	WGS	27315	674	182
PMID32398863;BDESCC-01-789	PMID32398863	WGS	6209	133	36
PMID32398863;BDESCC-01-791	PMID32398863	WGS	18292	386	117
PMID32398863;BDESCC-01-793	PMID32398863	WGS	8833	191	47
PMID32398863;BDESCC-01-794	PMID32398863	WGS	20827	352	108
PMID32398863;BDESCC-01-796	PMID32398863	WGS	9944	169	45
PMID32398863;BDESCC-01-801	PMID32398863	WGS	14419	290	86
PMID32398863;BDESCC-01-805	PMID32398863	WGS	11164	233	74
PMID32398863;BDESCC-01-809	PMID32398863	WGS	10761	201	64
PMID32398863;BDESCC-01-812	PMID32398863	WGS	9974	258	94
PMID32398863;BDESCC-01-816	PMID32398863	WGS	16390	309	79
PMID32398863;BDESCC-01-819	PMID32398863	WGS	14083	279	90
PMID32398863;BDESCC-01-820	PMID32398863	WGS	12210	251	70
PMID32398863;BDESCC-01-821	PMID32398863	WGS	15240	290	81
PMID32398863;BDESCC-01-822	PMID32398863	WGS	19497	521	154
PMID32398863;BDESCC-01-823	PMID32398863	WGS	16351	375	123
PMID32398863;BDESCC-01-824	PMID32398863	WGS	9172	187	51
PMID32398863;BDESCC-01-826	PMID32398863	WGS	15194	285	84
PMID32398863;BDESCC-01-829	PMID32398863	WGS	30478	749	238
PMID32398863;BDESCC-01-832	PMID32398863	WGS	5028	124	50
PMID32398863;BDESCC-01-836	PMID32398863	WGS	11264	240	66
PMID32398863;BDESCC-01-838A	PMID32398863	WGS	10278	231	84
PMID32398863;BDESCC-01-838B	PMID32398863	WGS	16371	489	157
PMID32398863;BDESCC-01-841	PMID32398863	WGS	15249	433	132
PMID32398863;BDESCC-01-842	PMID32398863	WGS	8481	185	58
PMID32398863;BDESCC-01-843	PMID32398863	WGS	896	14	3
PMID32398863;BDESCC-01-844	PMID32398863	WGS	14893	389	128
PMID32398863;BDESCC-01-845	PMID32398863	WGS	2642	54	19
PMID32398863;BDESCC-01-846	PMID32398863	WGS	5752	104	31
PMID32398863;BDESCC-01-847	PMID32398863	WGS	11948	319	90
PMID32398863;BDESCC-01-851	PMID32398863	WGS	11405	177	54
PMID32398863;BDESCC-01-855	PMID32398863	WGS	1135	23	10
PMID32398863;BDESCC-01-858	PMID32398863	WGS	1704	20	8
PMID32398863;BDESCC-01-859	PMID32398863	WGS	17659	383	119
PMID32398863;BDESCC-01-860	PMID32398863	WGS	8397	221	65
PMID32398863;BDESCC-01-861	PMID32398863	WGS	10006	174	45
PMID32398863;BDESCC-01-862	PMID32398863	WGS	7646	163	58
PMID32398863;BDESCC-01-865	PMID32398863	WGS	3664	60	13
PMID32398863;BDESCC-01-866	PMID32398863	WGS	1823	35	10
PMID32398863;BDESCC-01-869	PMID32398863	WGS	38735	902	242
PMID32398863;BDESCC-01-870	PMID32398863	WGS	11894	228	83
PMID32398863;BDESCC-01-871	PMID32398863	WGS	23435	646	218
PMID32398863;BDESCC-01-873	PMID32398863	WGS	8713	211	64
PMID32398863;BDESCC-01-874	PMID32398863	WGS	18254	363	95
PMID32398863;BDESCC-01-875	PMID32398863	WGS	8876	175	51
PMID32398863;BDESCC-01-880	PMID32398863	WGS	16264	375	110
PMID32398863;BDESCC-01-881	PMID32398863	WGS	23520	522	178
PMID32398863;BDESCC-01-885	PMID32398863	WGS	13134	289	98
PMID32398863;BDESCC-01-886	PMID32398863	WGS	12798	287	98
PMID32398863;BDESCC-01-887	PMID32398863	WGS	19804	424	118
PMID32398863;BDESCC-01-888	PMID32398863	WGS	12633	185	52
PMID32398863;BDESCC-01-890	PMID32398863	WGS	9818	223	63
PMID32398863;BDESCC-01-893	PMID32398863	WGS	8932	232	73
PMID32398863;BDESCC-01-894	PMID32398863	WGS	12240	246	86
PMID32398863;BDESCC-01-897	PMID32398863	WGS	12055	234	57
PMID32398863;BDESCC-01-900	PMID32398863	WGS	21679	635	176
PMID32398863;BDESCC-01-901	PMID32398863	WGS	26834	447	132
PMID32398863;BDESCC-01-903	PMID32398863	WGS	11805	196	57
PMID32398863;BDESCC-01-907	PMID32398863	WGS	8558	162	63
PMID32398863;BDESCC-01-908	PMID32398863	WGS	18356	462	146
PMID32398863;BDESCC-01-910	PMID32398863	WGS	8840	155	46
PMID32398863;BDESCC-01-911	PMID32398863	WGS	9667	237	67
PMID32398863;BDESCC-01-913	PMID32398863	WGS	12676	238	66
PMID32398863;BDESCC-01-914	PMID32398863	WGS	7414	165	48
PMID32398863;BDESCC-01-915	PMID32398863	WGS	11814	234	72
PMID32398863;BDESCC-01-916	PMID32398863	WGS	1150	25	1
PMID32398863;BDESCC-01-918	PMID32398863	WGS	11281	285	82
PMID32398863;BDESCC-01-922	PMID32398863	WGS	4691	94	29
PMID32398863;BDESCC-01-924	PMID32398863	WGS	16455	311	109
PMID32398863;BDESCC-01-927	PMID32398863	WGS	5429	116	30
PMID32398863;BDESCC-01-935	PMID32398863	WGS	6071	131	49
PMID32398863;BDESCC-01-936	PMID32398863	WGS	6882	142	42
PMID32398863;BDESCC-01-937	PMID32398863	WGS	14054	307	111
PMID32398863;BDESCC-01-939	PMID32398863	WGS	10622	177	63
PMID32398863;BDESCC-01-942	PMID32398863	WGS	16001	315	90
PMID32398863;BDESCC-01-943	PMID32398863	WGS	4933	90	21
PMID32398863;BDESCC-01-948	PMID32398863	WGS	13424	278	86
PMID32398863;BDESCC-01-950	PMID32398863	WGS	7677	132	38
PMID32398863;BDESCC-01-951	PMID32398863	WGS	5281	89	24
PMID32398863;BDESCC-01-956	PMID32398863	WGS	35743	904	272
PMID32398863;BDESCC-01-960	PMID32398863	WGS	6797	150	45
PMID32398863;BDESCC-01-961	PMID32398863	WGS	13979	321	88
PMID32398863;BDESCC-01-962	PMID32398863	WGS	9185	249	73
PMID32398863;BDESCC-01-963	PMID32398863	WGS	27716	939	288
PMID32398863;BDESCC-01-968	PMID32398863	WGS	11431	300	84
PMID32398863;BDESCC-01-973	PMID32398863	WGS	13878	269	75
PMID32398863;BDESCC-01-974	PMID32398863	WGS	5290	112	45
PMID32398863;BDESCC-01-976	PMID32398863	WGS	24834	581	188
PMID32398863;BDESCC-01-977	PMID32398863	WGS	4983	108	22
PMID32398863;BDESCC-01-980	PMID32398863	WGS	15574	298	97
PMID32398863;BDESCC-01-982	PMID32398863	WGS	11778	233	75
PMID32398863;BDESCC-01-983	PMID32398863	WGS	20164	423	137
PMID32398863;BDESCC-01-986	PMID32398863	WGS	13144	313	99
PMID32398863;BDESCC-01-987	PMID32398863	WGS	9442	231	69
PMID32398863;BDESCC-01-989	PMID32398863	WGS	14191	285	95
PMID32398863;BDESCC-01-992	PMID32398863	WGS	29462	763	235
PMID32398863;BDESCC-01-993	PMID32398863	WGS	15115	332	86
PMID32398863;BDESCC-01-994	PMID32398863	WGS	17531	342	98
PMID32398863;BDESCC-01-995	PMID32398863	WGS	10777	203	56
PMID32398863;BDESCC-01-996	PMID32398863	WGS	4435	73	14
PMID32398863;BDESCC-01-999	PMID32398863	WGS	9380	157	57
PMID32929369;P1	PMID32929369	WES	116	115	115
PMID32929369;P10	PMID32929369	WES	63	63	63
PMID32929369;P11	PMID32929369	WES	34	34	34
PMID32929369;P12	PMID32929369	WES	78	78	78
PMID32929369;P13	PMID32929369	WES	71	71	70
PMID32929369;P14	PMID32929369	WES	29	29	29
PMID32929369;P2	PMID32929369	WES	55	55	55
PMID32929369;P3	PMID32929369	WES	85	84	83
PMID32929369;P4	PMID32929369	WES	12	12	12
PMID32929369;P5	PMID32929369	WES	124	124	122
PMID32929369;P6	PMID32929369	WES	32	31	31
PMID32929369;P7	PMID32929369	WES	73	73	73
PMID32929369;P8	PMID32929369	WES	163	163	162
PMID32929369;P9	PMID32929369	WES	76	76	76
PMID32974170;42473	PMID32974170	WES	196	129	90
PMID32974170;42474	PMID32974170	WES	90	69	41
PMID32974170;42475	PMID32974170	WES	247	188	107
PMID32974170;42476	PMID32974170	WES	403	281	199
PMID32974170;42477	PMID32974170	WES	197	136	99
PMID32974170;42478	PMID32974170	WES	236	172	110
PMID32974170;42479	PMID32974170	WES	456	319	201
PMID32974170;42480	PMID32974170	WES	277	192	118
PMID32974170;42481	PMID32974170	WES	122	87	63
PMID32974170;42492	PMID32974170	WES	141	119	77
PMID32974170;42493	PMID32974170	WES	259	192	120
PMID32974170;42494	PMID32974170	WES	424	298	201
PMID32974170;42495	PMID32974170	WES	124	89	66
PMID32974170;42496	PMID32974170	WES	265	186	122
PMID32974170;42497	PMID32974170	WES	227	167	112
PMID32974170;42498	PMID32974170	WES	520	378	260
PMID32974170;42499	PMID32974170	WES	179	132	94
PMID32974170;42500	PMID32974170	WES	161	127	80
PMID32974170;42501	PMID32974170	WES	154	109	72
PMID32974170;56957	PMID32974170	WES	1936	919	462
PMID32974170;56958	PMID32974170	WES	686	194	98
PMID34263978;12	PMID34263978	WES	83	83	61
PMID34263978;12T	PMID34263978	WES	91	91	67
PMID34263978;13T	PMID34263978	WES	75	75	48
PMID34263978;14T	PMID34263978	WES	124	124	100
PMID34263978;15	PMID34263978	WES	67	66	46
PMID34263978;16	PMID34263978	WES	70	70	57
PMID34263978;17	PMID34263978	WES	97	97	73
PMID34263978;2	PMID34263978	WES	56	56	43
PMID34263978;21T	PMID34263978	WES	143	142	114
PMID34263978;23	PMID34263978	WES	244	243	186
PMID34263978;23T	PMID34263978	WES	146	145	102
PMID34263978;25	PMID34263978	WES	113	110	79
PMID34263978;26T	PMID34263978	WES	113	113	75
PMID34263978;28T	PMID34263978	WES	133	133	96
PMID34263978;29T	PMID34263978	WES	249	249	186
PMID34263978;3	PMID34263978	WES	134	133	110
PMID34263978;30T	PMID34263978	WES	231	229	172
PMID34263978;31	PMID34263978	WES	221	220	166
PMID34263978;32	PMID34263978	WES	174	174	130
PMID34263978;32T	PMID34263978	WES	108	107	75
PMID34263978;36T	PMID34263978	WES	120	120	86
PMID34263978;37	PMID34263978	WES	173	172	127
PMID34263978;39	PMID34263978	WES	100	99	76
PMID34263978;4	PMID34263978	WES	75	75	55
PMID34263978;40	PMID34263978	WES	39	38	29
PMID34263978;41T	PMID34263978	WES	116	116	78
PMID34263978;42T	PMID34263978	WES	148	147	109
PMID34263978;43T	PMID34263978	WES	535	534	406
PMID34263978;44T	PMID34263978	WES	79	78	52
PMID34263978;46T	PMID34263978	WES	484	483	362
PMID34263978;48T	PMID34263978	WES	120	119	87
PMID34263978;49	PMID34263978	WES	165	162	116
PMID34263978;49T	PMID34263978	WES	177	176	124
PMID34263978;4T	PMID34263978	WES	224	224	151
PMID34263978;50T	PMID34263978	WES	140	140	106
PMID34263978;51	PMID34263978	WES	209	208	149
PMID34263978;51T	PMID34263978	WES	146	146	110
PMID34263978;52T	PMID34263978	WES	295	294	225
PMID34263978;53T	PMID34263978	WES	86	85	72
PMID34263978;54	PMID34263978	WES	134	132	92
PMID34263978;54T	PMID34263978	WES	134	134	95
PMID34263978;55T	PMID34263978	WES	137	137	96
PMID34263978;56	PMID34263978	WES	144	144	99
PMID34263978;56T	PMID34263978	WES	87	87	70
PMID34263978;57	PMID34263978	WES	126	125	98
PMID34263978;57T	PMID34263978	WES	175	174	127
PMID34263978;59	PMID34263978	WES	127	127	91
PMID34263978;6	PMID34263978	WES	99	98	68
PMID34263978;60	PMID34263978	WES	85	85	66
PMID34263978;61	PMID34263978	WES	87	87	60
PMID34263978;62	PMID34263978	WES	119	119	79
PMID34263978;6T	PMID34263978	WES	99	98	76
PMID34263978;72	PMID34263978	WES	115	115	84
PMID34263978;73	PMID34263978	WES	95	95	71
PMID34263978;74	PMID34263978	WES	84	84	65
PMID34263978;77	PMID34263978	WES	41	41	32
PMID34263978;79	PMID34263978	WES	123	123	84
PMID34263978;8	PMID34263978	WES	82	81	59
PMID34263978;80	PMID34263978	WES	140	140	99
PMID34263978;84	PMID34263978	WES	100	100	76
PMID34263978;85	PMID34263978	WES	94	93	74
PMID34263978;86	PMID34263978	WES	102	101	77
PMID34263978;89	PMID34263978	WES	88	87	65
PMID34263978;9	PMID34263978	WES	111	109	89
PMID34263978;94	PMID34263978	WES	132	132	101
PMID34263978;95	PMID34263978	WES	110	109	80
PMID34263978;96	PMID34263978	WES	115	115	82
PMID34263978;9T	PMID34263978	WES	42	42	34
PMID34263978;DR029	PMID34263978	WES	112	112	83
PMID34263978;DR041	PMID34263978	WES	168	168	128
PMID34263978;DR044	PMID34263978	WES	133	131	90
PMID34263978;DR079	PMID34263978	WES	187	187	135
PMID34263978;DR099	PMID34263978	WES	189	189	141
PMID34263978;DR106	PMID34263978	WES	153	152	116
PMID34263978;DR107	PMID34263978	WES	162	162	119
PMID34263978;DR134	PMID34263978	WES	156	156	114
PMID34263978;DR148	PMID34263978	WES	222	221	163
PMID34263978;DR150	PMID34263978	WES	107	107	84
PMID34263978;DR154	PMID34263978	WES	136	135	101
PMID34263978;DR158	PMID34263978	WES	130	130	94
PMID34263978;DR169	PMID34263978	WES	177	177	124
PMID34263978;DR178	PMID34263978	WES	139	138	101
PMID34263978;DR186	PMID34263978	WES	347	347	254
PMID34263978;DR216	PMID34263978	WES	265	263	186
PMID34263978;DR217	PMID34263978	WES	98	96	71
PMID34263978;DR220	PMID34263978	WES	146	145	98
PMID34263978;DR230	PMID34263978	WES	158	157	115
PMID34263978;DR240	PMID34263978	WES	217	217	154
PMID34285259;T1	PMID34285259	WES	3114	2451	484
PMID34285259;T14	PMID34285259	WES	5610	3894	880
PMID34285259;T15	PMID34285259	WES	79	60	29
PMID34285259;T16	PMID34285259	WES	134	103	46
PMID34285259;T19	PMID34285259	WES	13	9	5
PMID34285259;T5	PMID34285259	WES	3823	2877	667
PMID34285259;T6	PMID34285259	WES	4500	3335	809
PMID34285259;T7	PMID34285259	WES	3308	2684	585
PMID34285259;T8	PMID34285259	WES	716	612	51
PMID34285259;T9	PMID34285259	WES	22	20	7
PMID34413060;Case_A	PMID34413060	WES	359	125	77
PMID34413060;Case_B	PMID34413060	WES	314	114	64
PMID34413060;Case_C	PMID34413060	WES	497	173	84
PMID34413060;Case_D	PMID34413060	WES	306	116	56
PMID34413060;Case_E	PMID34413060	WES	625	253	139
SRP033394;ESCC-D1	SRP033394	WES	80	45	30
SRP033394;ESCC-D10	SRP033394	WES	220	116	74
SRP033394;ESCC-D11	SRP033394	WES	130	77	57
SRP033394;ESCC-D12	SRP033394	WES	53	17	7
SRP033394;ESCC-D13	SRP033394	WES	214	122	86
SRP033394;ESCC-D14	SRP033394	WES	212	113	73
SRP033394;ESCC-D15	SRP033394	WES	494	276	163
SRP033394;ESCC-D16	SRP033394	WES	175	109	73
SRP033394;ESCC-D17	SRP033394	WES	75	43	31
SRP033394;ESCC-D18	SRP033394	WES	193	106	59
SRP033394;ESCC-D19	SRP033394	WES	41	24	17
SRP033394;ESCC-D2	SRP033394	WES	220	125	91
SRP033394;ESCC-D20	SRP033394	WES	487	234	156
SRP033394;ESCC-D3	SRP033394	WES	136	88	55
SRP033394;ESCC-D4	SRP033394	WES	200	116	89
SRP033394;ESCC-D5	SRP033394	WES	122	75	47
SRP033394;ESCC-D7	SRP033394	WES	222	117	81
SRP033394;ESCC-D8	SRP033394	WES	190	99	76
SRP033394;ESCC-D9	SRP033394	WES	135	70	42
SRP034680_WES;BGI-ESCC-038T	SRP034680_WES	WES	425	185	113
SRP034680_WES;BGI-ESCC-039T	SRP034680_WES	WES	146	71	50
SRP034680_WES;BGI-ESCC-055T	SRP034680_WES	WES	305	137	93
SRP034680_WES;BGI-ESCC-057T	SRP034680_WES	WES	309	134	89
SRP034680_WES;BGI-ESCC-059T	SRP034680_WES	WES	379	169	113
SRP034680_WES;BGI-ESCC-060T	SRP034680_WES	WES	484	198	128
SRP034680_WES;BGI-ESCC-069T	SRP034680_WES	WES	382	175	115
SRP034680_WES;BGI-ESCC-070T	SRP034680_WES	WES	398	170	105
SRP034680_WES;BGI-ESCC-078T	SRP034680_WES	WES	586	267	166
SRP034680_WES;BGI-ESCC-083T	SRP034680_WES	WES	276	120	79
SRP034680_WES;BGI-ESCC-092T	SRP034680_WES	WES	144	60	37
SRP034680_WES;BGI-ESCC-098T	SRP034680_WES	WES	522	255	167
SRP034680_WES;BGI-ESCC-100T	SRP034680_WES	WES	246	110	69
SRP034680_WES;BGI-ESCC-107T	SRP034680_WES	WES	254	136	93
SRP034680_WES;BGI-ESCC-110T	SRP034680_WES	WES	418	181	111
SRP034680_WES;BGI-ESCC-112T	SRP034680_WES	WES	428	181	116
SRP034680_WES;BGI-ESCC-116T	SRP034680_WES	WES	314	143	76
SRP034680_WES;BGI-ESCC-123T	SRP034680_WES	WES	231	125	76
SRP034680_WES;BGI-ESCC-127T	SRP034680_WES	WES	397	181	120
SRP034680_WES;BGI-ESCC-128T	SRP034680_WES	WES	253	116	67
SRP034680_WES;BGI-ESCC-129T	SRP034680_WES	WES	493	231	155
SRP034680_WES;BGI-ESCC-133T	SRP034680_WES	WES	259	117	72
SRP034680_WES;BGI-ESCC-134T	SRP034680_WES	WES	556	244	159
SRP034680_WES;BGI-ESCC-139T	SRP034680_WES	WES	626	262	153
SRP034680_WES;BGI-ESCC-141T	SRP034680_WES	WES	205	99	59
SRP034680_WES;BGI-ESCC-144T	SRP034680_WES	WES	189	79	49
SRP034680_WES;BGI-ESCC-147T	SRP034680_WES	WES	397	181	120
SRP034680_WES;BGI-ESCC-148T	SRP034680_WES	WES	849	379	243
SRP034680_WES;BGI-ESCC-152T	SRP034680_WES	WES	605	241	150
SRP034680_WES;BGI-ESCC-153T	SRP034680_WES	WES	519	243	164
SRP034680_WES;BGI-ESCC-154T	SRP034680_WES	WES	231	98	54
SRP034680_WES;BGI-ESCC-155T	SRP034680_WES	WES	158	43	31
SRP034680_WES;BGI-ESCC-158T	SRP034680_WES	WES	494	234	154
SRP034680_WES;BGI-ESCC-159T	SRP034680_WES	WES	421	194	125
SRP034680_WES;BGI-ESCC-162T	SRP034680_WES	WES	339	160	97
SRP034680_WES;BGI-ESCC-164T	SRP034680_WES	WES	114	71	52
SRP034680_WES;BGI-ESCC-171T	SRP034680_WES	WES	265	80	47
SRP034680_WES;BGI-ESCC-175T	SRP034680_WES	WES	255	111	63
SRP034680_WES;BGI-ESCC-178T	SRP034680_WES	WES	465	202	134
SRP034680_WES;BGI-ESCC-180T	SRP034680_WES	WES	245	98	67
SRP034680_WES;BGI-ESCC-183T	SRP034680_WES	WES	366	173	109
SRP034680_WES;BGI-ESCC-184T	SRP034680_WES	WES	893	381	240
SRP034680_WES;BGI-ESCC-185T	SRP034680_WES	WES	303	130	91
SRP034680_WES;BGI-ESCC-190T	SRP034680_WES	WES	674	292	192
SRP034680_WES;BGI-ESCC-191T	SRP034680_WES	WES	465	204	130
SRP034680_WES;BGI-ESCC-193T	SRP034680_WES	WES	162	58	38
SRP034680_WES;BGI-ESCC-201T	SRP034680_WES	WES	351	136	78
SRP034680_WES;BGI-ESCC-204T	SRP034680_WES	WES	281	127	82
SRP034680_WES;BGI-ESCC-205T	SRP034680_WES	WES	450	195	121
SRP034680_WES;BGI-ESCC-207T	SRP034680_WES	WES	481	200	128
SRP034680_WES;BGI-ESCC-209T	SRP034680_WES	WES	294	149	91
SRP034680_WES;BGI-ESCC-210T	SRP034680_WES	WES	457	183	128
SRP034680_WES;BGI-ESCC-211T	SRP034680_WES	WES	406	186	123
SRP034680_WES;BGI-ESCC-212T	SRP034680_WES	WES	285	140	90
SRP034680_WES;BGI-ESCC-214T	SRP034680_WES	WES	490	205	134
SRP034680_WES;BGI-ESCC-216T	SRP034680_WES	WES	647	240	148
SRP034680_WES;BGI-ESCC-219T	SRP034680_WES	WES	369	156	87
SRP034680_WES;BGI-ESCC-225T	SRP034680_WES	WES	252	112	80
SRP034680_WES;BGI-ESCC-229T	SRP034680_WES	WES	190	87	55
SRP034680_WES;BGI-ESCC-230T	SRP034680_WES	WES	50	25	19
SRP034680_WES;BGI-ESCC-231T	SRP034680_WES	WES	368	142	96
SRP034680_WES;BGI-ESCC-233T	SRP034680_WES	WES	436	163	102
SRP034680_WES;BGI-ESCC-235T	SRP034680_WES	WES	347	137	87
SRP034680_WES;BGI-ESCC-237T	SRP034680_WES	WES	437	183	124
SRP034680_WES;BGI-ESCC-240T	SRP034680_WES	WES	251	130	91
SRP034680_WES;BGI-ESCC-242T	SRP034680_WES	WES	92	38	26
SRP034680_WES;BGI-ESCC-243T	SRP034680_WES	WES	2166	825	387
SRP034680_WES;BGI-ESCC-246T	SRP034680_WES	WES	247	122	85
SRP034680_WES;BGI-ESCC-248T	SRP034680_WES	WES	292	142	95
SRP034680_WES;BGI-ESCC-249T	SRP034680_WES	WES	242	102	61
SRP034680_WES;BGI-ESCC-250T	SRP034680_WES	WES	516	237	165
SRP034680_WGS;BGI-ESCC-001T	SRP034680_WGS	WGS	7017	158	26
SRP034680_WGS;BGI-ESCC-002T	SRP034680_WGS	WGS	14281	276	71
SRP034680_WGS;BGI-ESCC-003T	SRP034680_WGS	WGS	13716	259	83
SRP034680_WGS;BGI-ESCC-004T	SRP034680_WGS	WGS	7471	169	33
SRP034680_WGS;BGI-ESCC-005T	SRP034680_WGS	WGS	21163	376	99
SRP034680_WGS;BGI-ESCC-006T	SRP034680_WGS	WGS	10020	198	41
SRP034680_WGS;BGI-ESCC-008T	SRP034680_WGS	WGS	7162	156	43
SRP034680_WGS;BGI-ESCC-009T	SRP034680_WGS	WGS	15390	297	93
SRP034680_WGS;BGI-ESCC-010T	SRP034680_WGS	WGS	13975	265	68
SRP034680_WGS;BGI-ESCC-011T	SRP034680_WGS	WGS	8620	145	46
SRP034680_WGS;BGI-ESCC-012T	SRP034680_WGS	WGS	6854	146	47
SRP034680_WGS;BGI-ESCC-013T	SRP034680_WGS	WGS	4012	89	20
SRP034680_WGS;BGI-ESCC-014T	SRP034680_WGS	WGS	10267	210	64
SRP034680_WGS;BGI-ESCC-015T	SRP034680_WGS	WGS	24636	501	134
SRP034680_WGS;BGI-ESCC-016T	SRP034680_WGS	WGS	1838	52	15
SRP034680_WGS;BGI-ESCC-017T	SRP034680_WGS	WGS	6113	133	37
SRP034680_WGS;BGI-ESCC-018T	SRP034680_WGS	WGS	13454	261	61
SRP059537;ESCC1	SRP059537	WES	976	466	193
SRP059537;ESCC2	SRP059537	WES	1621	791	294
SRP059537;ESCC3	SRP059537	WES	1015	362	155
SRP059537;ESCC4	SRP059537	WES	32	3	1
SRP059537;ESCC5	SRP059537	WES	21	8	5
SRP059537;ESCC6	SRP059537	WES	85	27	7
SRP059537;ESCC7	SRP059537	WES	94	27	7
SRP059537;ESCC8	SRP059537	WES	207	57	20
SRP072112;ESCC03	SRP072112	WES	693	302	171
SRP072112;ESCC04	SRP072112	WES	389	142	86
SRP072112;ESCC05	SRP072112	WES	269	104	65
SRP072112;ESCC06	SRP072112	WES	559	238	144
SRP072112;ESCC07	SRP072112	WES	623	250	152
SRP072112;ESCC08	SRP072112	WES	476	190	106
SRP072112;ESCC09	SRP072112	WES	413	193	95
SRP072112;ESCC10	SRP072112	WES	318	130	73
SRP072112;ESCC11	SRP072112	WES	479	209	119
SRP072112;ESCC12	SRP072112	WES	347	132	93
SRP072112;ESCC13	SRP072112	WES	639	354	192
SRP072858_WES;EC1000	SRP072858_WES	WES	292	147	88
SRP072858_WES;EC1001	SRP072858_WES	WES	346	181	112
SRP072858_WES;EC1016	SRP072858_WES	WES	173	88	55
SRP072858_WES;EC1020	SRP072858_WES	WES	562	288	175
SRP072858_WES;EC1021	SRP072858_WES	WES	232	125	82
SRP072858_WES;EC1029	SRP072858_WES	WES	507	242	158
SRP072858_WES;EC1071	SRP072858_WES	WES	476	236	150
SRP072858_WES;EC1110	SRP072858_WES	WES	890	524	324
SRP072858_WES;EC1111	SRP072858_WES	WES	344	221	150
SRP072858_WES;EC1113	SRP072858_WES	WES	339	150	83
SRP072858_WES;EC1117	SRP072858_WES	WES	782	414	260
SRP072858_WES;EC949	SRP072858_WES	WES	316	144	87
SRP072858_WES;EC952	SRP072858_WES	WES	352	141	81
SRP072858_WES;EC959	SRP072858_WES	WES	321	165	100
SRP072858_WES;EC961	SRP072858_WES	WES	771	339	192
SRP072858_WES;EC966	SRP072858_WES	WES	862	484	312
SRP072858_WES;EC988	SRP072858_WES	WES	397	209	123
SRP072858_WES;EC990	SRP072858_WES	WES	648	357	238
SRP072858_WGS;EC1119	SRP072858_WGS	WGS	6612	186	64
SRP072858_WGS;EC1120	SRP072858_WGS	WGS	5751	185	40
SRP072858_WGS;EC1125	SRP072858_WGS	WGS	6549	234	70
SRP072858_WGS;EC1126	SRP072858_WGS	WGS	3226	95	37
SRP072858_WGS;EC1134	SRP072858_WGS	WGS	8038	251	69
SRP072858_WGS;EC1155	SRP072858_WGS	WGS	21428	859	280
SRP072858_WGS;EC1158	SRP072858_WGS	WGS	2384	79	22
SRP099292_M;P1	SRP099292_M	WES	149	87	62
SRP099292_M;P13	SRP099292_M	WES	249	122	73
SRP099292_M;P16	SRP099292_M	WES	386	185	114
SRP099292_M;P24	SRP099292_M	WES	470	237	148
SRP099292_M;P25	SRP099292_M	WES	171	87	45
SRP099292_M;P4	SRP099292_M	WES	410	218	146
SRP099292_M;P5	SRP099292_M	WES	387	238	163
SRP099292_M;P6	SRP099292_M	WES	371	161	94
SRP099292_M;P9	SRP099292_M	WES	795	424	269
SRP099292_S;P11	SRP099292_S	WES	208	100	64
SRP099292_S;P12	SRP099292_S	WES	248	123	82
SRP099292_S;P14	SRP099292_S	WES	308	162	108
SRP099292_S;P15	SRP099292_S	WES	262	185	132
SRP099292_S;P17	SRP099292_S	WES	173	115	77
SRP099292_S;P18	SRP099292_S	WES	237	156	100
SRP099292_S;P19	SRP099292_S	WES	201	144	101
SRP099292_S;P2	SRP099292_S	WES	243	128	77
SRP099292_S;P21	SRP099292_S	WES	397	215	156
SRP099292_S;P3	SRP099292_S	WES	141	89	66
SRP099292_S;P8	SRP099292_S	WES	374	226	143
SRP099292_S;SP1	SRP099292_S	WES	281	151	104
SRP099292_S;SP10	SRP099292_S	WES	185	125	87
SRP099292_S;SP11	SRP099292_S	WES	381	256	150
SRP099292_S;SP13	SRP099292_S	WES	249	149	105
SRP099292_S;SP14	SRP099292_S	WES	256	136	90
SRP099292_S;SP15	SRP099292_S	WES	302	177	110
SRP099292_S;SP16	SRP099292_S	WES	218	121	75
SRP099292_S;SP19	SRP099292_S	WES	1148	653	413
SRP099292_S;SP2	SRP099292_S	WES	248	156	99
SRP099292_S;SP20	SRP099292_S	WES	375	219	133
SRP099292_S;SP21	SRP099292_S	WES	383	211	129
SRP099292_S;SP22	SRP099292_S	WES	247	124	76
SRP099292_S;SP23	SRP099292_S	WES	384	222	142
SRP099292_S;SP24	SRP099292_S	WES	213	118	76
SRP099292_S;SP25	SRP099292_S	WES	243	128	85
SRP099292_S;SP27	SRP099292_S	WES	391	213	139
SRP099292_S;SP28	SRP099292_S	WES	323	174	95
SRP099292_S;SP3	SRP099292_S	WES	549	321	201
SRP099292_S;SP30	SRP099292_S	WES	152	80	52
SRP099292_S;SP4	SRP099292_S	WES	356	204	124
SRP099292_S;SP5	SRP099292_S	WES	506	289	188
SRP099292_S;SP6	SRP099292_S	WES	228	127	71
SRP099292_S;SP7	SRP099292_S	WES	317	225	147
SRP099292_S;SP8	SRP099292_S	WES	323	182	113
SRP099292_S;SP9	SRP099292_S	WES	262	160	100
SRP116657;WES_E07006	SRP116657	WES	209	133	68
SRP116657;WES_E07021	SRP116657	WES	554	304	118
SRP116657;WES_E07039	SRP116657	WES	216	113	40
SRP116657;WES_E07060	SRP116657	WES	519	336	146
SRP116657;WES_E08010	SRP116657	WES	640	402	190
SRP116657;WES_E08048	SRP116657	WES	600	346	158
SRP116657;WES_E08055	SRP116657	WES	919	608	287
SRP116657;WES_E08063	SRP116657	WES	362	209	78
SRP116657;WES_E08081	SRP116657	WES	269	143	64
SRP116657;WES_E08088	SRP116657	WES	545	335	167
SRP116657;WES_E08113	SRP116657	WES	318	179	70
SRP116657;WES_E09012	SRP116657	WES	347	183	89
SRP116657;WES_E09028	SRP116657	WES	213	143	71
SRP116657;WES_E09039	SRP116657	WES	344	198	79
SRP116657;WES_E09090	SRP116657	WES	851	490	210
SRP116657;WES_E09094	SRP116657	WES	344	204	85
SRP116657;WES_E09106	SRP116657	WES	903	515	243
SRP116657;WES_E09117	SRP116657	WES	337	214	89
SRP116657;WES_E09135	SRP116657	WES	366	202	92
SRP116657;WES_E09140	SRP116657	WES	423	222	93
SRP116657;WES_E09151	SRP116657	WES	292	175	79
SRP116657;WES_E09152	SRP116657	WES	324	192	87
SRP116657;WES_E09159	SRP116657	WES	402	245	114
SRP116657;WES_E09161	SRP116657	WES	359	195	75
SRP116657;WES_E09162	SRP116657	WES	453	232	101
SRP116657;WES_E09163	SRP116657	WES	851	503	216
SRP116657;WES_E09172	SRP116657	WES	219	136	53
SRP116657;WES_E09188	SRP116657	WES	456	286	129
SRP116657;WES_E09207	SRP116657	WES	207	119	51
SRP116657;WES_E09211	SRP116657	WES	979	608	281
SRP116657;WES_E09215	SRP116657	WES	265	148	59
SRP116657;WES_E10014	SRP116657	WES	400	230	104
SRP116657;WES_E10048	SRP116657	WES	590	368	176
SRP116657;WES_E10113	SRP116657	WES	382	253	112
SRP116657;WES_E10131	SRP116657	WES	438	268	113
SRP116657;WES_E10164	SRP116657	WES	646	406	196
SRP116657;WES_E10168	SRP116657	WES	162	97	45
SRP116657;WES_E10179	SRP116657	WES	340	208	87
SRP116657;WES_E10188	SRP116657	WES	193	132	63
SRP116657;WES_E10199	SRP116657	WES	305	188	81
SRP116657;WES_E10202	SRP116657	WES	467	283	140
SRP116657;WES_E10211	SRP116657	WES	152	83	34
SRP116657;WES_E10220	SRP116657	WES	445	256	96
SRP116657;WES_E10308	SRP116657	WES	788	498	205
SRP116657;WES_E10315	SRP116657	WES	237	143	60
SRP116657;WES_E10323	SRP116657	WES	287	176	81
SRP116657;WES_E10335	SRP116657	WES	174	104	49
SRP116657;WES_E10340	SRP116657	WES	179	112	58
SRP116657;WES_E10354	SRP116657	WES	93	60	19
SRP116657;WES_E11033	SRP116657	WES	270	156	68
SRP116657;WES_E11099	SRP116657	WES	249	132	49
SRP116657;WES_E11103	SRP116657	WES	288	165	73
SRP116657;WES_E11116	SRP116657	WES	363	215	105
SRP116657;WES_E11172	SRP116657	WES	327	208	81
SRP116657;WES_E11214	SRP116657	WES	439	268	117
SRP116657;WES_E11221	SRP116657	WES	196	105	40
SRP116657;WES_E11231	SRP116657	WES	303	185	82
SRP116657;WES_E11235	SRP116657	WES	364	215	96
SRP116657;WES_E11237	SRP116657	WES	244	136	61
SRP116657;WES_E11261	SRP116657	WES	158	83	35
SRP116657;WES_E11303	SRP116657	WES	293	164	68
SRP116657;WES_E11348	SRP116657	WES	532	289	141
SRP116657;WES_E12003	SRP116657	WES	272	165	81
SRP116657;WES_E12004	SRP116657	WES	404	224	105
SRP116657;WES_E12047	SRP116657	WES	355	204	83
SRP116657;WES_E12068	SRP116657	WES	255	138	72
SRP116657;WES_E12107	SRP116657	WES	163	98	40
SRP116657;WES_E12115	SRP116657	WES	293	181	73
SRP116657;WES_E12142	SRP116657	WES	313	182	59
SRP116657;WES_E12173	SRP116657	WES	461	282	116
SRP116657;WES_E12182	SRP116657	WES	517	326	149
SRP116657;WES_E12211	SRP116657	WES	241	148	57
SRP116657;WES_E12217	SRP116657	WES	209	126	55
SRP116657;WES_E12222	SRP116657	WES	267	172	72
SRP116657;WES_E12230	SRP116657	WES	679	402	182
SRP116657;WES_E12232	SRP116657	WES	84	43	13
SRP116657;WES_E12250	SRP116657	WES	319	184	82
SRP116657;WES_E12269	SRP116657	WES	200	103	38
SRP127593;100A	SRP127593	WES	174	88	53
SRP127593;103A	SRP127593	WES	1324	685	418
SRP127593;11A	SRP127593	WES	194	102	67
SRP127593;13A	SRP127593	WES	215	114	66
SRP127593;22A	SRP127593	WES	250	122	83
SRP127593;25A	SRP127593	WES	343	203	116
SRP127593;27A	SRP127593	WES	70	16	8
SRP127593;32A	SRP127593	WES	195	89	55
SRP127593;35A	SRP127593	WES	274	142	95
SRP127593;39A	SRP127593	WES	321	159	88
SRP127593;41A	SRP127593	WES	236	118	67
SRP127593;44A	SRP127593	WES	380	210	138
SRP127593;46A	SRP127593	WES	265	152	94
SRP127593;47A	SRP127593	WES	410	216	115
SRP127593;48A	SRP127593	WES	208	114	73
SRP127593;51A	SRP127593	WES	310	173	103
SRP127593;53A	SRP127593	WES	267	140	84
SRP127593;57A	SRP127593	WES	257	125	73
SRP127593;58A	SRP127593	WES	157	79	50
SRP127593;63A	SRP127593	WES	98	50	32
SRP127593;64A	SRP127593	WES	231	134	82
SRP127593;65A	SRP127593	WES	47	9	5
SRP127593;69A	SRP127593	WES	317	177	103
SRP127593;6A	SRP127593	WES	253	132	83
SRP127593;77A	SRP127593	WES	219	105	66
SRP127593;78A	SRP127593	WES	792	419	274
SRP127593;79A	SRP127593	WES	228	108	72
SRP127593;81A	SRP127593	WES	326	169	92
SRP127593;87B	SRP127593	WES	33	10	4
SRP127593;8A	SRP127593	WES	1073	540	351
SRP127593;98A	SRP127593	WES	426	204	126
SRP127593;9A	SRP127593	WES	268	141	85
SRP150544;ESCC1	SRP150544	WES	387	193	117
SRP150544;ESCC10	SRP150544	WES	993	439	251
SRP150544;ESCC2	SRP150544	WES	362	158	95
SRP150544;ESCC3	SRP150544	WES	299	106	63
SRP150544;ESCC4	SRP150544	WES	463	197	115
SRP150544;ESCC5	SRP150544	WES	304	117	71
SRP150544;ESCC6	SRP150544	WES	674	308	191
SRP150544;ESCC7	SRP150544	WES	508	223	137
SRP150544;ESCC8	SRP150544	WES	411	177	117
SRP150544;ESCC9	SRP150544	WES	311	128	81
SRP179388;patient1	SRP179388	WES	5238	3600	1578
SRP179388;patient10	SRP179388	WES	75	14	8
SRP179388;patient11	SRP179388	WES	63	15	3
SRP179388;patient12	SRP179388	WES	214	84	46
SRP179388;patient2	SRP179388	WES	77	10	3
SRP179388;patient4	SRP179388	WES	215	77	34
SRP179388;patient5	SRP179388	WES	494	209	119
SRP179388;patient6	SRP179388	WES	62	41	22
SRP179388;patient9	SRP179388	WES	117	45	25
SRP327447;P104	SRP327447	WES	1242	628	379
SRP327447;P107	SRP327447	WES	454	238	147
SRP327447;P12	SRP327447	WES	99	31	23
SRP327447;P126	SRP327447	WES	1184	600	343
SRP327447;P128	SRP327447	WES	484	186	110
SRP327447;P15	SRP327447	WES	463	231	137
SRP327447;P16	SRP327447	WES	225	87	51
SRP327447;P17	SRP327447	WES	846	381	208
SRP327447;P19	SRP327447	WES	179	73	43
SRP327447;P20	SRP327447	WES	588	277	174
SRP327447;P21	SRP327447	WES	302	142	86
SRP327447;P22	SRP327447	WES	388	191	112
SRP327447;P23	SRP327447	WES	444	221	143
SRP327447;P24	SRP327447	WES	561	282	159
SRP327447;P26	SRP327447	WES	186	97	59
SRP327447;P27	SRP327447	WES	286	134	78
SRP327447;P28	SRP327447	WES	579	272	163
SRP327447;P30	SRP327447	WES	61	11	4
SRP327447;P31	SRP327447	WES	399	164	97
SRP327447;P32	SRP327447	WES	310	164	96
SRP327447;P37	SRP327447	WES	501	249	150
SRP327447;P39	SRP327447	WES	284	144	84
SRP327447;P4	SRP327447	WES	488	229	134
SRP327447;P44	SRP327447	WES	502	247	151
SRP327447;P47	SRP327447	WES	316	158	99
SRP327447;P48	SRP327447	WES	41	6	4
SRP327447;P49	SRP327447	WES	543	252	144
SRP327447;P5	SRP327447	WES	982	492	316
SRP327447;P52	SRP327447	WES	460	227	133
SRP327447;P54	SRP327447	WES	349	169	111
SRP327447;P56	SRP327447	WES	471	219	125
SRP327447;P57	SRP327447	WES	198	93	56
SRP327447;P61	SRP327447	WES	461	226	131
SRP327447;P62	SRP327447	WES	538	273	165
SRP327447;P63	SRP327447	WES	853	466	295
SRP327447;P74	SRP327447	WES	434	204	121
SRP327447;P75	SRP327447	WES	470	200	120
SRP327447;P76	SRP327447	WES	316	148	90
SRP327447;P79	SRP327447	WES	401	208	109
SRP327447;P80	SRP327447	WES	631	335	197
SRP327447;P82	SRP327447	WES	340	111	60
SRP327447;P84	SRP327447	WES	364	153	89
SRP327447;P87	SRP327447	WES	501	249	147
SRP327447;P89	SRP327447	WES	469	166	99
SRP327447;P9	SRP327447	WES	350	189	120
SRP327447;P94	SRP327447	WES	327	172	106
TCGA;TCGA-IC-A6RF	TCGA	WES	182	182	99
TCGA;TCGA-IG-A3I8	TCGA	WES	164	164	95
TCGA;TCGA-IG-A3QL	TCGA	WES	165	165	81
TCGA;TCGA-IG-A3Y9	TCGA	WES	360	358	193
TCGA;TCGA-IG-A3YA	TCGA	WES	131	131	78
TCGA;TCGA-IG-A3YB	TCGA	WES	132	132	74
TCGA;TCGA-IG-A3YC	TCGA	WES	77	77	46
TCGA;TCGA-IG-A4P3	TCGA	WES	371	370	223
TCGA;TCGA-IG-A4QT	TCGA	WES	8	8	1
TCGA;TCGA-IG-A50L	TCGA	WES	169	169	104
TCGA;TCGA-IG-A51D	TCGA	WES	222	218	123
TCGA;TCGA-IG-A5B8	TCGA	WES	449	443	233
TCGA;TCGA-IG-A5S3	TCGA	WES	122	122	62
TCGA;TCGA-IG-A625	TCGA	WES	101	100	51
TCGA;TCGA-IG-A6QS	TCGA	WES	105	105	57
TCGA;TCGA-IG-A8O2	TCGA	WES	234	232	118
TCGA;TCGA-IG-A97H	TCGA	WES	160	158	92
TCGA;TCGA-IG-A97I	TCGA	WES	196	195	104
TCGA;TCGA-JY-A6FA	TCGA	WES	196	196	105
TCGA;TCGA-JY-A6FD	TCGA	WES	214	212	120
TCGA;TCGA-JY-A6FE	TCGA	WES	116	116	57
TCGA;TCGA-JY-A93F	TCGA	WES	165	165	87
TCGA;TCGA-KH-A6WC	TCGA	WES	38	38	22
TCGA;TCGA-L5-A43H	TCGA	WES	124	124	82
TCGA;TCGA-L5-A43J	TCGA	WES	1349	1347	705
TCGA;TCGA-L5-A88S	TCGA	WES	129	129	77
TCGA;TCGA-L5-A88W	TCGA	WES	240	240	133
TCGA;TCGA-L5-A88Z	TCGA	WES	122	122	65
TCGA;TCGA-L5-A8NK	TCGA	WES	311	310	175
TCGA;TCGA-L5-A8NQ	TCGA	WES	365	364	213
TCGA;TCGA-L7-A56G	TCGA	WES	130	129	70
TCGA;TCGA-LN-A49K	TCGA	WES	139	139	75
TCGA;TCGA-LN-A49L	TCGA	WES	250	250	152
TCGA;TCGA-LN-A49M	TCGA	WES	367	364	199
TCGA;TCGA-LN-A49N	TCGA	WES	79	79	47
TCGA;TCGA-LN-A49O	TCGA	WES	114	113	60
TCGA;TCGA-LN-A49P	TCGA	WES	129	128	68
TCGA;TCGA-LN-A49R	TCGA	WES	183	182	111
TCGA;TCGA-LN-A49S	TCGA	WES	243	242	129
TCGA;TCGA-LN-A49U	TCGA	WES	244	244	117
TCGA;TCGA-LN-A49V	TCGA	WES	183	183	97
TCGA;TCGA-LN-A49W	TCGA	WES	133	133	76
TCGA;TCGA-LN-A49X	TCGA	WES	113	113	60
TCGA;TCGA-LN-A49Y	TCGA	WES	381	380	209
TCGA;TCGA-LN-A4A1	TCGA	WES	185	184	112
TCGA;TCGA-LN-A4A2	TCGA	WES	214	214	120
TCGA;TCGA-LN-A4A3	TCGA	WES	101	101	57
TCGA;TCGA-LN-A4A4	TCGA	WES	155	155	93
TCGA;TCGA-LN-A4A5	TCGA	WES	105	104	60
TCGA;TCGA-LN-A4A6	TCGA	WES	155	155	96
TCGA;TCGA-LN-A4A8	TCGA	WES	202	200	103
TCGA;TCGA-LN-A4A9	TCGA	WES	349	348	185
TCGA;TCGA-LN-A4MQ	TCGA	WES	121	121	66
TCGA;TCGA-LN-A4MR	TCGA	WES	244	242	140
TCGA;TCGA-LN-A5U5	TCGA	WES	90	90	51
TCGA;TCGA-LN-A5U6	TCGA	WES	151	151	100
TCGA;TCGA-LN-A5U7	TCGA	WES	197	196	101
TCGA;TCGA-LN-A7HV	TCGA	WES	147	147	92
TCGA;TCGA-LN-A7HW	TCGA	WES	153	150	82
TCGA;TCGA-LN-A7HX	TCGA	WES	203	202	105
TCGA;TCGA-LN-A7HY	TCGA	WES	244	242	139
TCGA;TCGA-LN-A7HZ	TCGA	WES	117	116	54
TCGA;TCGA-LN-A8HZ	TCGA	WES	158	158	98
TCGA;TCGA-LN-A8I0	TCGA	WES	88	87	44
TCGA;TCGA-LN-A8I1	TCGA	WES	153	153	88
TCGA;TCGA-LN-A9FO	TCGA	WES	163	163	86
TCGA;TCGA-LN-A9FP	TCGA	WES	630	629	364
TCGA;TCGA-LN-A9FQ	TCGA	WES	150	150	85
TCGA;TCGA-LN-A9FR	TCGA	WES	112	112	67
TCGA;TCGA-Q9-A6FU	TCGA	WES	243	241	140
TCGA;TCGA-S8-A6BW	TCGA	WES	159	159	81
TCGA;TCGA-V5-A7RC	TCGA	WES	184	183	100
TCGA;TCGA-V5-AASV	TCGA	WES	207	207	125
TCGA;TCGA-VR-A8EO	TCGA	WES	83	83	45
TCGA;TCGA-VR-A8EP	TCGA	WES	168	166	94
TCGA;TCGA-VR-A8ER	TCGA	WES	103	103	53
TCGA;TCGA-VR-A8ET	TCGA	WES	32	32	18
TCGA;TCGA-VR-A8EU	TCGA	WES	167	167	84
TCGA;TCGA-VR-A8EW	TCGA	WES	177	177	105
TCGA;TCGA-VR-A8EX	TCGA	WES	196	194	120
TCGA;TCGA-VR-A8EY	TCGA	WES	158	157	88
TCGA;TCGA-VR-A8EZ	TCGA	WES	263	263	140
TCGA;TCGA-VR-A8Q7	TCGA	WES	156	155	86
TCGA;TCGA-VR-AA4G	TCGA	WES	112	111	60
TCGA;TCGA-VR-AA7B	TCGA	WES	271	271	160
TCGA;TCGA-VR-AA7D	TCGA	WES	171	170	82
TCGA;TCGA-VR-AA7I	TCGA	WES	191	191	100
TCGA;TCGA-XP-A8T6	TCGA	WES	137	137	77
TCGA;TCGA-XP-A8T7	TCGA	WES	141	140	73
TCGA;TCGA-XP-A8T8	TCGA	WES	158	158	98
TCGA;TCGA-Z6-A8JD	TCGA	WES	315	314	182
TCGA;TCGA-Z6-A8JE	TCGA	WES	285	285	164
TCGA;TCGA-Z6-A9VB	TCGA	WES	147	147	78
TCGA;TCGA-Z6-AAPN	TCGA	WES	565	564	325
