# Supplementary material for: Integrated cohort of esophageal squamous cell cancer reveals genomic features underlying clinical characteristics
Source: Nat Commun. 2022 Sep 7;13:5268. doi: 10.1038/s41467-022-32962-1 (PMC9452532; doi:10.1038/s41467-022-32962-1)
Supplement: Supplementary file 6 — Supplementary Data 3 [file 41467_2022_32962_MOESM6_ESM.xlsx]

## Sheet: Sheet1
Chr	Start	End	Length	Stand	gene	transcript_id	exon_number	SureSelect_V4	SureSelect_V5	SureSelect_V6	SureSelect_clinical	SeqCap_EZ_Exome	truseq_exome
chr1	1635767	1635856	89	-	CDK11B	NM_001787	exon_number 1	0	0.655556	1	0.655556	0.577778	1
chr1	1635937	1636126	189	-	CDK11B	NM_001787	exon_number 2	0	1	1	1	0.957895	1
chr1	1637081	1637202	121	-	CDK11B	NM_001787	exon_number 6	0.377049	1	1	1	0.885246	1
chr1	1637408	1637513	105	-	CDK11B	NM_001787	exon_number 7	0	1	1	1	1	1
chr1	1637762	1637883	121	-	CDK11B	NM_001787	exon_number 8	0	1	1	1	1	1
chr1	1638500	1638590	90	-	CDK11B	NM_001787	exon_number 9	0	1	1	1	1	1
chr1	1640277	1640452	175	-	CDK11B	NM_001787	exon_number 10	0	1	1	1	1	1
chr1	1641048	1641113	65	-	CDK11B	NM_001787	exon_number 11	0	1	1	1	1	1
chr1	1641662	1641820	158	-	CDK11B	NM_001787	exon_number 12	0	0.45283	1	0.45283	0.352201	1
chr1	1641906	1642001	95	-	CDK11B	NM_001787	exon_number 13	0	1	1	1	0.854167	1
chr1	1642347	1642508	161	-	CDK11B	NM_001787	exon_number 14	0	0.932099	1	0.932099	0.802469	1
chr1	1645126	1645262	136	-	CDK11B	NM_001787	exon_number 15	0	0.357664	1	0.357664	0.948905	1
chr1	1649499	1649637	138	-	CDK11B	NM_001787	exon_number 16	0	0	0	0	0	0
chr1	1652439	1652566	127	-	CDK11B	NM_001787	exon_number 17	0	0	0	0	0	0
chr1	1655369	1655484	115	-	CDK11B	NM_001787	exon_number 18	0	1	1	0	0.982759	1
chr1	1657375	1657485	110	-	CDK11B	NM_001787	exon_number 19	0	0.990991	1	0	0.468468	1
chr1	147242704	147242830	126	+	CHD1L	NM_004284	exon_number 1	0	1	1	0	1	1
chr1	147252623	147252735	112	+	CHD1L	NM_004284	exon_number 2	0	0.867257	1	0	0.964602	1
chr1	147254870	147254976	106	+	CHD1L	NM_004284	exon_number 3	0	1	1	0	1	1
chr1	147255813	147255927	114	+	CHD1L	NM_004284	exon_number 4	0	1	1	0	1	1
chr1	147256531	147256562	31	+	CHD1L	NM_004284	exon_number 5	0	1	1	0	1	1
chr1	147259837	147259918	81	+	CHD1L	NM_004284	exon_number 6	0	1	1	0	1	1
chr1	147264422	147264584	162	+	CHD1L	NM_004284	exon_number 7	0	1	1	0	0.852761	1
chr1	147265932	147266087	155	+	CHD1L	NM_004284	exon_number 8	0	0.942308	1	0	0.923077	1
chr1	147267426	147267518	92	+	CHD1L	NM_004284	exon_number 9	0	1	1	0	1	1
chr1	147268782	147268878	96	+	CHD1L	NM_004284	exon_number 10	0	1	1	0	1	1
chr1	147270932	147271005	73	+	CHD1L	NM_004284	exon_number 11	0	1	1	0	1	1
chr1	147272171	147272281	110	+	CHD1L	NM_004284	exon_number 12	0	1	1	0	1	1
chr1	147275354	147275468	114	+	CHD1L	NM_004284	exon_number 13	0	1	1	0	1	1
chr1	147276104	147276257	153	+	CHD1L	NM_004284	exon_number 14	0	1	1	0	1	1
chr1	147280026	147280191	165	+	CHD1L	NM_004284	exon_number 15	0	1	1	0	1	1
chr1	147284351	147284499	148	+	CHD1L	NM_004284	exon_number 16	0	0.791946	1	0	1	1
chr1	147285324	147285487	163	+	CHD1L	NM_004284	exon_number 17	0	0.987805	1	0	1	1
chr1	147286298	147286500	202	+	CHD1L	NM_004284	exon_number 18	0	0.812808	1	0	1	1
chr1	147287635	147287733	98	+	CHD1L	NM_004284	exon_number 19	0	1	1	0	1	1
chr1	147291482	147291552	70	+	CHD1L	NM_004284	exon_number 20	0	1	1	0	1	1
chr1	147293608	147293722	114	+	CHD1L	NM_004284	exon_number 21	0	1	1	0	1	1
chr1	147294409	147294517	108	+	CHD1L	NM_004284	exon_number 22	0	0.954128	1	0	1	1
chr1	147295431	147295506	75	+	CHD1L	NM_004284	exon_number 23	0	1	1	0	1	1
chr1	201199609	201199654	45	+	IGFN1	NM_001367841	exon_number 7	1	1	1	1	0.043478	1
chr1	201228386	201228396	10	+	IGFN1	NM_001367841	exon_number 25	0	1	1	1	0.181818	1
chr1	247948858	247949793	935	+	OR2L8	NM_001001963	exon_number 1	0	0.598291	1	0.598291	0.806624	1
chr10	48725881	48726070	189	+	WDFY4	NM_020945	exon_number 6	0.647368	0.821053	1	0	0.868421	1
chr10	48807859	48807958	99	+	WDFY4	NM_020945	exon_number 28	1	1	1	0	1	1
chr10	48709733	48709966	233	+	WDFY4	NM_020945	exon_number 2	1	1	1	0	1	1
chr10	48720011	48720125	114	+	WDFY4	NM_020945	exon_number 3	0.765217	1	1	0	1	1
chr10	48721261	48721367	106	+	WDFY4	NM_020945	exon_number 4	0.906542	0.943925	1	0	1	1
chr10	48723433	48723567	134	+	WDFY4	NM_020945	exon_number 5	0.911111	0.962963	1	0	1	1
chr10	48727470	48727659	189	+	WDFY4	NM_020945	exon_number 7	0.663158	0.747368	1	0	1	1
chr10	48729432	48729589	157	+	WDFY4	NM_020945	exon_number 8	0.696203	0.778481	1	0	0.886076	1
chr10	48731110	48731562	452	+	WDFY4	NM_020945	exon_number 9	0.845475	0.878587	1	0	0.737307	1
chr10	48733931	48734035	104	+	WDFY4	NM_020945	exon_number 10	0.790476	1	1	0	0.704762	1
chr10	48735880	48736070	190	+	WDFY4	NM_020945	exon_number 11	0.602094	0.853403	1	0	0.926702	1
chr10	48742968	48743548	580	+	WDFY4	NM_020945	exon_number 12	1	1	1	0	0.843373	1
chr10	48760347	48760440	93	+	WDFY4	NM_020945	exon_number 13	0.765957	0.957447	1	0	1	1
chr10	48774458	48774672	214	+	WDFY4	NM_020945	exon_number 14	0.64186	0.995349	1	0	1	1
chr10	48775712	48775806	94	+	WDFY4	NM_020945	exon_number 15	0.852632	0.957895	1	0	1	1
chr10	48776750	48776984	234	+	WDFY4	NM_020945	exon_number 16	0.791489	0.86383	1	0	0.834043	1
chr10	48777419	48777495	76	+	WDFY4	NM_020945	exon_number 17	1	1	1	0	1	1
chr10	48778611	48778832	221	+	WDFY4	NM_020945	exon_number 18	0.86036	0.846847	1	0	1	1
chr10	48779941	48780119	178	+	WDFY4	NM_020945	exon_number 19	0.826816	0.73743	1	0	1	1
chr10	48786639	48786870	231	+	WDFY4	NM_020945	exon_number 20	1	0.965517	1	0	1	1
chr10	48788530	48788675	145	+	WDFY4	NM_020945	exon_number 21	0.732877	1	1	0	1	1
chr10	48789874	48789985	111	+	WDFY4	NM_020945	exon_number 22	0.991071	0.875	1	0	1	1
chr10	48790727	48790917	190	+	WDFY4	NM_020945	exon_number 23	0.696335	0.722513	1	0	1	1
chr10	48796298	48796450	152	+	WDFY4	NM_020945	exon_number 24	1	1	1	0	1	1
chr10	48803286	48803359	73	+	WDFY4	NM_020945	exon_number 25	0.878378	1	1	0	1	1
chr10	48805260	48805421	161	+	WDFY4	NM_020945	exon_number 26	0.67284	0.814815	1	0	1	1
chr10	48806004	48806095	91	+	WDFY4	NM_020945	exon_number 27	1	1	1	0	1	1
chr10	48810530	48810735	205	+	WDFY4	NM_020945	exon_number 29	0.621359	0.985437	1	0	1	1
chr10	48811539	48811708	169	+	WDFY4	NM_020945	exon_number 30	0.647059	1	1	0	1	1
chr10	48813957	48814082	125	+	WDFY4	NM_020945	exon_number 31	0.936508	1	1	0	1	1
chr10	48817245	48817409	164	+	WDFY4	NM_020945	exon_number 32	0.672727	0.927273	1	0	0.848485	1
chr10	48820234	48820437	203	+	WDFY4	NM_020945	exon_number 33	0.696078	0.887255	1	0	0.779412	1
chr10	48821062	48821176	114	+	WDFY4	NM_020945	exon_number 34	0.982609	1	1	0	1	1
chr10	48822380	48822537	157	+	WDFY4	NM_020945	exon_number 35	0.734177	0.778481	1	0	1	1
chr10	48826671	48826909	238	+	WDFY4	NM_020945	exon_number 36	1	1	1	0	0.983264	1
chr10	48828778	48828896	118	+	WDFY4	NM_020945	exon_number 37	1	1	1	0	0.714286	1
chr10	48830700	48830885	185	+	WDFY4	NM_020945	exon_number 38	0.956989	0.924731	1	0	1	1
chr10	48832573	48832709	136	+	WDFY4	NM_020945	exon_number 39	0.70073	0.810219	1	0	1	1
chr10	48867265	48867342	77	+	WDFY4	NM_020945	exon_number 40	1	1	1	0	1	1
chr10	48873491	48873697	206	+	WDFY4	NM_020945	exon_number 41	0.864734	0.864734	1	0	1	1
chr10	48875089	48875140	51	+	WDFY4	NM_020945	exon_number 42	1	1	1	0	1	1
chr10	48877033	48877199	166	+	WDFY4	NM_020945	exon_number 43	0.670659	0.754491	1	0	1	1
chr10	48890579	48890727	148	+	WDFY4	NM_020945	exon_number 44	0.711409	0.959732	1	0	1	1
chr10	48897454	48897574	120	+	WDFY4	NM_020945	exon_number 45	0.727273	0.884298	1	0	1	1
chr10	48900221	48900306	85	+	WDFY4	NM_020945	exon_number 46	1	1	1	0	1	1
chr10	48901801	48901863	62	+	WDFY4	NM_020945	exon_number 47	1	1	1	0	1	1
chr10	48941806	48941848	42	+	WDFY4	NM_020945	exon_number 48	1	1	1	0	1	1
chr10	48943330	48943449	119	+	WDFY4	NM_020945	exon_number 49	0.708333	1	1	0	0.958333	1
chr10	48946040	48946157	117	+	WDFY4	NM_020945	exon_number 50	0.813559	1	1	0	1	1
chr10	48946860	48946969	109	+	WDFY4	NM_020945	exon_number 51	0.727273	0.509091	1	0	1	1
chr10	48957129	48957282	153	+	WDFY4	NM_020945	exon_number 52	0.896104	0.909091	1	0	1	1
chr10	48959722	48959813	91	+	WDFY4	NM_020945	exon_number 53	0.836957	1	1	0	1	1
chr10	48963842	48964054	212	+	WDFY4	NM_020945	exon_number 54	0.615023	0.71831	1	0	1	1
chr10	48966526	48966673	147	+	WDFY4	NM_020945	exon_number 55	1	0.790541	1	0	1	1
chr10	48969064	48969248	184	+	WDFY4	NM_020945	exon_number 56	0.632432	0.886486	1	0	0.875676	1
chr10	48970131	48970289	158	+	WDFY4	NM_020945	exon_number 57	0.672956	0.786164	1	0	1	1
chr10	48974862	48975041	179	+	WDFY4	NM_020945	exon_number 58	0.572222	0.972222	1	0	1	1
chr10	48976797	48976979	182	+	WDFY4	NM_020945	exon_number 59	0.786885	0.803279	1	0	1	1
chr10	48978309	48978393	84	+	WDFY4	NM_020945	exon_number 60	1	1	1	0	0.988235	1
chr10	48981367	48981478	111	+	WDFY4	NM_020945	exon_number 61	0.723214	0.875	1	0	1	1
chr10	48982509	48982572	63	+	WDFY4	NM_020945	exon_number 62	0	1	1	0	1	1
chr10	49458818	49459234	416	-	ERCC6	NM_000124	exon_number 1	0.980815	0.992806	1	0	0.705036	1
chr10	49460373	49460451	78	-	ERCC6	NM_000124	exon_number 2	0.962025	1	1	0	1	1
chr10	49461352	49461556	204	-	ERCC6	NM_000124	exon_number 3	0.62439	0.736585	1	0	1	1
chr10	49470182	49470889	707	-	ERCC6	NM_000124	exon_number 4	1	1	1	0	0.816384	1
chr10	49470975	49471120	145	-	ERCC6	NM_000124	exon_number 5	0.958904	0.808219	1	0	0.719178	1
chr10	49472376	49472470	94	-	ERCC6	NM_000124	exon_number 6	0.884211	1	1	0	1	1
chr10	49472909	49473028	119	-	ERCC6	NM_000124	exon_number 7	0.708333	0.983333	1	0	1	1
chr10	49473477	49473587	110	-	ERCC6	NM_000124	exon_number 8	1	1	1	0	1	1
chr10	49474027	49474242	215	-	ERCC6	NM_000124	exon_number 9	0.856481	0.921296	1	0	1	1
chr10	49476215	49476310	95	-	ERCC6	NM_000124	exon_number 10	1	1	1	0	1	1
chr10	49478354	49478470	116	-	ERCC6	NM_000124	exon_number 11	1	1	1	0	0.965812	1
chr10	49482687	49482863	176	-	ERCC6	NM_000124	exon_number 12	0.943503	0.971751	1	0	0.881356	1
chr10	49483346	49483516	170	-	ERCC6	NM_000124	exon_number 13	0.906433	0.760234	1	0	1	1
chr10	49493117	49493252	135	-	ERCC6	NM_000124	exon_number 14	1	1	1	0	1	1
chr10	49500538	49500696	158	-	ERCC6	NM_000124	exon_number 15	0.698113	1	1	0	1	1
chr10	49505884	49506012	128	-	ERCC6	NM_000124	exon_number 16	1	1	1	0	0.96124	1
chr10	49524033	49524777	744	-	ERCC6	NM_000124	exon_number 17	0.908725	0.981208	1	0	0.813423	1
chr10	49528417	49528525	108	-	ERCC6	NM_000124	exon_number 18	1	1	1	0	1	1
chr10	49530720	49530840	120	-	ERCC6	NM_000124	exon_number 19	1	1	1	0	1	1
chr10	49532543	49532964	421	-	ERCC6	NM_000124	exon_number 20	0.829384	0.950237	1	0	0.92654	1
chr14	37606710	37606742	32	+	TTC6	NM_001310135	exon_number 2	0	0	0	0	0	0
chr14	37622050	37623003	953	+	TTC6	NM_001310135	exon_number 3	0	1	0.984277	1	0.704403	0.985325
chr14	37680151	37680261	110	+	TTC6	NM_001310135	exon_number 4	0	1	1	1	1	1
chr14	37682758	37682964	206	+	TTC6	NM_001310135	exon_number 5	0	0.7343	1	0.7343	0.869565	1
chr14	37696717	37696835	118	+	TTC6	NM_001310135	exon_number 6	0	0.789916	1	0.789916	1	1
chr14	37701332	37701526	194	+	TTC6	NM_001310135	exon_number 7	0	0.912821	1	0.912821	1	1
chr14	37714655	37714796	141	+	TTC6	NM_001310135	exon_number 8	0	1	1	1	1	1
chr14	37724898	37725002	104	+	TTC6	NM_001310135	exon_number 9	0	1	1	1	1	1
chr14	37735921	37736010	89	+	TTC6	NM_001310135	exon_number 10	0	1	1	1	1	1
chr14	37737660	37737734	74	+	TTC6	NM_001310135	exon_number 11	0	1	1	1	1	1
chr14	37738776	37739155	379	+	TTC6	NM_001310135	exon_number 12	0	0.839474	1	0.839474	0.873684	1
chr14	37748939	37749401	462	+	TTC6	NM_001310135	exon_number 13	0	0.954644	1	0.954644	0.781857	1
chr14	37749714	37749843	129	+	TTC6	NM_001310135	exon_number 14	0	1	1	1	0.930769	1
chr14	37751053	37751225	172	+	TTC6	NM_001310135	exon_number 15	0	0.947977	1	0.947977	0.774566	1
chr17	41226655	41227176	521	+	KRTAP9-2	NM_031961_3	exon_number 1	0	0	1	0	0.599617	1
chr19	53341308	53341322	14	+	ZNF845	NM_138374	exon_number 2	0	0	1	0	1	1
chr19	53345506	53345632	126	+	ZNF845	NM_138374	exon_number 3	0	0	1	0	0.944882	1
chr19	53350818	53353585	2767	+	ZNF845	NM_138374	exon_number 4	0.043353	0.252168	0.993858	0.252168	0.677384	1
chr19	54217096	54217239	143	-	LILRB3	NM_006864_4	exon_number 1	0.111111	0.423611	1	0.423611	1	1
chr19	54217319	54217474	155	-	LILRB3	NM_006864_4	exon_number 2	0	0	1	0	0.794872	1
chr19	54218361	54218413	52	-	LILRB3	NM_006864_4	exon_number 3	1	0	1	0	1	1
chr19	54218645	54218682	37	-	LILRB3	NM_006864_4	exon_number 4	0.131579	0	1	0	0.815789	1
chr19	54220155	54220205	50	-	LILRB3	NM_006864_4	exon_number 7	0	1	0.058824	0.058824	0.058824	0.058824
chr19	54220528	54220830	302	-	LILRB3	NM_006864_4	exon_number 8	0	0.788779	0.79868	0.528053	0.59736	0.69967
chr19	54221083	54221379	296	-	LILRB3	NM_006864_4	exon_number 9	0	0	0.686869	0	0.461279	0.96633
chr19	54221828	54222130	302	-	LILRB3	NM_006864_4	exon_number 10	0	0.39934	1	0.39934	0.815181	0.973597
chr19	54222278	54222562	284	-	LILRB3	NM_006864_4	exon_number 11	0.414035	0.736842	1	0.701754	0	0.992982
chr19	54222747	54222782	35	-	LILRB3	NM_006864_4	exon_number 12	0	0.027778	1	0.027778	1	1
chr19	54222943	54222976	33	-	LILRB3	NM_006864_4	exon_number 13	0	1	1	1	1	1
chr3	195778790	195791497	12707	-	MUC4	NM_018406_6	exon_number 24	0.231665	0.237331	1	0.237331	0.505115	1
chr5	115866670	115866761	91	+	AP3S1	NM_001284	exon_number 2	0.163043	0.402174	1	0.402174	0.923913	1
chr5	115870017	115870128	111	+	AP3S1	NM_001284	exon_number 3	0.723214	0.321429	1	0.321429	1	1
chr5	115895087	115895158	71	+	AP3S1	NM_001284	exon_number 4	0.847222	0.486111	1	0.486111	1	1
chr5	115902885	115902992	107	+	AP3S1	NM_001284	exon_number 5	0.731481	0.157407	1	0.157407	1	1
chr5	115913362	115913487	125	+	AP3S1	NM_001284	exon_number 6	0	0.333333	1	0.333333	1	1
chr8	143857990	143873253	15263	-	EPPK1	NM_031308	exon_number 1	0.42348	0.520375	0.471108	0.437369	0.34126	0.471108
