# Supplementary material for: Integrated cohort of esophageal squamous cell cancer reveals genomic features underlying clinical characteristics
Source: Nat Commun. 2022 Sep 7;13:5268. doi: 10.1038/s41467-022-32962-1 (PMC9452532; doi:10.1038/s41467-022-32962-1)
Supplement: Supplementary file 7 — Supplementary Data 4 [file 41467_2022_32962_MOESM7_ESM.xlsx]

## Sheet: Sheet1
	A[C>A]A	A[C>A]C	A[C>A]G	A[C>A]T	C[C>A]A	C[C>A]C	C[C>A]G	C[C>A]T	G[C>A]A	G[C>A]C	G[C>A]G	G[C>A]T	T[C>A]A	T[C>A]C	T[C>A]G	T[C>A]T	A[C>G]A	A[C>G]C	A[C>G]G	A[C>G]T	C[C>G]A	C[C>G]C	C[C>G]G	C[C>G]T	G[C>G]A	G[C>G]C	G[C>G]G	G[C>G]T	T[C>G]A	T[C>G]C	T[C>G]G	T[C>G]T	A[C>T]A	A[C>T]C	A[C>T]G	A[C>T]T	C[C>T]A	C[C>T]C	C[C>T]G	C[C>T]T	G[C>T]A	G[C>T]C	G[C>T]G	G[C>T]T	T[C>T]A	T[C>T]C	T[C>T]G	T[C>T]T	A[T>A]A
PMID32398863;BDESCC-01-001	133	76	14	76	125	73	22	96	137	69	15	77	275	169	33	232	81	50	17	92	86	43	24	85	52	42	6	57	3254	593	197	2622	242	132	368	151	343	162	307	195	208	142	331	123	4907	1012	676	2176	284
PMID32398863;BDESCC-01-005	152	84	10	78	172	83	15	81	126	44	10	68	175	85	18	159	83	41	13	91	33	28	5	38	27	33	2	51	411	127	23	499	150	68	239	121	141	97	223	136	109	92	186	79	546	223	200	312	66
PMID32398863;BDESCC-01-011	133	79	15	91	145	77	29	127	139	56	22	95	154	108	22	255	61	45	20	63	25	29	10	30	32	22	7	30	101	41	14	170	142	76	263	117	104	90	206	137	114	85	215	111	230	119	181	183	68
PMID32398863;BDESCC-01-012	155	71	20	81	117	65	18	98	138	51	18	85	253	131	28	226	60	46	11	60	32	31	10	42	22	25	15	31	544	136	36	716	145	79	230	104	139	121	166	123	131	125	169	83	812	257	173	495	236
PMID32398863;BDESCC-01-013	237	161	31	151	221	127	30	174	199	85	30	121	357	189	46	345	136	85	21	126	77	71	23	99	55	53	11	69	1117	266	79	1170	256	123	351	181	204	140	251	190	198	164	354	181	1655	374	348	912	111
PMID32398863;BDESCC-01-014	3	1	0	2	7	1	1	5	9	2	1	3	12	2	1	2	1	0	0	3	0	0	0	1	0	0	1	0	1	1	0	2	12	1	12	6	4	3	4	5	2	2	5	2	9	6	4	9	3
PMID32398863;BDESCC-01-015	269	127	25	174	320	114	24	184	390	104	25	235	403	234	48	489	98	60	16	107	75	45	3	75	51	39	6	58	1019	218	53	1101	224	116	477	145	199	105	338	166	162	132	434	144	1478	383	391	833	107
PMID32398863;BDESCC-01-025	208	120	20	154	210	117	25	181	159	86	20	129	434	235	60	384	131	81	23	121	80	65	17	109	54	54	10	79	1533	304	103	1875	178	105	475	177	189	127	302	196	156	115	363	129	1820	455	520	1041	86
PMID32398863;BDESCC-01-031	17	10	1	16	13	7	2	12	21	8	0	7	36	13	4	22	9	4	0	4	1	3	4	2	3	2	1	3	53	9	1	43	19	10	31	8	20	13	25	18	26	6	23	9	72	12	26	52	17
PMID32398863;BDESCC-01-032	167	116	17	97	183	84	25	136	203	86	18	129	328	175	40	405	84	63	20	94	70	36	16	54	35	50	7	48	925	204	72	1041	168	78	412	134	174	113	326	145	167	152	407	141	1366	361	377	749	78
PMID32398863;BDESCC-01-033	95	62	9	63	107	60	8	71	118	38	18	72	164	85	26	150	52	28	12	40	23	20	12	26	21	23	6	22	403	113	34	490	125	55	191	92	106	73	166	91	104	81	142	76	615	189	168	370	45
PMID32398863;BDESCC-01-036	125	83	16	70	152	99	20	107	139	59	22	99	338	163	45	293	92	45	22	91	83	30	21	89	34	29	10	53	1990	371	129	1924	189	90	381	126	177	115	313	163	140	153	373	142	1834	446	449	982	69
PMID32398863;BDESCC-01-037	94	70	16	59	88	61	18	59	83	39	9	53	253	146	19	178	87	51	29	106	52	25	6	45	35	36	13	57	1320	223	77	1443	131	59	250	84	121	81	133	120	122	84	165	81	1340	313	300	734	104
PMID32398863;BDESCC-01-038	269	145	31	163	381	132	43	239	453	131	33	231	321	223	31	525	108	71	20	84	44	37	31	64	51	42	13	43	336	117	28	475	266	142	534	209	238	153	396	208	199	164	458	153	639	283	322	451	93
PMID32398863;BDESCC-01-042	236	142	23	179	258	156	43	247	193	98	20	144	515	319	72	544	160	86	27	150	131	85	30	146	69	43	15	86	2377	494	178	2628	351	180	578	277	508	243	468	392	336	204	494	255	8421	1855	1249	4771	80
PMID32398863;BDESCC-01-045	145	58	14	63	156	61	26	70	219	58	18	121	497	226	53	381	99	45	10	69	79	28	13	88	31	25	2	43	3393	649	116	3525	198	99	258	87	314	85	203	190	172	119	230	124	5876	1065	586	2710	43
PMID32398863;BDESCC-01-046	174	123	18	149	196	131	44	146	130	86	19	91	2077	948	271	1236	267	78	34	239	287	99	46	322	135	65	20	174	13314	2524	842	12889	343	178	296	185	648	204	275	352	383	232	376	258	15156	2779	1871	6469	98
PMID32398863;BDESCC-01-048	5	3	3	1	7	2	1	3	12	1	1	1	3	2	1	1	4	0	2	4	2	4	3	2	6	5	4	0	2	0	0	6	13	6	18	8	8	5	13	5	5	12	18	4	5	7	12	12	7
PMID32398863;BDESCC-01-050	302	154	20	219	295	158	29	218	304	91	36	221	361	235	34	504	171	66	34	158	84	76	31	116	67	48	14	75	427	191	43	641	258	123	549	167	204	152	394	186	203	157	412	183	571	284	264	407	139
PMID32398863;BDESCC-01-051	122	70	17	48	95	44	20	80	115	52	26	77	150	115	23	181	57	38	17	54	44	34	12	42	34	21	19	31	333	86	28	393	149	96	339	100	131	103	230	124	99	96	292	105	564	182	235	358	57
PMID32398863;BDESCC-01-054	276	131	34	125	192	110	24	121	257	96	23	151	481	269	50	423	110	50	20	117	59	39	14	113	45	32	10	81	1851	379	124	2355	295	139	427	188	267	148	291	248	203	183	365	157	3154	654	634	1666	149
PMID32398863;BDESCC-01-055	231	136	25	141	276	121	37	219	265	98	20	155	354	219	39	407	107	72	6	99	74	47	21	73	52	32	7	47	706	161	42	839	222	116	424	180	192	143	273	183	164	143	349	162	969	275	335	545	123
PMID32398863;BDESCC-01-056	102	57	13	68	90	65	11	74	63	35	16	55	95	89	16	96	58	39	25	72	31	32	14	49	29	21	17	38	203	88	23	243	98	67	238	104	121	104	157	117	90	86	159	95	179	147	119	192	76
PMID32398863;BDESCC-01-058	133	69	17	88	146	65	15	78	182	47	27	95	167	101	21	208	76	49	11	70	47	27	18	53	23	28	8	36	104	50	13	186	124	72	283	105	94	89	195	89	101	91	214	62	189	109	142	186	52
PMID32398863;BDESCC-01-059	185	126	33	121	195	161	29	172	114	109	18	98	681	396	95	416	300	122	33	234	270	105	52	272	132	97	21	173	6519	1374	521	5745	242	107	251	117	314	167	173	217	238	161	207	166	4056	794	569	1539	92
PMID32398863;BDESCC-01-064	167	108	31	132	150	96	35	114	182	91	16	114	246	147	42	297	115	61	40	117	84	61	39	115	63	41	13	88	1111	269	91	1108	175	111	321	139	159	132	215	161	137	113	231	157	922	266	242	439	110
PMID32398863;BDESCC-01-065	59	41	9	45	82	36	5	67	51	24	9	37	85	60	14	105	20	10	7	20	20	14	7	18	5	9	3	17	206	27	12	224	70	36	130	56	54	46	83	54	47	36	117	50	371	122	118	255	29
PMID32398863;BDESCC-01-066	205	137	42	137	285	137	53	182	267	103	26	179	285	188	40	402	101	76	11	94	61	45	14	52	50	37	14	48	257	85	24	315	217	114	346	142	199	173	233	163	171	139	265	134	469	245	242	365	79
PMID32398863;BDESCC-01-067	269	115	34	147	234	101	42	177	249	108	28	157	259	167	42	415	76	53	12	72	48	25	8	60	25	22	7	52	163	64	14	319	185	111	421	163	144	119	283	177	150	133	317	138	319	160	186	255	112
PMID32398863;BDESCC-01-069	214	137	22	128	289	93	32	218	281	105	23	165	267	189	28	461	62	60	11	67	28	28	15	30	28	31	8	29	105	49	12	152	235	116	467	164	209	173	335	171	194	160	399	175	433	249	268	333	97
PMID32398863;BDESCC-01-070	144	102	28	86	125	70	17	119	147	83	17	99	293	166	30	257	98	77	25	131	83	47	22	114	76	45	15	104	884	236	89	999	139	62	172	130	151	87	161	136	132	105	130	111	864	231	197	473	85
PMID32398863;BDESCC-01-072	286	155	27	161	272	124	37	189	304	97	29	176	334	189	27	420	141	83	20	145	64	40	12	80	59	59	11	55	458	144	41	574	209	101	390	154	163	125	220	156	164	143	300	148	738	221	228	432	100
PMID32398863;BDESCC-01-074	38	21	4	21	36	15	4	21	36	18	3	34	47	38	7	56	15	12	4	15	10	3	5	8	10	9	1	4	130	20	4	137	37	19	87	24	37	24	65	36	41	21	52	22	143	48	37	87	19
PMID32398863;BDESCC-01-076	55	21	7	20	56	21	5	56	37	21	1	33	57	31	9	57	23	20	8	28	15	7	2	18	12	9	2	11	42	28	4	57	63	30	197	44	46	35	153	52	42	59	189	45	72	61	113	62	28
PMID32398863;BDESCC-01-078	194	117	22	102	181	92	26	132	139	81	23	91	274	161	34	318	122	65	44	110	82	87	24	99	53	44	8	66	351	175	22	493	214	115	596	133	159	128	367	145	183	131	384	129	408	257	464	327	113
PMID32398863;BDESCC-01-079	229	95	20	114	262	105	26	213	346	115	22	243	363	204	42	509	64	45	12	67	35	26	12	51	28	29	5	43	504	103	38	666	190	118	623	160	201	125	403	191	193	126	536	135	970	322	417	721	75
PMID32398863;BDESCC-01-080	111	66	15	59	123	34	10	85	149	47	11	69	146	100	20	206	72	47	12	65	31	20	7	38	30	23	7	19	75	45	12	138	91	79	263	81	83	60	200	78	109	85	226	80	185	120	175	165	87
PMID32398863;BDESCC-01-081	311	139	29	179	267	115	34	200	274	96	28	148	356	229	46	400	157	84	34	148	88	61	19	131	75	43	18	93	832	195	72	953	255	146	566	254	207	159	364	200	192	172	470	183	766	255	331	529	134
PMID32398863;BDESCC-01-084	152	95	21	99	116	78	22	103	133	54	22	93	150	127	26	202	67	47	47	104	42	40	21	58	29	32	14	56	147	85	22	219	164	90	287	94	139	130	206	152	139	116	250	94	282	178	163	264	57
PMID32398863;BDESCC-01-085	168	81	13	91	183	87	26	117	164	56	15	81	247	146	19	259	69	47	10	74	49	27	9	58	20	32	6	41	661	166	36	824	157	81	345	108	155	97	211	155	120	105	275	109	1216	359	282	731	69
PMID32398863;BDESCC-01-088	261	162	14	152	214	157	28	141	146	115	32	119	279	220	35	269	192	114	33	168	152	114	47	192	102	69	20	132	815	318	38	941	205	128	258	164	220	142	186	209	190	168	208	145	656	254	176	380	113
PMID32398863;BDESCC-01-091	118	65	28	66	89	68	19	79	151	57	16	88	154	106	18	204	47	41	6	85	26	32	7	55	27	20	8	44	281	74	20	406	112	60	199	72	93	67	154	98	95	93	173	103	330	112	133	243	79
PMID32398863;BDESCC-01-092	110	53	12	60	141	42	12	82	122	37	20	76	135	96	11	167	22	33	6	33	20	10	9	8	15	19	5	13	68	18	12	97	112	70	310	100	104	68	210	94	101	79	226	83	219	99	171	200	44
PMID32398863;BDESCC-01-093	200	102	32	112	170	86	26	119	173	74	25	107	337	185	57	307	103	53	19	94	68	44	25	92	54	38	9	55	1075	221	73	1265	186	98	365	156	208	155	291	172	151	108	285	155	1863	471	455	1143	100
PMID32398863;BDESCC-01-096	113	69	14	61	132	50	24	91	161	60	22	93	145	97	22	192	35	29	16	33	31	24	11	29	16	23	6	17	263	75	17	353	132	94	308	90	112	84	251	123	106	96	259	88	667	178	264	394	82
PMID32398863;BDESCC-01-097	53	40	9	28	64	26	10	49	58	23	7	48	86	48	14	111	36	27	4	32	12	10	4	14	20	17	2	14	200	51	14	217	67	54	222	51	83	45	150	75	74	58	203	59	334	126	158	236	25
PMID32398863;BDESCC-01-1000	161	83	20	104	184	70	23	109	194	63	15	106	192	120	19	248	71	34	19	42	38	20	10	39	21	17	10	30	371	105	27	430	128	67	193	107	121	86	151	118	118	85	179	80	550	191	150	335	83
PMID32398863;BDESCC-01-103	104	57	11	50	91	35	8	72	84	35	6	60	404	182	48	335	76	33	11	57	73	23	10	53	33	23	6	41	2949	519	147	3101	166	78	198	95	213	77	143	132	136	117	215	134	3934	758	471	1956	36
PMID32398863;BDESCC-01-105	159	101	19	100	155	92	26	124	131	61	23	109	929	401	113	651	137	65	23	125	101	49	22	140	55	39	14	92	3683	682	320	4069	192	92	287	104	202	119	175	180	157	133	239	125	3012	574	472	1291	76
PMID32398863;BDESCC-01-107	460	367	52	394	404	363	63	366	247	246	45	233	909	506	136	593	391	241	87	412	318	255	81	434	211	165	43	269	4862	1214	476	4702	490	225	416	378	499	304	341	484	412	264	424	332	5066	1171	784	2222	200
PMID32398863;BDESCC-01-111	140	52	19	78	141	51	11	102	171	59	17	113	161	106	20	254	41	37	13	36	29	16	6	35	13	11	4	19	143	51	9	181	89	84	288	110	110	91	218	105	96	92	252	76	299	134	183	223	51
PMID32398863;BDESCC-01-112	152	87	20	87	147	59	29	134	220	64	21	106	252	162	46	304	93	54	16	83	58	35	11	68	32	37	9	43	937	192	73	1019	131	76	373	93	136	103	246	135	131	97	306	111	834	252	297	500	58
PMID32398863;BDESCC-01-115	135	77	16	81	138	61	22	62	114	46	14	69	171	123	24	162	59	31	18	51	47	18	8	51	24	16	2	41	615	119	45	728	159	69	206	114	140	62	161	143	93	82	182	88	946	302	247	684	58
PMID32398863;BDESCC-01-116	173	95	19	128	156	109	46	130	204	76	27	110	286	195	53	387	77	48	13	102	61	49	20	81	40	23	9	58	1147	247	90	1299	175	77	364	114	174	149	314	163	134	135	367	129	1525	378	345	825	62
PMID32398863;BDESCC-01-118	262	98	12	150	298	99	38	211	445	99	33	238	352	200	35	551	61	50	14	62	33	28	23	37	35	21	7	32	185	68	20	248	190	97	464	174	185	126	279	143	167	123	343	123	443	231	280	373	62
PMID32398863;BDESCC-01-121	211	102	9	106	230	82	19	136	326	79	29	177	298	160	18	434	55	45	16	59	35	19	6	46	24	18	4	31	246	69	24	323	139	71	301	103	112	97	179	101	129	114	317	109	428	190	212	277	63
PMID32398863;BDESCC-01-123	247	131	16	126	238	113	25	195	251	107	19	154	310	165	31	423	87	55	25	85	36	43	14	77	50	39	11	42	316	105	32	393	211	115	438	147	175	123	285	182	179	153	386	159	697	311	270	550	73
PMID32398863;BDESCC-01-129	190	101	16	98	199	63	30	100	219	69	21	118	234	148	33	233	72	40	20	106	60	40	17	85	32	41	10	54	469	142	28	558	149	110	344	129	138	118	242	147	149	135	311	124	510	228	205	327	87
PMID32398863;BDESCC-01-130	178	94	19	96	158	68	22	134	209	67	20	152	224	147	29	315	55	48	14	64	40	29	8	53	19	36	6	27	378	90	27	413	212	121	429	142	188	170	276	153	174	150	373	157	1038	320	333	640	86
PMID32398863;BDESCC-01-131	192	119	24	157	184	111	32	170	197	85	27	124	419	213	70	393	131	83	42	116	100	75	40	133	64	42	21	93	2106	429	160	2158	179	110	258	125	207	104	231	168	154	119	226	124	1636	389	316	858	62
PMID32398863;BDESCC-01-135	4	2	1	1	7	2	0	1	1	0	0	2	8	2	0	2	1	0	2	1	0	0	0	0	0	1	0	0	2	2	0	2	7	6	9	2	7	2	12	3	3	3	10	3	7	1	9	4	4
PMID32398863;BDESCC-01-136	249	159	22	176	254	144	40	230	240	92	26	150	273	216	41	442	115	55	19	99	63	66	18	66	63	51	15	64	293	113	12	405	266	153	659	209	257	190	438	241	219	301	705	235	892	412	359	641	87
PMID32398863;BDESCC-01-142	196	94	21	126	164	84	23	120	230	74	22	134	263	145	25	364	83	63	24	91	42	27	17	41	45	30	6	43	179	65	19	230	147	80	326	108	134	99	253	101	119	116	263	106	294	159	188	204	56
PMID32398863;BDESCC-01-143	64	31	7	30	54	26	5	32	48	17	1	30	90	48	7	80	29	13	2	25	28	9	6	25	13	12	4	17	488	87	20	439	67	44	213	69	73	36	172	52	46	51	178	39	677	156	220	373	25
PMID32398863;BDESCC-01-146	320	238	59	218	300	205	50	246	219	145	37	164	277	261	32	384	237	122	71	203	175	169	62	214	143	129	42	140	307	188	44	472	304	189	341	243	257	184	262	259	241	211	303	191	320	213	168	303	167
PMID32398863;BDESCC-01-147	201	89	12	80	193	59	19	147	241	57	22	137	258	129	27	385	53	45	10	45	31	22	12	24	30	24	3	22	112	67	9	168	122	81	474	96	150	112	287	133	132	96	356	108	352	210	238	300	42
PMID32398863;BDESCC-01-148	155	110	26	111	149	86	29	106	170	73	36	114	166	131	30	259	87	57	43	98	49	60	52	83	47	50	24	55	136	104	23	210	189	96	346	135	148	126	228	140	172	128	279	166	222	177	180	214	73
PMID32398863;BDESCC-01-150	165	83	16	98	163	80	27	129	144	66	18	98	643	319	90	503	119	59	19	124	98	39	11	97	39	21	14	74	2897	486	226	3349	196	85	422	121	229	126	307	192	175	112	371	122	3666	689	649	1919	52
PMID32398863;BDESCC-01-151	363	144	26	211	810	200	71	477	832	144	48	525	919	490	84	1359	68	57	18	63	52	35	15	52	37	31	11	38	258	93	14	347	184	92	557	151	174	119	383	189	204	170	432	161	534	236	332	442	89
PMID32398863;BDESCC-01-152	264	153	24	149	277	161	63	207	282	107	49	173	287	191	57	452	97	68	25	118	64	59	28	104	51	59	20	51	210	114	22	357	273	168	344	208	232	198	276	269	276	273	428	230	404	317	172	371	172
PMID32398863;BDESCC-01-154	12	5	2	6	11	4	4	4	6	3	0	3	20	6	2	11	5	1	0	1	0	0	0	0	1	1	4	3	25	4	2	21	15	8	31	5	11	8	17	12	11	7	16	10	66	14	35	48	3
PMID32398863;BDESCC-01-155	184	100	21	97	181	98	28	161	201	85	26	116	289	159	38	383	102	69	22	98	62	51	10	68	44	40	10	49	674	181	55	700	310	158	517	242	323	221	402	247	228	209	507	248	2055	668	476	1387	108
PMID32398863;BDESCC-01-158	152	89	9	99	130	44	11	106	152	60	18	93	206	123	30	256	76	41	6	57	37	22	3	26	25	19	6	24	282	94	23	362	125	67	247	91	115	87	195	112	136	93	194	90	582	213	164	370	43
PMID32398863;BDESCC-01-159	174	108	24	126	153	112	16	125	100	77	16	75	133	119	23	165	119	80	44	114	46	69	17	65	56	71	15	84	112	77	24	151	144	78	111	130	125	97	70	129	108	127	119	96	126	129	75	133	82
PMID32398863;BDESCC-01-160	114	77	11	59	102	54	12	70	97	49	27	65	366	210	46	257	101	51	17	91	81	32	11	105	45	25	7	52	4427	788	268	4015	176	99	338	115	254	111	252	145	178	143	321	150	3933	739	639	1829	76
PMID32398863;BDESCC-01-161	220	106	19	115	195	101	30	148	205	80	18	138	209	170	31	298	122	78	18	123	68	57	18	89	37	55	15	52	172	108	17	283	194	85	706	149	174	136	453	151	159	136	611	133	296	196	339	242	76
PMID32398863;BDESCC-01-163	214	137	25	156	295	125	47	282	251	95	32	189	318	180	32	465	109	69	32	98	84	50	20	89	47	51	7	72	983	251	60	999	227	137	555	187	251	180	412	199	197	200	504	217	1343	405	431	750	62
PMID32398863;BDESCC-01-164	194	108	17	132	206	95	31	185	261	92	33	162	435	231	51	473	108	57	20	145	95	56	22	150	51	44	10	85	2439	453	179	2505	178	102	422	137	205	106	298	168	181	191	451	155	2005	410	454	973	146
PMID32398863;BDESCC-01-165	100	33	15	34	114	23	12	32	108	41	8	51	118	54	7	87	20	16	6	30	8	7	2	18	13	8	2	11	199	51	13	242	74	43	84	53	69	37	70	66	48	41	62	58	312	112	94	205	57
PMID32398863;BDESCC-01-166	187	123	16	115	162	102	16	145	146	77	19	105	354	200	31	289	160	89	22	145	98	52	23	137	61	56	8	84	1370	376	103	1561	212	96	332	147	194	133	223	169	143	110	261	118	1204	338	294	699	78
PMID32398863;BDESCC-01-167	160	77	8	62	129	47	21	112	155	43	17	79	192	133	24	246	62	45	11	66	42	21	8	50	22	18	4	32	647	143	35	652	109	81	286	90	141	106	211	106	133	106	228	114	1125	285	286	722	53
PMID32398863;BDESCC-01-171	371	231	52	297	320	283	49	270	241	173	36	196	998	552	143	863	239	113	46	248	198	117	50	259	111	74	32	191	4134	955	359	4806	413	187	268	303	435	231	255	375	375	241	238	289	5022	1069	683	2537	175
PMID32398863;BDESCC-01-174	179	90	12	100	178	116	23	153	215	76	15	138	231	165	27	325	80	66	20	113	56	36	16	75	48	33	15	51	548	174	33	543	176	123	377	133	212	148	334	168	170	174	458	180	766	362	290	515	174
PMID32398863;BDESCC-01-175	242	131	43	147	240	120	16	167	204	100	29	135	306	224	33	318	92	66	17	88	81	49	20	88	65	51	17	84	607	197	43	832	205	104	394	157	180	124	271	168	190	151	400	176	904	257	291	480	102
PMID32398863;BDESCC-01-176	522	412	85	395	527	394	75	421	320	317	57	272	483	396	69	613	435	251	183	427	316	253	143	358	208	238	78	299	411	343	89	583	474	249	369	403	386	270	216	407	378	361	379	327	440	347	190	378	227
PMID32398863;BDESCC-01-177	158	104	25	141	226	106	24	138	171	73	19	111	558	302	70	500	119	65	37	122	95	52	26	102	46	33	18	89	3409	656	222	3433	258	113	388	134	328	147	281	236	221	149	356	150	5780	1201	871	2731	83
PMID32398863;BDESCC-01-183	261	107	25	104	213	92	28	153	246	85	43	138	258	210	27	397	93	54	31	108	60	37	16	77	61	24	11	55	349	137	26	550	205	101	432	161	192	148	291	194	147	127	321	147	590	262	254	406	95
PMID32398863;BDESCC-01-185	13	4	1	7	16	1	0	4	11	3	0	5	19	4	1	6	4	1	1	0	1	1	1	0	2	0	1	1	2	1	0	4	12	8	18	7	18	12	19	13	14	9	19	7	15	8	27	24	7
PMID32398863;BDESCC-01-186	211	88	23	107	325	105	47	188	359	91	27	172	296	166	36	461	67	41	17	53	49	26	14	45	31	24	5	30	400	101	28	390	151	77	425	103	158	141	319	135	126	116	350	102	558	209	288	345	56
PMID32398863;BDESCC-01-189	345	213	37	209	352	180	39	254	251	142	28	178	356	243	39	399	218	161	52	192	115	102	48	172	98	109	21	117	333	266	37	526	385	180	599	232	310	261	446	280	290	229	557	201	491	381	314	419	160
PMID32398863;BDESCC-01-192	88	31	7	48	70	24	6	52	67	23	11	32	100	72	12	77	39	19	8	32	13	9	6	16	21	10	6	21	237	56	21	230	67	33	121	64	64	54	107	65	62	43	75	41	416	119	111	294	29
PMID32398863;BDESCC-01-195	240	131	24	167	241	115	26	144	219	94	18	136	244	171	25	325	121	74	40	128	83	56	28	104	67	49	23	64	301	124	24	392	188	108	309	130	143	117	176	141	147	97	219	116	312	176	200	247	117
PMID32398863;BDESCC-01-197	138	69	11	68	144	68	23	110	202	77	14	127	194	132	30	292	59	48	10	49	44	21	9	50	28	28	7	24	655	138	38	653	153	79	333	119	176	103	236	105	134	125	283	142	1419	348	288	814	50
PMID32398863;BDESCC-01-198	178	95	15	103	174	88	18	125	179	75	27	115	341	194	48	329	87	50	14	99	62	44	13	83	28	23	15	50	1029	209	64	1213	158	89	315	121	165	96	206	128	137	112	256	118	1140	273	267	610	92
PMID32398863;BDESCC-01-199	239	136	31	164	249	134	34	163	302	94	20	148	464	316	67	522	107	71	18	97	78	40	31	96	32	51	10	72	1726	340	124	2020	242	138	442	167	219	139	320	220	209	164	355	161	2641	639	612	1542	109
PMID32398863;BDESCC-01-207	201	149	20	243	616	690	137	2378	279	203	44	542	314	242	50	778	102	61	16	102	41	41	13	39	35	62	8	55	594	141	58	802	929	437	1345	383	344	448	1061	383	1108	1382	2066	865	1111	489	650	744	177
PMID32398863;BDESCC-01-208	179	90	18	102	202	58	25	128	284	81	26	163	258	172	38	393	65	42	11	45	34	32	17	46	20	36	7	33	330	87	29	364	156	96	489	129	142	117	324	122	125	131	408	114	632	248	299	476	57
PMID32398863;BDESCC-01-209	100	39	8	79	86	42	10	67	88	33	3	46	130	85	19	148	50	31	8	51	17	15	1	27	17	24	4	15	398	71	13	406	95	40	154	64	61	52	87	66	68	51	100	48	452	123	107	254	70
PMID32398863;BDESCC-01-210	208	123	25	131	251	95	19	151	278	88	29	119	333	183	41	425	104	57	23	90	43	33	20	81	37	39	10	56	641	149	50	797	231	111	405	176	246	144	335	203	199	177	368	185	1375	426	394	890	93
PMID32398863;BDESCC-01-211	92	37	7	40	91	36	5	72	112	40	11	63	105	59	17	142	33	25	2	18	13	9	1	12	16	7	4	14	56	34	6	89	79	47	262	67	84	53	181	65	84	72	174	61	203	118	135	188	32
PMID32398863;BDESCC-01-214	210	312	20	168	201	114	25	189	250	203	19	146	282	242	32	381	91	54	17	82	57	45	23	82	38	68	18	50	397	121	42	507	213	132	450	176	198	202	448	295	200	176	385	135	638	270	323	474	69
PMID32398863;BDESCC-01-216	90	65	9	68	101	50	11	84	60	43	13	36	98	75	14	120	60	30	14	50	30	13	6	29	18	18	6	24	82	57	6	137	103	62	244	81	61	67	160	82	61	67	185	75	112	95	122	118	36
PMID32398863;BDESCC-01-217	189	110	14	98	178	100	29	162	175	86	23	113	330	226	48	413	92	43	22	76	57	41	24	94	54	23	14	34	1338	264	87	1395	250	141	484	174	294	162	368	256	226	186	487	216	3397	792	682	2043	95
PMID32398863;BDESCC-01-220	137	68	20	74	133	55	12	98	107	46	19	75	144	89	11	203	68	46	15	90	30	27	11	59	19	24	8	18	113	43	11	170	109	60	237	89	85	85	194	90	115	103	238	103	117	105	125	130	69
PMID32398863;BDESCC-01-223	454	231	33	261	405	204	47	295	557	198	52	373	676	444	77	905	178	113	31	155	99	64	27	120	66	71	26	77	1383	263	96	1655	364	187	762	262	329	254	600	340	347	246	752	279	3068	871	890	1955	195
PMID32398863;BDESCC-01-224	225	186	33	255	461	602	142	1590	225	339	80	761	351	319	57	791	146	76	35	166	99	45	18	101	74	97	13	89	1700	406	117	1852	1058	531	3521	492	488	557	2520	535	1942	3381	9207	2326	2321	1005	1612	1456	496
PMID32398863;BDESCC-01-225	318	161	22	212	280	146	45	248	250	135	24	175	318	201	28	456	177	127	40	149	99	85	18	108	68	62	16	80	266	174	34	397	239	149	445	187	200	140	294	206	189	146	367	163	332	218	225	285	98
PMID32398863;BDESCC-01-226	168	81	21	77	156	69	27	115	204	59	24	133	233	136	25	291	76	46	16	71	22	20	13	47	29	31	5	31	177	64	19	244	165	89	330	115	139	100	218	120	124	112	279	111	319	151	170	225	58
PMID32398863;BDESCC-01-231	165	100	19	102	186	78	17	112	180	66	18	109	216	126	28	255	78	52	20	64	33	30	22	48	39	33	6	40	421	102	26	497	149	102	222	126	163	132	192	151	176	123	200	143	816	271	211	474	92
PMID32398863;BDESCC-01-232	95	78	11	128	361	488	74	1371	171	147	37	337	125	149	25	445	48	38	9	64	23	19	13	28	36	57	13	32	49	28	6	95	797	361	2616	324	237	357	1840	276	1006	1487	3472	925	315	356	1094	366	300
PMID32398863;BDESCC-01-234	218	124	25	128	171	75	25	137	182	81	25	112	254	173	29	311	95	76	15	83	38	43	26	66	26	42	15	31	168	75	20	240	192	104	569	153	148	126	330	171	154	147	416	153	405	249	250	339	79
PMID32398863;BDESCC-01-235	44	28	5	25	40	27	6	47	47	20	9	21	69	48	12	77	38	16	15	37	17	10	4	14	23	11	11	20	414	80	18	408	91	39	156	49	63	46	78	58	84	52	112	63	348	92	113	232	36
PMID32398863;BDESCC-01-236	110	60	10	73	89	55	4	84	85	41	3	58	125	78	18	148	54	27	10	54	18	11	2	26	30	17	6	33	193	79	10	293	84	39	237	68	98	43	152	83	73	59	137	67	290	115	122	212	62
PMID32398863;BDESCC-01-237	132	85	19	79	146	68	18	126	157	63	18	89	142	88	26	224	53	39	18	48	35	22	10	28	20	31	7	39	55	32	2	85	118	89	421	108	111	81	290	98	102	92	314	88	140	99	185	102	83
PMID32398863;BDESCC-01-238	55	24	7	28	57	23	3	26	66	23	3	35	68	52	6	68	19	21	1	23	7	2	1	8	6	10	1	8	19	14	3	18	48	25	73	48	45	36	50	47	38	28	54	30	70	38	57	47	20
PMID32398863;BDESCC-01-239	169	65	20	78	194	80	28	150	229	70	23	145	219	153	17	340	51	46	13	29	33	19	13	31	18	19	14	33	98	44	8	109	137	104	506	84	112	108	373	104	127	134	448	107	205	143	250	145	28
PMID32398863;BDESCC-01-240	141	87	20	95	109	76	30	109	114	60	18	89	371	186	53	301	110	63	27	112	70	42	32	105	59	45	13	88	2603	523	159	2545	167	91	269	118	206	113	206	160	166	140	252	129	2405	508	494	1093	86
PMID32398863;BDESCC-01-241	127	67	12	59	123	60	18	105	120	39	15	74	171	78	22	208	65	52	24	86	26	18	12	41	29	25	10	38	206	70	21	236	156	69	295	89	118	78	212	109	118	150	320	161	305	132	172	249	57
PMID32398863;BDESCC-01-242	9	4	0	1	5	5	3	0	4	1	0	2	2	3	0	2	1	0	1	0	0	0	0	0	2	0	1	3	2	3	0	3	13	6	12	4	8	6	13	7	6	4	9	6	7	7	12	5	3
PMID32398863;BDESCC-01-243	245	142	39	160	207	125	40	185	218	123	32	154	582	301	74	537	155	78	86	179	125	94	71	153	80	66	29	145	3021	643	187	3152	234	127	263	176	246	152	185	249	210	203	225	191	3661	788	576	1945	124
PMID32398863;BDESCC-01-244	198	114	19	118	197	101	39	164	225	85	26	132	398	215	52	437	116	49	23	95	81	49	23	85	38	37	16	51	1306	267	126	1446	188	109	303	172	246	162	266	206	182	152	318	179	2086	486	505	1257	258
PMID32398863;BDESCC-01-245	81	38	7	48	79	44	15	42	72	24	8	51	158	82	19	155	49	32	11	45	19	7	4	26	8	19	6	21	725	131	47	674	107	46	199	63	126	72	186	83	56	55	143	67	1056	267	251	657	50
PMID32398863;BDESCC-01-249	126	70	18	70	118	70	21	96	127	50	16	70	311	162	44	265	85	43	11	89	66	28	15	64	35	34	7	41	1820	348	103	1675	177	84	346	107	181	123	272	155	150	126	250	108	1958	432	574	1118	67
PMID32398863;BDESCC-01-251	212	124	27	127	171	88	23	126	190	90	23	123	231	134	29	327	101	42	19	75	38	26	24	68	39	24	10	43	234	75	14	307	202	86	667	124	137	117	464	153	124	106	451	120	481	197	323	325	58
PMID32398863;BDESCC-01-252	153	74	12	70	113	63	12	88	101	47	9	60	227	145	32	203	85	47	20	68	86	38	14	107	37	33	17	61	1549	316	89	1501	162	102	230	126	157	91	163	124	130	108	193	89	1313	338	235	621	61
PMID32398863;BDESCC-01-255	382	251	40	230	384	238	51	278	399	186	43	255	452	321	58	547	181	127	55	176	153	105	38	188	85	69	30	114	1088	415	67	1282	266	136	257	208	231	159	199	201	264	162	232	169	1272	419	245	610	115
PMID32398863;BDESCC-01-256	220	132	18	136	208	116	29	135	262	77	19	149	283	199	34	328	81	48	25	73	61	50	19	65	39	37	14	41	277	100	17	404	182	112	435	154	174	146	293	168	157	114	378	139	494	220	220	364	307
PMID32398863;BDESCC-01-257	72	47	4	33	47	34	6	58	72	29	8	43	130	70	16	142	36	24	11	44	17	19	7	14	16	14	10	23	472	96	36	539	78	60	226	55	79	59	149	82	75	60	192	66	868	233	218	558	31
PMID32398863;BDESCC-01-258	30	16	2	15	31	9	3	23	33	9	4	21	33	16	4	47	6	11	1	5	2	2	0	1	2	2	0	4	29	6	1	28	34	14	67	14	28	14	37	20	19	8	34	17	129	41	41	105	12
PMID32398863;BDESCC-01-262	222	114	25	119	238	86	20	131	203	74	21	135	321	186	34	392	101	51	17	74	60	32	13	65	44	17	6	42	1659	300	79	1559	228	98	278	151	258	116	206	189	208	155	255	155	3888	707	412	1952	171
PMID32398863;BDESCC-01-267	127	36	13	60	148	53	16	104	150	60	17	105	186	93	18	248	33	26	5	37	24	16	2	27	14	19	5	15	242	73	16	294	138	61	355	103	134	85	234	104	99	102	273	87	501	187	209	341	86
PMID32398863;BDESCC-01-270	241	153	41	201	254	161	37	233	174	137	26	166	396	278	53	393	179	125	71	224	154	115	49	230	111	87	29	138	2207	525	190	2091	253	123	333	162	287	165	261	235	267	153	301	188	2162	478	360	966	125
PMID32398863;BDESCC-01-271	274	181	39	173	241	195	56	169	208	128	33	158	1051	533	139	872	220	101	43	199	179	92	50	244	95	85	20	152	3969	842	223	5000	279	132	338	202	320	187	256	296	249	166	324	182	3586	813	602	2073	123
PMID32398863;BDESCC-01-272	337	218	45	243	326	194	56	249	331	147	29	199	450	236	42	470	176	112	45	252	106	80	32	138	97	84	34	108	964	295	72	1260	320	139	415	221	250	170	307	281	256	185	332	201	1206	369	375	752	187
PMID32398863;BDESCC-01-274	184	97	13	119	198	88	29	160	209	77	24	123	239	146	26	336	57	51	14	45	44	31	19	61	30	34	8	41	316	93	25	299	156	100	366	123	158	107	309	155	176	141	349	127	532	240	243	363	80
PMID32398863;BDESCC-01-275	32	22	6	28	51	25	8	36	54	17	7	32	64	37	6	64	17	13	5	20	7	8	3	6	6	8	3	6	27	14	1	32	40	21	96	32	37	29	72	36	43	27	61	22	53	42	52	53	20
PMID32398863;BDESCC-01-277	201	70	20	97	221	71	22	128	231	56	19	121	208	128	30	308	60	54	18	48	41	31	12	38	23	26	8	24	90	54	14	153	149	78	301	95	124	132	207	101	118	82	252	87	207	152	132	193	67
PMID32398863;BDESCC-01-278	102	69	18	64	88	54	15	75	107	57	10	84	121	87	11	161	43	26	12	71	34	16	9	68	13	27	4	35	186	33	17	262	108	62	167	80	112	77	117	128	77	74	127	74	338	123	120	295	74
PMID32398863;BDESCC-01-280	286	219	47	195	383	267	56	266	195	168	30	155	1002	618	123	765	305	156	53	322	330	179	55	362	183	123	40	244	6662	1407	378	6557	320	139	269	244	419	188	218	297	297	186	201	205	4381	930	515	1819	145
PMID32398863;BDESCC-01-281	144	58	17	68	125	52	20	104	167	55	16	112	258	154	36	334	47	29	5	59	35	23	5	41	24	19	7	27	792	164	55	884	148	83	301	91	142	98	226	126	111	102	275	92	1259	299	345	794	55
PMID32398863;BDESCC-01-282	108	59	16	57	103	59	18	86	133	56	24	68	118	95	21	168	34	27	9	38	22	12	5	24	23	19	10	15	140	43	11	175	144	109	276	89	125	101	218	120	122	106	244	118	384	159	174	239	51
PMID32398863;BDESCC-01-283	67	36	7	35	50	30	9	33	62	19	7	31	86	57	13	96	32	13	3	29	11	5	3	4	14	7	3	15	244	53	22	286	56	29	96	45	64	37	68	56	35	40	66	38	339	101	99	217	21
PMID32398863;BDESCC-01-287	124	74	19	56	123	56	22	100	173	48	27	125	200	131	40	293	53	29	7	61	32	19	11	29	23	25	9	25	494	116	36	552	134	72	340	112	144	85	264	116	118	116	330	114	746	213	294	507	69
PMID32398863;BDESCC-01-289	9	3	0	5	10	2	1	4	9	2	2	2	11	9	2	10	3	3	2	2	0	0	1	0	0	2	3	2	3	1	0	5	9	4	27	7	8	13	19	12	2	4	10	7	7	4	14	14	2
PMID32398863;BDESCC-01-292	8	5	3	4	10	4	0	5	8	2	1	3	16	4	1	9	3	0	1	0	1	1	0	0	0	0	2	0	0	0	0	2	10	8	20	12	9	13	18	4	6	3	16	6	13	10	21	13	6
PMID32398863;BDESCC-01-295	209	153	22	141	228	144	18	165	170	123	30	143	329	200	29	276	154	103	21	150	123	76	23	141	62	55	12	105	1433	347	92	1478	235	130	293	198	245	169	301	238	199	195	298	187	1333	365	302	709	140
PMID32398863;BDESCC-01-299	168	78	11	108	152	73	19	141	153	58	10	92	209	168	28	289	68	37	8	70	48	25	11	83	51	32	12	39	372	112	33	498	189	81	568	108	140	98	370	138	196	118	427	133	570	208	342	342	63
PMID32398863;BDESCC-01-301	288	140	33	181	273	200	41	203	151	130	26	137	316	257	31	289	198	110	41	189	190	134	38	212	122	132	35	177	829	401	55	984	227	143	277	177	260	166	189	264	207	194	248	190	760	419	163	586	125
PMID32398863;BDESCC-01-302	90	35	8	51	80	30	8	66	82	31	7	54	102	72	17	146	59	28	17	34	11	14	6	16	24	13	7	30	361	79	18	387	113	43	106	82	91	47	88	84	63	45	65	39	521	135	111	284	66
PMID32398863;BDESCC-01-304	5	5	2	3	5	0	1	1	4	0	1	1	5	3	1	2	4	1	0	0	0	0	0	0	1	0	0	0	0	0	1	2	9	6	13	3	11	11	24	6	5	3	5	2	8	6	23	7	9
PMID32398863;BDESCC-01-305	249	141	29	175	242	129	29	200	286	90	28	182	321	191	35	429	123	85	27	93	46	58	21	91	60	48	19	62	440	165	34	643	276	116	412	171	222	171	311	220	169	147	337	158	619	288	275	453	73
PMID32398863;BDESCC-01-309	281	107	28	120	203	96	29	101	382	85	27	162	213	168	28	298	138	98	34	215	74	53	40	79	50	69	19	84	382	105	24	553	171	96	254	128	147	131	161	154	181	188	287	171	293	185	166	216	84
PMID32398863;BDESCC-01-310	126	49	15	69	116	40	14	73	139	34	10	71	137	75	15	169	55	28	10	43	18	15	4	27	18	23	4	23	215	60	21	241	75	63	170	64	92	65	126	91	85	66	154	63	223	92	117	149	53
PMID32398863;BDESCC-01-311	261	108	25	169	275	86	42	224	406	83	19	212	321	212	32	538	93	62	13	72	37	24	6	50	37	36	7	46	194	83	25	245	199	98	437	157	179	111	351	165	155	96	390	137	424	196	234	317	94
PMID32398863;BDESCC-01-314	104	45	7	49	95	39	9	62	150	37	6	93	128	79	14	184	35	27	4	42	14	13	3	14	15	20	4	18	100	33	5	114	88	42	289	46	72	61	175	54	77	61	212	74	180	84	123	127	46
PMID32398863;BDESCC-01-315	88	23	8	37	89	34	2	33	56	18	9	35	94	48	9	60	22	16	4	25	8	15	3	26	10	10	0	14	51	24	2	69	46	41	161	42	65	38	125	60	57	39	125	45	99	76	103	89	68
PMID32398863;BDESCC-01-316	143	97	14	104	152	70	24	150	171	63	10	112	178	108	15	282	93	51	14	72	34	32	10	72	41	37	6	64	253	88	18	300	147	84	373	110	130	90	236	124	120	118	327	125	342	156	189	267	48
PMID32398863;BDESCC-01-319	46	21	4	26	49	20	1	28	31	14	7	12	54	13	4	34	20	8	4	18	9	8	1	17	6	11	2	14	41	15	3	49	34	23	54	31	42	18	43	26	29	21	41	18	49	36	45	26	35
PMID32398863;BDESCC-01-320	189	77	16	127	231	97	27	183	212	71	23	167	260	151	27	417	102	83	11	97	60	56	14	84	36	36	4	34	264	128	17	381	187	78	495	120	162	133	303	147	138	117	422	130	341	197	215	287	96
PMID32398863;BDESCC-01-322	69	42	11	40	82	48	7	44	85	27	14	49	89	51	12	113	26	21	5	42	16	12	3	13	17	13	7	16	197	49	14	250	64	34	130	37	72	47	103	66	48	60	103	44	319	107	113	166	33
PMID32398863;BDESCC-01-323	263	84	18	114	249	65	24	121	459	81	28	195	268	148	39	305	52	36	3	41	22	17	11	25	36	25	8	31	330	77	26	383	109	66	281	80	113	87	189	108	122	86	243	87	670	210	253	403	61
PMID32398863;BDESCC-01-324	148	76	18	82	128	62	18	107	155	57	14	73	174	137	22	268	73	46	10	78	25	17	5	26	20	28	6	26	109	51	10	164	143	70	296	106	100	103	212	113	114	122	259	90	335	168	175	240	56
PMID32398863;BDESCC-01-325	190	118	13	120	166	96	29	150	172	91	18	126	349	205	59	326	122	65	27	106	80	54	23	118	67	54	17	73	1817	373	183	1819	221	100	410	183	216	134	299	185	203	140	377	136	1930	455	398	969	92
PMID32398863;BDESCC-01-327	165	65	14	90	180	63	20	161	244	84	17	158	231	132	26	390	57	33	7	43	25	23	9	23	26	23	7	32	455	104	31	479	148	94	449	117	161	106	290	152	147	167	457	160	1262	348	389	780	60
PMID32398863;BDESCC-01-329	206	100	18	103	191	68	26	121	172	78	19	134	243	149	31	317	90	48	16	117	75	44	17	78	30	37	3	56	359	129	37	510	157	96	341	154	157	116	254	142	138	128	296	123	405	177	159	280	65
PMID32398863;BDESCC-01-331	96	80	1	41	111	68	16	109	116	45	17	67	434	169	55	326	65	36	16	74	72	34	10	73	35	25	2	51	2653	604	202	2821	267	105	267	146	355	133	175	236	211	134	228	128	5727	1084	815	2845	71
PMID32398863;BDESCC-01-335	131	81	21	91	141	85	21	122	129	48	30	100	614	295	79	424	102	39	13	90	76	31	15	91	35	21	11	48	2579	465	168	3071	181	72	358	128	220	87	280	158	173	128	328	139	3459	751	593	1692	60
PMID32398863;BDESCC-01-338	222	123	39	114	202	161	28	145	125	90	28	96	278	224	42	241	155	80	86	132	128	87	56	128	71	72	41	115	1580	397	141	1623	191	103	279	158	226	125	224	182	176	141	224	126	1893	501	343	962	62
PMID32398863;BDESCC-01-340	258	129	36	169	243	120	33	188	226	88	24	156	258	194	31	362	130	77	48	127	83	73	40	113	65	62	16	106	226	113	30	293	250	98	390	190	183	138	283	172	176	142	315	137	228	161	197	185	127
PMID32398863;BDESCC-01-341	147	89	22	90	137	84	20	131	171	86	15	124	177	137	30	261	79	54	16	80	37	29	12	58	30	27	8	49	344	110	23	395	180	108	516	135	149	120	329	134	159	137	409	124	493	184	317	366	68
PMID32398863;BDESCC-01-343	210	113	36	127	197	126	39	155	185	87	47	105	208	176	34	245	110	74	38	132	76	58	44	108	57	43	23	59	433	183	55	552	213	112	288	161	228	160	170	220	203	143	225	146	486	259	188	353	115
PMID32398863;BDESCC-01-344	178	101	24	110	188	73	15	111	173	95	16	109	210	115	18	258	77	42	16	106	24	35	13	65	38	36	12	58	146	75	13	289	144	102	187	113	112	93	141	151	124	105	184	120	248	181	148	241	135
PMID32398863;BDESCC-01-345	41	21	6	28	42	27	7	30	48	15	2	25	122	64	14	100	36	18	5	19	19	3	0	13	18	9	0	15	1016	168	51	955	72	32	105	31	77	31	76	42	52	42	73	49	1159	205	221	577	15
PMID32398863;BDESCC-01-346	199	95	24	117	281	94	39	173	309	97	30	179	252	180	38	403	81	45	8	67	50	35	11	58	39	27	12	37	675	141	35	704	203	94	446	156	236	163	334	202	174	150	458	164	2228	546	442	1327	73
PMID32398863;BDESCC-01-350	467	211	45	249	555	192	67	398	654	187	47	417	618	383	71	946	151	116	31	122	72	72	30	99	62	83	22	83	405	149	36	481	324	161	553	228	274	201	321	251	267	252	448	226	642	291	288	439	170
PMID32398863;BDESCC-01-351	6	4	0	0	6	3	0	1	5	3	0	0	4	3	1	3	2	1	0	2	0	0	0	0	0	2	1	0	2	1	0	2	11	2	17	7	6	8	19	14	8	3	15	4	4	6	14	11	6
PMID32398863;BDESCC-01-354	149	73	13	75	112	72	15	82	156	55	26	104	303	193	38	319	77	34	12	103	51	39	10	71	36	36	8	52	1817	334	113	1864	161	81	397	91	186	102	279	145	134	110	334	124	2549	548	511	1355	53
PMID32398863;BDESCC-01-356	133	86	20	73	178	84	20	118	212	80	19	123	258	166	36	305	66	30	10	53	50	38	14	65	30	23	9	42	817	158	51	927	187	90	432	137	229	146	344	205	144	128	370	155	2809	727	625	1717	162
PMID32398863;BDESCC-01-359	114	64	15	61	120	41	15	82	128	48	22	76	151	95	23	155	36	18	10	47	28	13	10	31	16	17	4	22	279	76	18	349	119	67	231	92	107	73	163	126	92	93	176	106	473	182	173	334	73
PMID32398863;BDESCC-01-364	107	52	9	61	93	39	9	61	81	21	4	39	127	57	10	118	71	28	10	72	34	22	2	29	28	10	7	28	461	99	32	488	102	52	108	75	86	49	54	53	72	70	108	74	545	129	127	316	47
PMID32398863;BDESCC-01-366	162	89	27	108	160	88	22	108	136	69	27	115	198	142	25	272	80	51	14	71	43	34	13	52	32	38	8	43	252	83	14	328	169	91	431	135	138	112	339	144	138	147	373	104	316	227	260	254	88
PMID32398863;BDESCC-01-368	59	33	7	37	75	29	13	44	68	22	7	38	454	212	35	264	53	26	9	42	58	11	10	52	24	14	3	37	2496	382	118	2805	86	41	151	62	127	59	139	77	84	41	131	63	2080	371	361	1141	31
PMID32398863;BDESCC-01-371	25	8	4	21	36	9	0	21	35	13	5	20	37	28	6	47	10	7	4	8	3	1	1	1	7	3	4	4	14	7	3	17	29	12	47	24	22	22	40	17	23	14	34	14	43	18	32	47	14
PMID32398863;BDESCC-01-372	246	189	31	175	255	211	33	189	167	137	25	124	256	213	18	274	228	140	65	226	168	136	29	217	144	107	32	181	385	248	30	590	252	134	373	200	191	156	226	199	231	149	285	186	314	195	180	289	148
PMID32398863;BDESCC-01-376	185	91	28	89	185	85	33	128	209	80	22	128	355	167	34	351	109	72	28	121	83	51	25	107	46	44	12	46	2047	408	128	1867	220	98	317	151	222	147	198	192	172	148	279	164	1959	458	391	960	98
PMID32398863;BDESCC-01-380	39	12	5	9	48	12	2	14	41	11	4	29	58	22	5	59	13	6	3	13	2	1	3	3	5	5	2	8	43	12	4	34	35	15	69	34	27	25	51	35	24	16	54	19	68	29	56	83	16
PMID32398863;BDESCC-01-381	184	78	14	74	108	59	22	111	162	48	21	89	168	90	19	249	43	36	19	67	35	23	13	40	23	18	7	27	128	43	13	172	159	57	384	104	120	88	286	125	123	103	352	110	355	149	215	288	61
PMID32398863;BDESCC-01-382	363	164	31	199	503	161	58	343	452	136	33	268	442	266	52	639	103	69	19	122	73	40	12	78	49	42	9	65	177	88	24	279	280	150	489	207	257	184	318	201	203	192	404	165	367	297	287	363	122
PMID32398863;BDESCC-01-384	141	65	10	87	148	46	12	87	153	56	14	77	163	113	13	233	49	32	10	43	20	16	6	36	17	6	2	29	265	60	13	406	96	51	203	78	103	69	152	90	70	63	173	68	469	149	153	344	80
PMID32398863;BDESCC-01-386	408	252	43	238	300	238	52	290	308	197	39	232	429	356	64	551	239	145	56	242	188	141	68	235	119	114	31	165	1192	402	113	1467	372	224	404	313	382	238	338	347	287	256	351	267	1258	529	319	830	140
PMID32398863;BDESCC-01-387	56	16	2	18	110	14	4	19	86	14	2	15	64	10	4	30	7	5	3	5	5	3	1	3	3	2	0	7	35	14	3	28	35	26	32	26	30	19	54	37	28	21	35	26	127	63	48	96	34
PMID32398863;BDESCC-01-391	118	88	12	68	94	47	14	95	96	44	13	78	128	93	13	203	60	36	13	49	31	24	11	47	16	17	3	30	172	65	17	226	133	64	215	79	104	82	124	111	118	77	183	88	266	132	136	208	68
PMID32398863;BDESCC-01-392	172	111	17	133	187	100	36	147	159	77	25	123	223	164	22	348	96	62	21	91	38	33	19	56	28	38	16	43	263	97	22	340	212	98	410	134	172	113	288	166	182	200	487	197	640	293	274	475	103
PMID32398863;BDESCC-01-397	126	53	12	63	102	49	17	88	105	33	16	68	125	79	26	202	53	40	20	56	27	20	13	20	31	20	4	30	94	45	11	165	224	104	219	186	243	185	179	193	151	72	165	115	293	187	139	314	57
PMID32398863;BDESCC-01-399	17	6	2	18	29	7	2	13	36	12	4	17	66	29	10	51	12	9	3	7	16	8	4	9	12	5	5	7	511	98	49	485	30	15	44	12	56	29	43	20	23	19	46	18	862	179	142	443	7
PMID32398863;BDESCC-01-401	15	8	1	3	28	5	3	11	17	8	2	10	27	13	3	18	4	3	0	6	3	4	0	2	4	5	1	5	6	5	4	8	18	6	35	13	16	7	20	15	10	8	12	9	17	11	15	20	8
PMID32398863;BDESCC-01-403	79	39	7	44	60	37	7	41	41	23	3	28	68	40	13	76	30	19	5	33	29	13	7	21	12	10	9	20	77	29	10	101	61	29	242	53	48	42	153	49	35	51	145	47	129	58	113	104	44
PMID32398863;BDESCC-01-404	237	196	31	181	278	138	28	201	236	138	28	143	320	204	37	338	205	131	46	228	123	77	36	148	86	79	18	140	1383	334	79	1429	288	143	457	196	231	221	315	255	221	177	403	178	1363	393	323	678	146
PMID32398863;BDESCC-01-408	180	114	19	111	211	102	24	146	152	83	16	137	207	146	44	256	79	66	22	99	53	52	24	69	42	33	6	53	223	85	24	278	200	104	249	152	130	145	143	132	145	110	229	115	255	170	148	220	104
PMID32398863;BDESCC-01-409	119	99	20	90	115	63	10	117	86	54	7	75	163	104	24	224	65	38	13	47	23	22	9	50	23	26	3	24	130	85	11	219	108	76	299	98	105	95	202	114	101	97	237	102	221	130	155	186	60
PMID32398863;BDESCC-01-410	58	31	8	34	64	22	15	43	55	18	14	49	73	43	14	88	26	15	2	20	8	5	6	14	10	9	4	9	104	23	6	106	69	46	191	47	60	42	148	52	58	42	153	40	198	63	101	128	26
PMID32398863;BDESCC-01-412	220	122	24	125	277	141	54	205	337	99	28	173	2085	918	233	1248	258	88	30	239	335	90	43	321	127	70	22	198	17040	3367	1021	17327	443	160	531	224	765	242	512	428	470	300	560	259	18373	3123	2292	7323	75
PMID32398863;BDESCC-01-414	119	87	18	80	110	80	20	95	109	53	12	92	153	114	15	228	109	71	10	85	69	38	14	75	45	46	18	66	535	122	30	539	156	74	557	93	151	104	357	120	173	246	875	237	504	173	352	283	60
PMID32398863;BDESCC-01-415	148	73	18	81	140	89	16	123	147	61	23	116	265	134	36	300	56	41	5	48	37	29	8	42	37	25	6	30	672	145	48	749	139	67	484	99	127	69	320	126	138	95	383	115	979	241	348	539	70
PMID32398863;BDESCC-01-417	68	44	11	53	73	31	12	66	63	38	8	48	197	98	22	155	33	18	4	34	23	10	3	40	18	8	2	15	845	165	69	820	79	47	185	51	84	59	129	72	87	48	140	60	853	198	194	400	46
PMID32398863;BDESCC-01-418	187	131	28	123	170	134	35	148	125	93	20	94	354	252	30	239	180	86	71	168	137	107	49	147	75	75	30	126	1756	508	77	1688	180	107	265	154	176	134	151	182	154	126	197	133	1146	315	204	546	103
PMID32398863;BDESCC-01-421	124	57	13	71	136	53	16	87	111	45	14	76	160	106	30	198	62	40	14	49	34	22	10	28	30	20	2	30	417	98	24	445	123	77	260	101	109	74	174	91	115	89	207	87	430	160	178	256	45
PMID32398863;BDESCC-01-422	126	47	16	94	117	82	19	96	88	59	18	59	267	147	35	213	103	43	25	94	73	52	24	85	51	43	19	60	1633	344	110	1630	185	94	369	135	186	103	277	169	134	132	299	137	1908	453	409	1107	123
PMID32398863;BDESCC-01-423	220	101	19	136	241	102	45	171	227	97	16	122	674	296	71	565	113	66	19	135	91	36	12	108	49	40	7	99	2929	549	192	2904	214	121	287	159	339	138	205	213	216	172	256	178	5498	1020	645	2882	135
PMID32398863;BDESCC-01-424	92	56	8	67	88	53	15	89	89	37	13	59	140	80	10	194	45	35	9	77	39	28	20	53	17	28	2	21	190	51	14	323	73	57	139	67	81	72	112	92	62	75	171	70	297	106	110	240	40
PMID32398863;BDESCC-01-426	43	18	1	22	52	17	6	35	60	21	7	34	88	48	9	90	9	10	2	10	5	5	0	10	6	5	2	16	212	54	9	270	58	32	119	56	60	42	99	71	41	34	94	35	571	137	134	333	36
PMID32398863;BDESCC-01-429	24	6	0	12	28	27	9	65	15	7	4	20	23	13	4	35	3	6	0	4	3	0	0	3	4	6	3	7	149	34	10	128	62	20	101	21	30	31	78	24	74	111	245	103	231	66	59	131	17
PMID32398863;BDESCC-01-430	223	137	16	163	260	111	19	261	236	102	20	167	268	194	32	410	171	100	24	152	82	54	26	90	57	62	16	116	443	166	23	571	235	106	501	175	224	162	318	178	201	174	473	195	582	245	270	366	108
PMID32398863;BDESCC-01-432	63	35	7	41	66	32	8	61	77	40	12	41	71	63	9	102	35	25	8	33	23	9	9	25	8	8	4	16	151	39	7	143	90	65	234	61	77	69	155	94	72	75	147	80	191	93	133	141	33
PMID32398863;BDESCC-01-435	55	22	7	23	57	20	8	40	69	11	11	38	54	36	11	99	18	11	4	4	5	5	2	5	4	7	4	6	31	19	3	39	43	22	145	25	45	38	98	44	34	35	93	30	96	57	85	94	21
PMID32398863;BDESCC-01-436	224	136	19	137	257	130	34	198	214	106	15	144	313	189	33	447	169	125	23	275	108	66	23	139	57	145	16	97	741	255	51	1038	281	172	381	169	260	191	291	201	232	204	405	183	926	403	295	593	111
PMID32398863;BDESCC-01-437	177	97	18	99	211	94	42	204	211	85	34	138	288	146	35	406	81	48	11	89	23	22	15	34	23	43	8	30	298	90	20	331	175	94	457	116	160	124	320	153	150	176	444	144	613	243	310	409	55
PMID32398863;BDESCC-01-438	143	79	14	68	146	43	14	99	203	55	11	107	195	118	17	271	67	33	6	53	23	30	7	35	23	22	9	21	240	71	16	292	150	80	403	99	151	107	253	99	140	105	306	103	694	277	264	424	65
PMID32398863;BDESCC-01-440	153	74	16	93	238	65	23	114	167	58	18	98	262	128	19	231	50	32	11	44	34	19	7	37	28	12	14	30	415	89	17	484	137	88	397	110	129	74	321	123	115	106	392	111	580	188	279	420	92
PMID32398863;BDESCC-01-442	99	67	15	63	89	54	19	89	115	40	17	68	288	180	48	311	53	28	13	63	55	31	13	53	16	21	3	51	1382	287	100	1877	140	78	470	103	176	104	353	149	143	116	410	117	2965	666	841	1805	57
PMID32398863;BDESCC-01-443	300	147	32	181	232	116	38	212	224	116	30	125	266	211	36	334	126	68	36	130	92	79	40	111	66	57	22	85	344	156	35	507	242	119	292	193	225	166	250	205	219	158	272	168	606	330	195	433	97
PMID32398863;BDESCC-01-445	143	77	18	94	160	79	23	126	208	65	21	128	261	156	47	304	96	50	20	82	70	42	19	67	39	33	11	55	867	219	56	847	200	103	347	153	211	136	275	182	165	163	350	146	1572	395	459	919	86
PMID32398863;BDESCC-01-446	192	113	22	102	155	88	32	129	171	76	22	118	265	163	42	314	95	63	22	103	90	56	24	100	52	39	2	60	729	207	64	928	191	118	323	151	167	134	242	192	172	145	346	154	888	322	284	591	84
PMID32398863;BDESCC-01-447	183	86	29	95	186	72	25	121	155	54	18	108	197	120	27	198	118	64	29	96	89	47	19	74	45	23	11	55	574	188	32	722	175	108	357	134	173	126	266	150	152	130	307	112	667	243	232	419	47
PMID32398863;BDESCC-01-450	223	99	12	101	191	89	24	148	231	68	18	133	235	149	39	355	81	48	14	53	35	19	12	22	38	37	7	36	304	66	12	332	172	78	287	118	144	84	211	129	130	69	169	101	709	219	229	409	68
PMID32398863;BDESCC-01-451	113	41	6	62	215	46	16	56	130	38	7	54	189	81	20	169	43	22	15	65	23	10	8	25	30	19	6	32	779	190	41	743	103	48	161	70	100	60	95	97	79	69	126	85	968	251	171	556	54
PMID32398863;BDESCC-01-452	460	288	72	324	442	279	85	368	488	195	52	306	629	411	73	779	371	177	200	380	251	155	101	328	127	137	107	248	1633	489	138	1895	385	208	487	289	350	207	348	331	311	248	416	259	1318	413	387	744	220
PMID32398863;BDESCC-01-453	161	90	21	95	160	92	22	132	152	72	19	116	231	146	19	242	75	44	10	90	38	43	12	69	28	40	9	47	441	95	30	467	179	106	363	119	138	97	251	142	138	122	324	110	718	219	257	398	74
PMID32398863;BDESCC-01-454	232	84	27	127	205	93	27	133	233	77	31	112	261	157	26	281	91	50	16	76	56	35	15	58	36	24	12	33	583	141	35	732	202	104	329	158	184	136	239	167	160	132	283	138	1595	434	343	1117	74
PMID32398863;BDESCC-01-457	200	140	18	135	300	126	27	187	254	99	25	137	392	225	34	409	111	60	20	105	61	48	21	83	62	32	7	65	847	214	57	1038	205	111	432	146	165	123	347	135	157	133	352	124	967	256	314	528	80
PMID32398863;BDESCC-01-458	304	140	35	189	307	156	48	193	347	103	38	186	377	280	43	494	118	75	37	125	83	71	61	112	51	38	21	74	646	248	47	782	209	125	444	168	241	201	308	217	244	172	351	161	1148	460	315	826	101
PMID32398863;BDESCC-01-459	172	115	10	101	132	103	16	139	108	72	8	84	260	173	23	217	81	41	16	101	103	49	13	108	44	40	6	72	1199	284	58	1308	191	87	181	117	182	95	113	131	148	84	137	103	1679	374	219	856	74
PMID32398863;BDESCC-01-461	79	38	13	34	72	46	11	63	103	35	18	52	121	62	18	148	23	21	9	46	20	7	7	20	18	17	4	15	141	44	6	173	97	43	338	74	72	69	218	94	77	66	259	69	189	102	159	156	57
PMID32398863;BDESCC-01-464	231	158	29	137	193	145	32	184	156	96	17	120	190	166	23	248	126	77	33	141	95	67	24	114	66	54	20	102	365	191	33	480	216	116	281	164	169	99	187	190	169	138	257	128	330	195	149	222	88
PMID32398863;BDESCC-01-467	287	235	32	241	291	245	44	269	237	169	28	199	289	269	32	310	258	152	71	221	192	151	53	210	125	114	31	136	771	299	74	845	301	165	274	240	242	186	204	243	237	176	211	213	592	243	175	377	130
PMID32398863;BDESCC-01-471	70	29	9	31	135	34	14	61	111	26	11	68	90	53	11	110	21	12	3	21	5	6	4	8	8	16	7	8	109	28	8	96	71	28	162	52	63	54	130	60	45	51	113	40	271	100	147	211	38
PMID32398863;BDESCC-01-474	285	162	32	191	286	179	41	276	258	123	37	195	587	352	63	581	141	85	45	163	129	75	35	145	76	66	15	99	1813	379	138	2072	312	140	401	229	311	182	257	281	245	180	304	181	2899	630	501	1748	126
PMID32398863;BDESCC-01-475	182	107	15	115	177	98	22	192	154	71	20	135	279	181	32	348	116	60	13	104	54	53	22	81	50	37	15	69	686	198	51	850	224	139	499	177	191	154	349	216	180	137	409	178	883	326	382	586	84
PMID32398863;BDESCC-01-476	173	94	18	102	167	74	17	130	134	83	14	115	183	102	29	251	67	43	10	111	34	37	11	82	32	44	8	40	106	70	16	258	148	87	229	107	107	79	155	123	126	122	196	122	174	118	115	175	87
PMID32398863;BDESCC-01-478	144	75	15	93	107	77	22	84	94	48	20	66	186	125	22	199	73	47	9	70	40	26	7	44	23	18	5	32	647	132	35	776	137	69	266	118	132	88	178	137	121	84	237	84	837	246	216	501	64
PMID32398863;BDESCC-01-482	200	102	19	98	195	78	36	175	229	77	24	151	247	153	35	397	71	56	10	63	48	32	9	56	33	32	18	36	232	104	21	333	177	102	428	126	173	116	310	151	166	136	372	114	487	246	249	333	79
PMID32398863;BDESCC-01-483	124	47	15	52	124	56	13	80	82	36	11	65	153	89	19	170	74	42	18	76	56	40	11	58	40	28	13	55	470	124	33	417	108	73	298	97	120	69	195	90	98	99	276	124	426	166	180	269	56
PMID32398863;BDESCC-01-485	176	84	25	81	139	70	25	88	257	62	24	113	208	150	32	288	67	52	10	57	27	34	22	36	24	37	10	37	287	94	24	359	197	125	533	142	214	137	330	174	185	142	470	174	802	326	346	540	97
PMID32398863;BDESCC-01-486	112	67	9	75	100	49	11	72	103	38	9	55	186	113	13	176	92	40	13	82	67	18	16	86	44	26	9	53	823	216	36	882	134	75	363	99	116	80	270	128	111	82	264	100	504	190	215	314	93
PMID32398863;BDESCC-01-487	130	82	16	64	158	58	11	86	117	46	19	65	161	117	25	197	78	42	14	54	42	32	13	34	24	32	7	29	503	101	28	556	193	85	603	116	132	132	483	132	148	126	388	119	736	220	338	439	79
PMID32398863;BDESCC-01-489	126	68	19	55	99	69	20	99	103	47	20	81	140	103	27	211	79	34	20	57	37	25	15	40	26	25	14	42	95	44	17	138	123	86	225	119	117	90	138	115	117	127	286	130	145	112	129	159	61
PMID32398863;BDESCC-01-490	144	110	24	104	167	90	29	109	213	71	37	111	260	187	32	299	81	52	16	59	59	32	13	80	31	40	7	52	1007	219	60	1042	198	83	506	128	195	116	344	173	168	139	447	145	1446	381	422	808	67
PMID32398863;BDESCC-01-491	120	76	13	80	118	78	16	87	104	51	15	79	246	141	21	212	119	74	23	121	89	50	16	116	61	52	10	85	1698	363	88	1773	189	83	574	175	167	110	347	176	116	103	423	113	1361	338	442	825	70
PMID32398863;BDESCC-01-494	292	176	31	208	290	164	32	243	246	118	23	173	534	301	77	552	205	118	50	227	162	70	44	181	79	73	29	116	1909	556	141	2299	318	142	506	231	262	150	414	233	227	200	435	174	1951	522	481	1041	111
PMID32398863;BDESCC-01-495	254	125	26	152	242	95	39	166	333	108	32	189	297	188	46	403	79	57	21	100	52	33	23	70	35	53	13	53	470	130	31	617	173	116	407	162	184	135	341	198	182	166	378	168	1330	343	382	868	107
PMID32398863;BDESCC-01-497	97	66	11	59	97	41	8	66	91	39	17	58	153	127	27	164	54	31	9	54	47	31	12	45	23	19	7	23	665	147	55	712	123	88	392	96	125	109	259	140	122	108	348	101	760	222	284	426	43
PMID32398863;BDESCC-01-501	244	137	13	130	161	108	26	138	175	90	28	112	238	163	38	345	110	68	26	85	61	39	25	107	41	26	20	55	628	135	37	723	205	91	516	160	173	130	354	156	162	146	399	146	964	281	316	534	176
PMID32398863;BDESCC-01-503	177	83	22	107	159	94	17	142	158	66	27	120	231	150	20	235	156	80	28	160	100	60	26	105	67	43	12	90	557	162	42	619	191	101	421	127	171	119	291	133	182	138	374	149	474	180	252	238	81
PMID32398863;BDESCC-01-505	39	16	0	14	30	10	2	18	24	14	1	14	31	22	3	35	8	9	0	8	5	5	1	1	7	3	1	4	42	12	2	40	37	24	79	19	18	22	37	21	26	14	47	11	54	40	47	53	20
PMID32398863;BDESCC-01-506	183	87	14	101	161	62	12	140	243	63	19	125	364	196	39	368	88	58	9	78	49	34	17	55	38	24	7	43	1094	209	67	1202	158	91	410	133	144	104	283	131	169	118	352	89	1627	346	413	794	60
PMID32398863;BDESCC-01-507	155	66	16	72	93	68	15	88	98	71	10	62	137	104	17	153	82	32	25	102	56	39	19	85	36	46	14	65	454	140	34	491	122	61	151	97	100	72	100	115	100	80	129	82	395	165	117	253	78
PMID32398863;BDESCC-01-510	162	94	12	100	186	80	19	187	131	59	19	109	194	123	20	277	158	85	13	107	56	48	25	79	40	49	10	59	207	104	22	256	293	145	318	153	225	167	222	166	185	174	301	138	326	201	157	236	68
PMID32398863;BDESCC-01-511	272	171	40	188	279	172	30	205	227	116	37	188	283	206	40	371	218	123	86	208	152	130	77	177	104	109	26	146	431	218	62	572	279	136	254	200	224	137	166	237	222	207	352	219	395	255	156	355	109
PMID32398863;BDESCC-01-512	116	60	10	61	179	116	21	119	175	56	20	83	187	124	34	227	40	32	11	38	39	39	14	40	14	21	9	18	219	56	14	270	148	76	275	82	231	163	238	159	123	98	229	82	1162	311	308	695	780
PMID32398863;BDESCC-01-513	223	128	17	143	179	119	25	181	155	63	24	118	405	190	42	346	156	76	25	133	98	66	20	125	71	47	11	88	1138	322	61	1394	202	104	448	188	208	137	248	175	175	132	331	138	1477	404	290	913	103
PMID32398863;BDESCC-01-516	303	208	28	179	219	213	50	237	145	108	25	135	361	280	28	333	222	116	70	166	151	122	57	169	113	85	40	156	928	302	69	1202	271	157	290	200	241	149	222	223	225	216	273	198	1320	362	223	752	102
PMID32398863;BDESCC-01-517	332	185	36	184	283	166	41	208	397	147	53	269	428	274	53	563	148	73	29	242	93	74	36	193	45	60	14	105	1195	320	83	1482	271	144	454	205	264	190	373	308	251	235	482	273	1897	563	468	1344	207
PMID32398863;BDESCC-01-518	90	42	5	42	110	33	25	67	65	34	13	41	960	372	155	509	161	35	12	120	128	28	17	126	60	30	8	92	8822	1560	666	9072	225	77	271	106	412	112	288	232	218	113	233	146	10123	1881	1546	5067	67
PMID32398863;BDESCC-01-519	276	122	29	156	226	132	26	164	193	92	20	129	268	178	26	341	247	127	68	320	128	82	53	175	87	100	26	123	707	273	60	959	264	125	314	170	212	173	240	206	233	191	269	182	521	267	199	335	110
PMID32398863;BDESCC-01-520	386	277	41	254	359	242	45	256	205	134	31	177	1127	506	104	696	328	180	59	270	283	145	54	332	159	109	39	208	6624	1523	340	6491	520	222	359	385	593	284	322	458	427	249	314	325	9867	2032	1028	4974	167
PMID32398863;BDESCC-01-522	28	23	4	19	22	16	3	17	42	8	2	28	26	26	1	33	17	5	2	13	3	5	1	4	8	3	0	3	12	13	4	34	47	24	79	21	30	19	44	34	25	23	44	25	37	24	30	36	15
PMID32398863;BDESCC-01-523	226	95	21	117	242	100	27	187	259	100	24	177	284	166	31	415	143	98	23	138	67	44	17	84	32	56	14	66	162	76	13	228	184	108	478	147	174	140	305	152	195	192	511	193	241	187	201	208	82
PMID32398863;BDESCC-01-526	305	196	39	212	272	176	38	251	318	134	57	206	381	258	40	476	183	136	35	226	130	96	30	164	90	85	21	95	816	276	60	948	298	154	443	206	302	182	318	230	249	223	436	204	994	343	318	566	150
PMID32398863;BDESCC-01-528	137	60	13	65	134	56	28	93	155	45	13	74	137	83	16	204	43	37	10	29	15	12	5	20	19	19	8	15	79	40	10	96	89	48	202	73	106	79	167	94	94	63	161	80	195	117	125	182	55
PMID32398863;BDESCC-01-529	213	122	28	134	210	107	24	133	248	96	30	117	313	185	41	304	76	44	23	69	70	42	12	70	25	40	13	49	793	178	43	1009	174	87	309	140	159	117	235	158	145	120	275	108	1327	343	363	817	105
PMID32398863;BDESCC-01-532	172	113	35	110	170	91	32	111	181	95	24	132	221	177	41	266	108	54	26	136	77	63	16	121	50	39	16	89	774	155	55	838	186	108	345	165	168	121	223	170	150	140	276	146	907	253	273	509	97
PMID32398863;BDESCC-01-537	129	70	13	74	151	74	21	99	140	56	17	91	146	94	19	237	62	51	14	68	23	26	12	30	17	21	6	23	89	31	18	137	149	78	293	110	133	95	202	116	125	138	279	151	153	145	126	151	54
PMID32398863;BDESCC-01-539	181	91	27	104	242	114	29	176	248	80	28	139	238	150	32	356	57	42	12	35	45	36	14	38	27	29	14	35	395	72	22	474	171	92	320	125	167	109	227	132	115	112	276	101	804	236	290	519	71
PMID32398863;BDESCC-01-540	373	160	36	264	453	154	65	259	409	133	27	254	459	241	54	563	141	80	57	131	103	70	39	116	65	54	22	86	434	153	33	538	299	132	358	228	190	154	298	218	170	132	271	158	703	288	267	441	129
PMID32398863;BDESCC-01-541	102	56	14	55	109	61	18	82	166	56	10	77	149	89	33	214	48	28	11	45	28	13	17	45	21	21	5	18	118	56	10	195	118	80	304	70	136	96	176	147	114	106	272	110	274	124	192	188	55
PMID32398863;BDESCC-01-542	62	57	10	37	57	31	9	59	69	32	8	47	74	58	15	113	44	23	10	38	10	17	6	25	15	14	8	26	97	34	13	144	106	58	317	85	104	83	184	74	89	90	272	79	301	108	155	176	39
PMID32398863;BDESCC-01-543	208	120	15	127	159	104	31	126	185	75	33	94	151	126	21	218	119	63	17	102	69	52	18	94	53	38	9	56	252	119	25	328	186	91	505	163	133	126	371	151	124	104	432	121	336	198	278	250	53
PMID32398863;BDESCC-01-544	113	50	8	63	118	42	16	80	154	46	12	99	118	95	27	190	32	20	9	34	20	23	14	29	16	12	11	19	64	37	7	89	104	55	303	87	84	79	207	99	73	70	248	77	143	107	155	112	26
PMID32398863;BDESCC-01-545	132	100	42	80	160	77	29	106	150	73	19	81	215	157	32	277	83	61	14	86	46	26	18	60	34	25	11	43	579	134	33	666	158	106	372	124	131	118	252	123	148	116	333	132	1123	293	355	651	68
PMID32398863;BDESCC-01-546	181	116	18	122	164	125	19	147	177	64	22	122	185	151	27	293	75	69	41	100	50	45	29	78	52	53	24	60	232	112	27	358	164	79	248	135	133	90	193	134	132	124	219	124	341	196	160	305	77
PMID32398863;BDESCC-01-547	180	103	23	122	158	100	25	142	115	96	21	92	425	245	49	358	136	60	27	133	106	64	19	128	67	53	15	98	2695	565	188	2726	250	112	398	160	225	161	289	203	199	188	376	151	2528	540	467	1191	75
PMID32398863;BDESCC-01-551	327	201	34	240	339	206	48	309	211	122	28	208	352	262	29	502	261	161	57	232	148	120	51	163	110	94	18	131	340	206	28	454	330	147	670	247	260	216	442	228	289	214	601	185	371	248	321	331	189
PMID32398863;BDESCC-01-552	154	88	14	75	155	70	16	134	165	58	18	107	199	120	24	282	60	35	10	50	29	24	10	45	23	28	4	28	195	73	13	299	128	70	385	98	131	106	240	119	126	130	360	98	431	165	231	323	92
PMID32398863;BDESCC-01-553	91	87	17	95	232	191	31	634	136	185	25	571	233	167	26	412	91	31	15	85	44	17	10	46	48	45	7	33	2568	405	160	2101	338	187	946	190	243	210	686	232	886	2781	6047	2090	2405	642	729	1488	212
PMID32398863;BDESCC-01-554	321	180	28	195	265	150	36	230	294	138	26	238	345	254	36	530	176	117	55	165	129	94	37	167	85	78	15	116	902	298	51	955	293	159	535	234	252	184	360	268	260	349	728	284	765	344	317	572	140
PMID32398863;BDESCC-01-555	155	76	17	81	139	69	20	139	164	60	23	115	228	139	30	258	78	65	17	92	58	43	14	55	37	44	16	39	648	163	46	655	162	86	233	114	133	98	197	121	139	130	266	105	649	216	214	355	68
PMID32398863;BDESCC-01-557	205	131	27	182	197	97	34	160	250	88	23	180	235	127	29	354	85	46	24	82	34	42	17	49	31	22	13	39	132	67	10	216	189	105	410	136	161	132	321	132	123	105	332	140	303	176	215	243	176
PMID32398863;BDESCC-01-560	114	80	15	74	107	66	17	91	85	54	21	63	135	81	19	181	76	55	22	94	38	35	12	51	34	27	10	44	261	98	16	365	142	85	282	123	130	106	215	154	125	114	233	105	292	142	143	234	59
PMID32398863;BDESCC-01-562	102	35	6	39	92	25	7	52	140	22	6	51	127	62	13	140	20	20	3	17	14	6	7	11	10	7	1	19	208	57	11	248	65	27	140	47	64	33	114	52	62	44	131	53	326	123	111	215	25
PMID32398863;BDESCC-01-565	179	79	21	125	231	91	34	171	284	77	16	190	244	175	31	376	71	46	15	71	63	41	8	78	33	36	9	54	275	149	18	399	155	78	466	109	132	118	299	150	123	129	390	130	362	205	253	290	148
PMID32398863;BDESCC-01-566	191	125	28	146	210	95	29	178	258	101	19	184	311	192	25	401	85	73	26	101	61	48	10	71	30	39	9	41	532	140	51	714	199	105	282	137	158	123	210	142	153	129	238	129	788	265	180	447	74
PMID32398863;BDESCC-01-568	157	81	17	94	156	75	21	119	213	66	33	142	201	165	33	272	78	56	17	61	23	22	15	40	26	26	2	34	49	48	7	105	134	110	384	134	134	116	241	148	156	127	317	133	164	127	189	174	72
PMID32398863;BDESCC-01-570	25	6	1	4	37	5	1	9	23	8	0	3	22	9	2	10	5	4	0	4	0	0	0	3	4	0	1	2	4	4	1	6	22	24	31	31	25	19	24	22	11	19	13	13	43	24	38	45	20
PMID32398863;BDESCC-01-572	119	68	14	88	143	65	13	92	129	62	16	59	161	116	24	198	69	44	14	54	45	44	6	47	19	23	4	39	406	132	19	491	152	64	240	105	115	102	160	128	125	94	200	91	538	172	150	279	90
PMID32398863;BDESCC-01-573	136	72	23	87	127	73	22	91	92	60	23	84	147	124	19	174	115	68	17	109	93	73	16	105	58	51	10	73	338	170	23	413	172	72	342	127	144	114	258	122	143	129	331	141	197	161	198	175	102
PMID32398863;BDESCC-01-574	236	104	21	138	197	93	24	165	377	101	28	191	390	231	56	496	62	49	14	65	49	44	9	57	41	27	12	46	1031	198	75	1118	263	141	625	182	315	157	460	248	222	167	567	202	3813	831	791	2226	70
PMID32398863;BDESCC-01-575	177	105	21	128	245	92	32	168	247	67	25	146	251	147	30	400	77	37	13	70	47	34	15	49	31	29	8	32	130	68	16	176	254	119	388	144	300	181	297	204	197	159	359	149	572	287	273	457	91
PMID32398863;BDESCC-01-578	103	75	15	63	95	54	20	76	97	51	18	65	185	109	24	172	51	25	13	38	39	28	15	39	19	17	12	26	366	108	27	535	129	81	288	118	156	106	241	127	125	102	245	121	1154	365	312	735	56
PMID32398863;BDESCC-01-579	161	84	25	86	195	99	20	126	195	75	30	131	253	148	25	265	108	59	16	110	53	50	24	93	43	56	15	45	991	233	58	927	198	114	432	155	210	154	277	203	182	159	420	212	1075	325	332	501	71
PMID32398863;BDESCC-01-580	514	240	43	276	566	226	61	402	683	198	65	438	822	447	87	1050	268	157	36	256	176	108	31	204	125	95	22	143	2500	536	154	2652	412	198	839	311	412	248	569	345	311	276	687	249	2978	835	690	1734	132
PMID32398863;BDESCC-01-583	304	128	30	162	362	101	45	218	432	104	47	245	379	206	45	565	85	63	21	99	62	37	13	95	42	30	14	60	537	140	21	570	229	132	505	165	203	149	353	185	168	149	392	161	1033	323	351	659	77
PMID32398863;BDESCC-01-584	131	76	6	61	103	53	18	59	84	48	11	50	104	95	16	135	53	36	13	45	17	14	8	17	13	20	3	23	61	48	5	89	107	52	127	77	83	59	83	76	77	64	88	73	105	73	65	103	40
PMID32398863;BDESCC-01-586	149	86	17	75	133	75	21	120	150	61	27	108	169	148	28	207	66	39	14	47	37	27	18	51	28	28	9	43	352	108	19	374	150	89	214	107	137	132	156	148	134	138	196	116	468	182	169	324	65
PMID32398863;BDESCC-01-588	253	120	33	121	246	112	43	190	334	103	30	191	330	181	28	493	106	71	18	88	64	47	16	58	38	24	18	59	615	141	41	603	236	113	503	154	192	126	342	191	159	138	411	167	655	264	324	363	96
PMID32398863;BDESCC-01-589	112	99	22	67	137	71	21	157	149	53	23	92	203	109	24	288	69	51	11	61	47	24	20	46	27	22	4	36	433	115	19	499	148	90	507	134	177	128	300	162	147	123	434	128	1115	366	390	740	52
PMID32398863;BDESCC-01-591	188	84	16	88	201	71	21	117	291	74	27	157	276	146	32	349	69	48	20	51	32	29	17	42	29	35	17	45	835	205	47	821	140	82	474	98	156	119	343	129	159	137	418	130	1036	310	371	582	52
PMID32398863;BDESCC-01-592	302	141	33	166	365	140	43	198	297	117	44	192	367	258	54	431	143	84	31	109	87	60	30	119	58	66	13	71	547	197	37	689	301	169	465	218	267	201	338	230	232	162	408	166	822	349	340	639	130
PMID32398863;BDESCC-01-594	184	97	26	122	206	83	19	138	138	80	18	118	254	162	29	272	163	86	47	219	105	79	31	123	77	65	16	86	866	229	56	945	228	116	306	169	176	157	216	168	175	195	327	194	855	319	216	513	119
PMID32398863;BDESCC-01-595	213	89	15	101	271	77	33	119	248	66	19	125	265	127	22	239	36	40	15	55	28	17	11	40	17	19	7	27	170	58	14	243	118	80	316	93	128	100	232	126	113	110	290	110	400	178	249	307	126
PMID32398863;BDESCC-01-599	215	122	22	119	200	98	23	154	241	89	20	142	804	417	139	754	175	80	33	150	152	75	19	187	67	59	16	80	6326	1225	504	6831	249	109	396	151	327	144	321	247	231	178	374	164	6212	1174	950	2849	66
PMID32398863;BDESCC-01-600	99	53	7	68	128	56	14	92	101	52	12	79	114	71	22	194	61	32	12	40	32	19	9	23	17	19	10	28	71	37	11	94	120	61	229	95	90	87	174	71	87	97	218	70	141	84	109	127	68
PMID32398863;BDESCC-01-601	123	71	21	83	115	77	16	70	99	57	8	60	94	100	11	147	74	44	37	87	56	34	15	66	35	28	9	40	197	76	18	195	141	85	241	112	108	74	153	112	103	83	185	91	231	118	140	168	41
PMID32398863;BDESCC-01-603	241	124	22	160	237	132	25	210	300	93	25	163	361	210	40	490	92	55	18	118	63	40	20	74	45	38	11	56	711	194	67	800	224	109	346	155	208	138	247	186	186	139	266	145	1366	383	340	839	90
PMID32398863;BDESCC-01-606	183	127	40	114	190	120	49	128	130	89	45	88	254	204	39	274	79	61	24	93	61	42	30	87	41	57	18	39	581	161	37	732	182	139	356	171	186	147	222	194	155	143	275	131	914	299	233	560	113
PMID32398863;BDESCC-01-607	340	164	35	197	417	143	37	269	427	117	29	255	420	252	46	669	146	87	43	120	81	58	35	83	48	38	17	75	354	138	43	450	249	156	415	248	214	171	271	210	224	153	335	170	526	269	218	396	144
PMID32398863;BDESCC-01-611	206	118	21	124	191	99	28	153	192	65	24	141	303	188	39	362	115	62	17	103	73	60	21	92	49	31	14	66	1163	222	93	1165	258	120	606	216	242	197	429	262	237	171	481	198	3307	776	797	1929	148
PMID32398863;BDESCC-01-613	323	129	37	168	262	133	43	152	357	97	43	202	316	241	45	446	115	97	27	117	88	61	36	106	58	41	15	61	312	127	35	389	229	124	472	148	212	163	347	204	222	159	365	156	464	244	234	321	86
PMID32398863;BDESCC-01-615	346	166	40	211	358	181	46	216	382	110	43	223	441	293	50	552	143	87	46	151	105	80	51	130	68	42	19	85	749	282	50	927	259	154	474	208	300	219	306	246	264	189	368	186	1311	514	353	942	131
PMID32398863;BDESCC-01-618	241	149	25	155	269	176	44	230	372	120	27	223	393	276	49	532	71	47	23	81	55	61	22	109	38	39	8	40	511	148	44	677	234	149	477	190	392	339	396	283	202	183	459	153	1480	512	451	944	1757
PMID32398863;BDESCC-01-619	174	86	9	96	162	65	17	103	132	60	12	71	180	122	12	238	71	36	13	59	40	20	10	43	29	22	5	31	132	66	18	214	141	89	242	126	151	95	159	134	104	78	203	116	447	239	173	351	79
PMID32398863;BDESCC-01-621	281	169	25	172	226	114	31	180	258	88	41	164	300	206	48	422	116	55	17	109	66	38	25	83	59	34	11	71	435	138	21	545	238	123	773	218	212	152	493	205	218	164	608	163	855	327	477	553	81
PMID32398863;BDESCC-01-622	39	12	6	21	44	13	7	17	22	14	5	19	51	29	8	36	15	10	2	22	4	5	2	10	4	6	2	7	153	38	9	172	35	17	68	40	38	24	49	32	24	25	56	35	179	66	53	95	16
PMID32398863;BDESCC-01-627	187	79	12	95	195	75	13	115	145	69	10	80	262	143	29	265	68	43	12	62	65	24	4	66	32	21	6	50	1189	247	78	1157	138	92	260	108	149	94	142	144	125	89	224	103	1466	346	277	714	82
PMID32398863;BDESCC-01-631	149	73	18	84	152	79	20	111	138	51	22	86	172	125	32	226	59	55	13	59	38	40	19	59	36	30	5	33	499	106	50	662	157	92	262	133	166	112	228	137	129	114	221	109	930	241	264	607	81
PMID32398863;BDESCC-01-634	200	99	25	123	186	124	25	140	157	81	19	99	185	137	26	227	100	47	30	68	41	33	14	63	40	31	21	27	230	96	24	315	139	83	379	111	128	107	235	119	109	111	292	111	337	150	150	226	78
PMID32398863;BDESCC-01-635	122	90	15	98	130	74	25	109	98	58	16	73	221	170	20	212	101	56	17	114	50	40	21	80	47	43	11	56	827	225	50	912	178	96	224	124	164	104	145	155	129	118	197	113	851	255	222	482	73
PMID32398863;BDESCC-01-640	339	151	30	220	340	152	48	262	431	105	36	288	448	316	78	569	219	119	28	168	78	77	23	93	79	59	12	77	964	269	74	1121	250	154	452	200	241	172	353	216	266	181	435	185	1207	409	349	688	137
PMID32398863;BDESCC-01-641	175	74	27	95	156	95	25	100	98	60	18	80	588	278	67	426	117	62	52	102	69	43	23	106	47	37	18	77	3609	668	237	3971	181	87	222	139	207	120	177	166	141	100	187	128	3270	674	503	1729	88
PMID32398863;BDESCC-01-642	106	83	10	48	106	52	18	102	187	46	13	80	223	99	30	257	70	31	7	52	36	20	8	32	32	15	2	26	764	169	43	758	133	62	266	91	158	96	187	111	101	92	212	96	2306	490	375	1365	26
PMID32398863;BDESCC-01-643	106	63	7	58	143	56	9	77	85	46	13	57	165	105	14	165	57	43	8	44	33	18	10	32	20	27	7	33	727	133	55	746	103	47	244	71	84	67	190	91	93	83	191	67	843	235	231	483	50
PMID32398863;BDESCC-01-644	153	81	18	108	150	71	21	97	229	100	30	140	220	130	26	241	61	36	11	80	53	45	15	75	31	34	9	38	220	80	19	369	161	111	241	117	163	125	162	165	155	122	177	112	479	212	153	352	103
PMID32398863;BDESCC-01-647	110	88	17	78	135	67	21	116	102	68	14	78	198	104	30	206	50	29	11	51	39	27	10	40	27	23	3	17	529	112	28	607	126	67	260	86	113	66	160	95	107	81	186	107	570	160	198	327	51
PMID32398863;BDESCC-01-650	90	46	12	62	124	39	13	62	111	37	6	55	128	84	14	138	71	25	14	41	19	26	10	30	28	16	1	28	329	95	36	313	86	40	185	68	89	62	130	75	62	71	164	71	357	112	144	235	48
PMID32398863;BDESCC-01-652	171	110	12	82	149	110	20	120	104	54	16	85	188	127	19	228	80	53	25	90	48	44	9	55	50	28	12	60	403	167	18	478	155	82	210	112	159	98	171	151	132	105	209	145	499	229	144	308	82
PMID32398863;BDESCC-01-653	156	89	19	99	148	80	23	151	181	58	20	112	189	137	24	261	68	50	11	60	36	29	13	46	32	41	7	30	116	54	10	154	143	91	407	112	149	110	247	111	138	120	276	107	212	143	194	193	52
PMID32398863;BDESCC-01-654	259	109	28	130	276	88	31	162	364	82	35	262	267	195	37	423	115	68	15	71	47	27	10	49	52	41	6	49	252	120	17	309	214	103	534	165	215	159	374	205	202	161	451	168	523	298	286	409	72
PMID32398863;BDESCC-01-655	293	112	15	180	321	108	32	233	390	103	22	263	322	182	43	493	109	71	17	102	56	44	10	67	40	36	5	63	337	113	27	428	203	116	317	133	126	123	215	158	175	145	285	130	633	215	251	374	85
PMID32398863;BDESCC-01-656	358	183	35	187	298	156	51	269	622	150	35	414	591	339	98	844	173	90	27	132	84	64	34	108	84	63	16	80	2175	427	171	1928	297	150	506	218	303	190	423	254	257	196	441	214	2590	707	627	1491	109
PMID32398863;BDESCC-01-657	22	7	5	7	10	7	1	9	15	3	3	6	17	9	4	18	4	5	2	4	6	2	0	3	5	3	2	3	15	4	1	15	22	8	35	10	18	10	23	15	15	17	27	7	26	11	22	19	6
PMID32398863;BDESCC-01-659	154	85	14	104	120	73	21	106	91	72	10	75	208	134	35	224	148	69	19	161	93	60	17	129	65	61	13	87	1071	269	83	1169	149	68	242	131	145	82	164	114	124	68	194	102	781	235	202	431	76
PMID32398863;BDESCC-01-663	57	27	7	32	60	34	5	37	70	20	8	35	73	50	11	74	20	23	4	9	9	4	4	10	5	7	1	5	31	19	1	57	52	26	145	37	52	33	87	45	36	33	124	32	86	51	69	84	27
PMID32398863;BDESCC-01-664	97	83	25	72	80	68	16	85	116	57	18	74	120	83	21	159	50	39	10	38	33	34	16	48	26	20	4	26	325	77	31	337	137	74	373	83	115	105	298	96	117	94	301	99	595	171	218	330	49
PMID32398863;BDESCC-01-665	68	36	8	53	70	35	12	55	74	36	9	52	82	58	18	123	59	27	12	36	18	13	4	13	19	21	4	17	78	36	4	107	107	57	185	70	76	70	119	97	83	76	153	59	133	88	90	120	49
PMID32398863;BDESCC-01-666	105	56	11	58	109	67	10	59	85	24	19	45	207	99	20	163	72	55	9	92	35	19	5	42	19	28	6	24	871	173	33	873	116	49	282	69	125	77	169	75	107	88	230	102	935	194	207	433	65
PMID32398863;BDESCC-01-667	201	136	21	134	183	125	23	132	123	106	18	107	374	246	51	327	272	164	64	294	208	132	62	214	140	97	33	208	1533	454	95	1640	223	108	223	246	174	122	153	229	175	118	174	126	740	240	164	400	108
PMID32398863;BDESCC-01-668	87	67	11	59	74	45	13	61	86	29	11	63	101	77	14	119	47	32	7	48	41	20	3	44	19	14	4	30	144	62	15	193	96	62	223	77	84	67	161	81	92	68	244	81	206	124	133	161	32
PMID32398863;BDESCC-01-670	364	165	30	213	311	170	39	305	374	126	29	218	506	355	48	603	293	164	53	289	156	140	33	213	120	114	15	156	749	333	46	1077	372	190	639	284	343	250	453	309	300	246	491	232	691	344	387	554	163
PMID32398863;BDESCC-01-672	355	123	17	159	557	117	21	131	431	109	33	156	487	161	14	205	46	23	11	49	33	24	9	43	29	26	5	26	390	91	14	513	381	252	330	288	424	330	294	427	221	229	199	223	1096	630	330	828	335
PMID32398863;BDESCC-01-673	149	80	16	87	116	68	13	107	123	39	7	90	180	113	15	215	79	36	13	88	35	29	5	37	35	20	10	37	410	115	24	465	150	72	299	142	119	81	204	128	129	90	235	105	422	159	197	307	64
PMID32398863;BDESCC-01-676	163	77	13	91	182	77	39	155	209	75	24	142	190	140	24	323	63	54	11	101	37	42	7	57	36	34	2	37	153	84	10	199	133	82	423	118	129	106	243	144	113	116	331	118	242	157	223	188	47
PMID32398863;BDESCC-01-677	225	116	18	140	240	95	22	168	242	86	19	151	281	178	31	398	85	57	17	87	64	36	12	70	37	43	4	53	471	142	33	569	219	98	425	157	181	135	313	171	177	142	364	145	747	269	281	511	116
PMID32398863;BDESCC-01-680	35	19	3	24	53	22	8	15	34	19	4	17	50	16	7	23	22	13	3	15	6	6	8	11	3	6	2	12	169	40	12	151	35	22	86	27	32	31	54	47	36	23	57	22	167	60	71	111	31
PMID32398863;BDESCC-01-681	164	77	14	100	160	85	16	106	186	55	19	125	168	109	21	223	63	48	9	92	24	34	11	56	27	33	6	40	70	42	8	171	146	72	215	116	129	78	137	124	143	100	187	108	161	114	128	163	89
PMID32398863;BDESCC-01-683	83	56	5	67	82	34	5	45	68	34	6	42	100	47	10	85	60	17	16	61	32	20	6	44	19	25	5	30	465	86	22	479	70	66	122	78	66	61	61	76	64	57	90	42	539	140	97	325	58
PMID32398863;BDESCC-01-684	218	131	25	146	202	106	30	150	203	79	28	136	219	176	27	291	96	79	41	121	80	58	30	81	37	48	13	61	339	124	25	429	253	136	370	167	199	148	255	195	213	149	266	180	675	295	229	489	111
PMID32398863;BDESCC-01-685	218	64	21	69	203	76	13	98	269	76	26	97	178	117	24	216	85	49	31	69	35	44	16	38	31	33	9	30	118	72	10	145	141	74	236	103	143	92	159	106	147	119	154	97	227	134	137	191	96
PMID32398863;BDESCC-01-686	203	95	16	104	210	93	26	145	241	87	28	124	336	197	28	349	124	54	22	98	70	33	17	88	43	35	7	58	902	203	66	1041	191	91	436	140	251	143	272	171	210	141	360	165	1794	486	427	1022	80
PMID32398863;BDESCC-01-687	199	106	20	123	225	108	22	135	209	92	8	117	624	303	58	428	162	92	18	179	110	43	17	119	58	52	11	96	2788	562	164	3233	208	124	466	128	211	107	415	172	167	137	386	156	2394	514	571	1176	106
PMID32398863;BDESCC-01-688	188	132	28	123	210	156	45	165	203	92	27	133	925	451	92	624	208	98	34	194	229	86	35	198	112	69	7	140	8162	1522	367	7308	300	118	437	174	473	166	360	267	316	189	369	199	7502	1321	990	2863	78
PMID32398863;BDESCC-01-691	283	55	55	129	168	61	63	139	59	35	49	55	179	80	53	64	251	92	83	122	60	15	31	24	119	64	55	104	109	61	61	123	551	226	513	490	440	183	333	226	312	126	247	204	346	136	293	354	149
PMID32398863;BDESCC-01-693	252	142	23	151	240	117	13	167	201	74	12	133	349	230	34	379	170	77	35	187	67	53	15	116	52	54	10	92	1035	211	47	1274	213	106	307	166	169	114	221	166	145	116	239	120	1044	275	230	593	107
PMID32398863;BDESCC-01-694	6	3	2	4	10	4	3	12	6	2	1	9	20	8	2	25	5	3	1	4	5	5	3	5	3	5	1	5	87	18	10	105	16	9	23	11	15	18	25	12	15	8	23	13	137	35	39	81	9
PMID32398863;BDESCC-01-695	12	3	1	5	10	1	2	1	1	1	0	3	5	1	0	4	4	1	0	1	1	2	0	2	3	0	4	2	2	2	1	7	5	4	15	3	8	6	13	10	9	9	9	5	11	8	9	11	3
PMID32398863;BDESCC-01-698	76	84	14	75	102	51	8	89	93	52	14	71	223	111	23	205	66	45	7	71	41	21	5	41	31	52	8	44	955	155	49	895	120	80	259	96	121	80	155	107	120	98	203	84	1188	278	228	632	66
PMID32398863;BDESCC-01-699	196	129	15	131	166	109	19	138	152	59	15	121	284	140	40	284	87	71	25	76	50	23	7	49	41	28	3	50	725	162	47	747	150	86	347	131	157	88	241	115	141	96	254	101	814	200	230	405	66
PMID32398863;BDESCC-01-702	134	68	19	84	131	51	16	118	117	53	18	126	194	122	26	274	76	59	18	123	65	32	12	78	34	50	7	72	576	154	51	717	153	99	401	102	139	101	273	153	144	131	381	143	729	258	276	439	79
PMID32398863;BDESCC-01-706	169	107	16	131	176	83	17	154	185	97	25	135	353	170	44	367	74	41	14	130	59	37	15	100	21	24	4	54	1267	233	85	1483	195	71	381	135	173	94	273	195	155	168	354	124	1933	399	480	1142	80
PMID32398863;BDESCC-01-709	227	111	32	150	204	114	32	140	235	86	18	154	206	134	31	279	94	60	32	83	64	42	24	75	30	29	11	42	235	98	30	271	187	92	348	159	141	110	192	141	131	108	236	120	282	164	162	213	73
PMID32398863;BDESCC-01-710	90	53	10	50	78	55	13	67	84	38	12	54	94	100	18	170	57	36	12	51	27	32	9	32	25	27	5	25	83	48	9	121	99	58	413	69	107	83	309	79	101	74	320	74	158	118	198	136	25
PMID32398863;BDESCC-01-712	101	42	8	47	112	32	9	75	143	41	12	89	135	67	16	164	43	27	3	38	15	8	1	27	17	15	2	17	72	27	3	84	85	47	225	58	59	56	128	60	71	52	139	52	124	82	130	108	35
PMID32398863;BDESCC-01-715	114	51	10	55	80	49	15	67	132	34	10	80	110	69	8	136	64	34	13	45	44	23	6	36	33	25	3	30	67	33	8	90	105	59	186	67	85	59	137	84	72	57	121	61	96	77	102	104	60
PMID32398863;BDESCC-01-716	182	111	19	128	180	106	27	152	187	74	12	132	262	178	31	287	119	86	14	116	65	46	13	76	61	43	12	61	807	235	59	839	226	103	328	126	162	126	209	169	152	126	289	139	971	306	269	538	67
PMID32398863;BDESCC-01-717	121	81	18	86	100	70	10	85	113	50	17	87	129	105	11	183	84	43	17	69	30	25	10	58	36	29	11	38	110	59	19	138	152	73	510	102	102	110	331	105	130	91	389	99	212	121	214	163	65
PMID32398863;BDESCC-01-718	166	91	12	100	179	61	22	123	224	66	14	122	183	122	20	281	59	40	9	46	32	34	6	39	23	12	3	25	198	76	20	229	130	64	216	104	103	79	145	128	99	64	162	76	300	161	136	242	83
PMID32398863;BDESCC-01-719	372	183	43	233	344	178	42	286	540	156	39	335	488	246	44	713	162	98	43	173	94	69	25	139	72	69	21	90	577	200	29	743	332	122	475	205	251	152	285	249	221	176	430	194	739	331	311	508	129
PMID32398863;BDESCC-01-722	152	94	17	111	168	84	31	151	149	62	16	124	278	142	33	296	88	64	28	85	48	39	21	65	30	42	12	46	452	139	28	624	180	100	655	144	189	101	493	159	142	126	482	140	1035	347	478	701	110
PMID32398863;BDESCC-01-723	122	42	13	67	115	54	22	99	88	40	11	61	147	98	15	146	61	37	17	55	42	25	7	34	32	17	4	29	539	113	18	527	116	69	225	100	126	76	146	99	87	76	198	87	481	166	169	287	65
PMID32398863;BDESCC-01-728	110	58	18	78	109	76	17	109	96	59	7	68	107	73	16	128	79	52	21	95	40	39	21	39	36	42	10	44	72	61	9	138	121	72	173	85	115	94	114	115	98	89	156	82	115	101	86	105	48
PMID32398863;BDESCC-01-730	235	140	35	95	252	125	47	155	226	110	40	121	272	205	31	335	94	48	16	74	59	42	25	65	29	30	12	35	199	94	10	248	186	105	390	140	198	143	287	185	162	181	424	142	515	272	261	408	91
PMID32398863;BDESCC-01-732	118	52	13	54	107	46	13	72	107	32	11	65	209	93	23	242	56	27	17	64	54	19	6	46	23	24	7	36	1160	208	59	1319	118	51	211	78	148	70	169	116	105	75	159	81	2001	420	345	1104	53
PMID32398863;BDESCC-01-734	171	94	21	85	199	99	21	146	253	79	20	137	200	125	31	315	67	58	14	51	32	32	20	45	27	19	6	37	115	46	12	177	170	87	406	131	134	131	278	129	155	118	319	116	359	189	235	297	57
PMID32398863;BDESCC-01-736	122	110	19	113	111	95	18	100	98	64	11	62	158	145	16	129	82	33	15	63	61	40	7	49	44	28	16	60	364	127	24	471	124	68	173	89	106	77	129	117	125	81	147	74	353	139	98	225	50
PMID32398863;BDESCC-01-740	72	30	10	35	64	24	10	40	86	28	10	46	92	57	7	108	26	12	5	16	12	7	3	21	5	7	4	13	159	45	15	171	67	33	167	50	60	40	122	72	50	63	166	54	370	100	129	257	53
PMID32398863;BDESCC-01-744	460	294	57	337	497	295	70	369	458	176	41	307	488	386	72	690	213	112	66	190	133	116	59	163	100	85	33	117	700	235	79	856	363	199	334	291	354	257	265	316	293	233	329	252	1283	420	311	786	527
PMID32398863;BDESCC-01-749	228	130	23	124	183	93	22	184	229	80	48	153	252	174	37	383	98	56	11	101	54	36	10	73	33	33	9	46	399	102	27	471	209	114	643	159	198	138	413	185	175	154	581	162	787	271	359	520	82
PMID32398863;BDESCC-01-751	200	121	27	123	207	96	32	156	323	94	26	156	312	176	41	382	78	52	16	53	49	30	18	57	39	26	8	44	987	203	71	1057	199	128	339	158	192	147	276	172	179	149	332	145	1713	414	374	924	70
PMID32398863;BDESCC-01-753	413	232	50	306	465	264	66	350	365	192	38	258	427	307	50	582	269	205	51	396	187	128	44	247	100	145	32	144	770	314	80	1229	323	169	466	204	324	208	403	248	271	189	405	217	759	411	289	535	153
PMID32398863;BDESCC-01-754	90	54	12	70	94	50	19	68	72	47	10	64	125	78	19	128	61	36	16	55	40	24	11	38	29	22	8	36	368	80	23	364	94	54	239	89	98	97	192	92	97	91	191	87	386	148	169	212	52
PMID32398863;BDESCC-01-755	142	80	20	91	125	53	18	103	129	67	13	64	218	140	41	246	98	47	18	89	69	38	16	103	40	29	4	48	934	185	82	1038	132	82	283	101	138	105	218	162	133	112	262	106	890	241	215	515	63
PMID32398863;BDESCC-01-758	132	100	20	102	125	73	16	112	149	68	20	98	173	152	29	260	78	53	8	59	37	28	13	40	35	30	9	35	241	80	14	327	151	106	526	94	138	109	402	125	137	116	399	100	572	208	305	360	66
PMID32398863;BDESCC-01-761	7	2	1	2	20	2	1	6	7	1	0	4	14	7	3	14	3	0	0	2	1	1	0	0	1	3	2	1	8	5	0	9	10	7	17	4	10	5	9	11	7	2	7	6	17	11	15	14	7
PMID32398863;BDESCC-01-763	303	246	24	234	288	236	47	237	237	183	31	166	477	345	49	455	272	149	63	299	201	159	35	285	123	109	28	232	1477	464	102	1742	338	147	284	205	288	182	177	258	303	201	275	196	1586	479	266	776	117
PMID32398863;BDESCC-01-765	137	73	10	70	134	69	23	103	145	69	19	88	287	158	26	263	102	43	16	76	88	35	17	69	34	42	9	40	1617	350	74	1587	201	90	316	138	209	115	238	170	168	123	297	120	2126	530	445	1185	62
PMID32398863;BDESCC-01-767	95	38	10	52	87	49	7	57	100	47	14	55	129	93	17	165	36	25	11	39	27	9	4	14	15	13	7	16	361	74	28	407	91	41	197	65	92	59	139	90	73	55	131	72	781	201	204	497	55
PMID32398863;BDESCC-01-769	173	116	38	80	148	105	22	114	118	53	26	87	150	118	27	228	57	55	15	60	49	46	23	54	25	33	11	38	123	57	21	161	162	92	363	114	144	133	244	169	118	119	263	121	209	148	170	176	92
PMID32398863;BDESCC-01-770	194	100	23	121	126	84	26	121	174	61	18	96	291	188	41	338	86	49	20	73	55	43	9	62	38	35	8	38	815	176	46	951	181	82	390	143	183	127	267	164	176	126	383	123	1769	427	420	1086	94
PMID32398863;BDESCC-01-771	6	2	1	0	3	1	0	1	2	0	2	0	9	1	0	1	2	0	0	0	1	0	0	0	1	1	1	0	2	0	0	5	9	3	5	6	5	3	7	5	2	3	11	7	1	1	6	7	4
PMID32398863;BDESCC-01-775	112	76	15	69	122	59	16	92	136	58	14	68	118	76	18	202	56	36	22	72	30	24	7	43	14	29	12	39	123	66	19	195	143	68	292	104	128	95	189	115	107	119	282	117	192	121	165	165	70
PMID32398863;BDESCC-01-776	79	51	8	56	49	33	6	63	63	37	3	43	92	57	7	107	53	21	5	48	10	8	5	14	19	8	2	14	110	39	6	126	63	38	135	60	41	38	101	61	51	38	114	47	139	73	80	119	33
PMID32398863;BDESCC-01-777	208	95	9	114	178	83	12	131	186	70	18	119	218	176	26	306	71	47	8	53	29	32	9	41	25	23	5	46	443	111	26	475	147	63	259	104	142	99	184	144	140	104	223	94	545	224	220	315	54
PMID32398863;BDESCC-01-778	227	86	23	107	178	84	22	103	238	63	17	154	231	165	26	319	74	64	17	80	44	25	14	61	29	28	7	41	182	63	14	223	157	79	273	100	125	85	195	127	136	96	179	108	304	136	140	216	72
PMID32398863;BDESCC-01-780	211	100	21	115	161	98	28	95	149	54	25	80	279	166	53	288	49	29	13	85	42	29	11	58	37	34	4	29	764	165	52	880	152	91	474	139	143	111	295	152	160	101	337	105	1559	389	413	964	70
PMID32398863;BDESCC-01-781	378	283	55	311	447	344	53	406	245	225	33	205	438	335	43	568	286	157	49	263	191	169	78	233	137	125	17	185	982	380	90	1190	327	167	233	282	282	178	196	341	268	195	212	232	835	325	184	551	232
PMID32398863;BDESCC-01-782	190	94	25	113	172	80	23	98	224	70	22	118	193	124	26	280	57	34	20	79	47	30	15	63	29	21	4	31	144	65	14	280	158	77	242	111	113	92	180	142	118	91	198	108	247	115	130	216	91
PMID32398863;BDESCC-01-783	151	93	17	117	152	76	17	121	169	69	10	88	176	103	20	248	73	42	14	66	34	27	15	42	31	30	9	39	116	54	11	124	161	81	442	125	125	89	262	106	137	121	402	118	216	115	198	139	59
PMID32398863;BDESCC-01-785	227	123	24	129	241	130	24	179	266	87	25	148	686	354	69	637	129	80	21	125	79	44	15	121	48	45	14	73	2920	617	211	3624	260	134	385	165	303	137	336	260	221	143	330	151	4298	905	752	2356	79
PMID32398863;BDESCC-01-786	117	44	15	76	128	55	22	79	172	41	11	79	148	96	20	212	52	39	5	54	19	13	9	32	26	20	9	30	194	60	10	192	131	75	187	98	85	67	155	109	109	87	188	63	294	109	126	209	58
PMID32398863;BDESCC-01-787	385	258	42	252	355	213	61	283	430	155	67	268	528	321	51	608	211	127	46	196	171	127	68	183	104	95	28	139	998	339	72	1327	453	246	690	325	424	279	584	419	331	286	572	256	1870	714	583	1223	136
PMID32398863;BDESCC-01-789	67	50	5	48	72	29	7	56	86	37	11	60	113	81	13	149	40	25	9	33	16	12	4	28	8	11	3	16	137	42	6	167	94	51	346	77	86	55	233	65	87	67	315	71	282	122	179	179	49
PMID32398863;BDESCC-01-791	193	105	18	113	193	83	31	139	198	73	13	121	439	227	48	475	90	48	10	76	58	35	15	60	35	29	8	44	1176	236	82	1556	204	94	399	145	262	149	311	202	162	156	317	132	2784	653	540	1694	65
PMID32398863;BDESCC-01-793	101	50	16	81	163	43	13	74	148	49	3	66	219	86	20	167	40	16	8	27	32	14	6	27	14	12	4	27	540	98	49	516	116	51	191	75	106	80	168	116	94	80	142	89	815	254	238	520	103
PMID32398863;BDESCC-01-794	220	150	28	189	211	139	23	260	166	94	20	149	259	193	37	434	202	105	43	232	114	72	24	134	83	65	14	112	1069	305	52	1078	274	147	339	230	243	147	210	229	179	185	373	204	1221	364	282	727	129
PMID32398863;BDESCC-01-796	163	94	12	96	143	71	15	102	173	62	16	85	152	127	23	248	66	42	18	62	30	26	7	48	26	24	10	45	190	56	9	287	154	98	404	156	133	92	252	126	140	110	289	100	525	200	267	434	76
PMID32398863;BDESCC-01-801	338	196	38	234	246	161	43	202	293	136	30	214	308	233	40	489	153	68	31	157	91	60	28	120	57	38	16	93	258	155	36	522	251	115	382	211	169	142	235	209	167	140	310	170	364	246	192	305	131
PMID32398863;BDESCC-01-805	175	96	17	116	241	87	41	157	275	86	25	196	303	134	40	374	42	24	4	69	27	28	12	50	24	24	6	31	333	91	17	451	155	63	288	121	145	97	198	153	122	119	253	105	893	282	248	563	72
PMID32398863;BDESCC-01-809	196	100	23	120	239	89	27	165	309	66	24	196	277	197	38	463	89	74	11	60	36	40	5	48	30	42	3	32	146	62	8	183	165	95	503	143	144	111	308	128	149	137	374	124	335	165	268	272	70
PMID32398863;BDESCC-01-812	155	102	24	90	173	79	16	129	183	62	14	115	184	135	31	259	76	30	8	59	38	41	17	53	23	27	14	24	237	66	15	321	145	81	376	124	118	113	320	134	94	106	357	107	429	146	250	285	64
PMID32398863;BDESCC-01-816	179	83	15	100	203	97	19	217	159	73	14	107	282	192	29	333	119	59	23	112	82	46	15	125	58	37	14	74	901	188	50	1101	171	99	329	133	204	116	203	170	162	129	286	155	1097	419	304	781	89
PMID32398863;BDESCC-01-819	181	116	19	122	154	88	25	149	124	61	22	106	142	139	18	229	91	69	31	118	68	59	25	82	56	58	27	59	146	82	16	202	239	125	395	214	193	151	312	224	185	165	371	216	311	195	193	261	85
PMID32398863;BDESCC-01-820	176	89	22	86	160	81	29	154	128	44	28	99	207	160	31	277	65	42	13	60	50	39	12	69	29	28	11	47	447	118	33	551	168	101	281	124	147	105	231	140	124	132	260	117	657	246	223	433	74
PMID32398863;BDESCC-01-821	333	124	30	196	325	121	35	214	486	118	26	258	452	263	42	565	77	52	14	75	52	31	13	54	34	26	9	53	451	92	24	626	221	127	520	166	169	120	339	186	164	129	366	167	819	232	362	495	95
PMID32398863;BDESCC-01-822	118	80	11	66	110	64	15	91	120	58	18	55	346	163	40	260	127	46	8	118	91	36	17	96	39	37	8	73	2910	602	201	2749	162	74	542	96	184	110	373	136	142	100	465	94	1991	425	530	873	75
PMID32398863;BDESCC-01-823	170	83	20	91	194	91	27	138	238	64	23	144	251	189	34	333	100	74	14	77	61	54	17	65	44	37	13	42	935	207	51	951	181	86	561	132	183	147	443	170	156	141	429	123	1237	390	480	668	56
PMID32398863;BDESCC-01-824	157	89	19	93	132	68	16	103	149	60	21	96	176	117	23	203	70	45	18	73	40	24	11	46	23	32	7	39	244	89	18	321	150	76	353	126	120	86	234	134	112	100	282	106	355	155	223	262	71
PMID32398863;BDESCC-01-826	290	152	28	190	276	135	58	251	233	93	29	152	298	195	32	442	118	71	27	111	88	61	21	96	65	51	19	71	262	107	15	355	243	130	477	214	191	179	352	227	184	187	422	205	458	205	253	371	102
PMID32398863;BDESCC-01-829	175	111	20	101	177	95	23	141	163	74	25	101	694	373	77	567	163	75	38	163	128	64	30	183	66	55	12	109	4087	814	213	4361	272	162	541	207	301	183	441	260	223	166	445	210	3526	865	817	1954	74
PMID32398863;BDESCC-01-832	73	42	9	43	48	32	17	36	58	29	8	30	68	54	12	80	24	18	7	52	20	20	9	33	18	8	3	24	60	40	5	141	79	47	132	72	73	62	99	69	67	64	113	76	115	64	81	110	55
PMID32398863;BDESCC-01-836	214	87	15	105	230	87	24	141	325	75	34	188	309	195	30	368	77	47	24	59	44	25	15	46	24	33	5	38	453	116	30	436	168	108	367	112	153	105	265	145	156	127	304	116	505	221	258	334	71
PMID32398863;BDESCC-01-838A	192	109	18	117	174	91	32	171	204	75	30	116	232	156	20	294	105	58	18	72	39	38	16	49	37	24	18	34	123	78	11	205	191	95	499	132	160	120	340	147	138	108	393	141	315	214	247	260	55
PMID32398863;BDESCC-01-838B	185	163	26	128	175	116	26	137	121	94	19	102	282	151	27	235	214	124	31	250	95	91	32	152	87	134	18	142	997	332	53	988	191	93	143	134	197	115	128	178	172	121	135	108	725	243	148	425	93
PMID32398863;BDESCC-01-841	274	136	33	137	209	101	30	161	289	132	25	179	284	199	36	399	118	53	20	117	52	54	24	89	46	42	12	60	316	120	19	467	243	136	466	192	241	168	326	213	226	218	453	238	659	276	324	519	119
PMID32398863;BDESCC-01-842	122	69	19	62	108	49	14	74	147	45	18	93	161	120	24	249	59	32	14	48	27	12	6	40	17	28	11	35	292	103	18	331	145	73	286	94	112	78	174	98	144	125	258	98	532	211	190	337	46
PMID32398863;BDESCC-01-843	11	4	0	3	15	1	2	2	5	1	0	0	16	3	0	3	3	2	1	1	1	0	0	1	2	2	2	2	2	1	0	3	17	6	13	3	8	5	12	13	7	7	6	6	9	6	20	12	12
PMID32398863;BDESCC-01-844	174	113	24	114	164	108	24	129	180	84	19	125	284	168	41	283	117	36	19	118	78	47	22	104	46	41	4	59	1031	254	85	1122	205	104	405	144	227	138	309	162	173	148	373	163	1143	336	340	685	84
PMID32398863;BDESCC-01-845	45	23	3	24	53	14	7	22	45	15	6	33	42	36	3	48	14	8	9	13	7	7	2	6	5	5	5	11	22	11	1	23	39	19	62	27	35	25	41	52	47	29	52	27	54	30	38	58	28
PMID32398863;BDESCC-01-846	93	41	7	46	88	51	10	65	130	31	10	74	116	80	11	171	23	31	14	28	21	12	5	10	14	23	1	17	121	30	8	113	102	64	215	59	83	65	148	80	66	67	152	74	275	108	136	171	46
PMID32398863;BDESCC-01-847	105	73	18	54	96	64	17	85	92	48	17	48	215	128	29	188	72	36	18	83	46	35	23	77	40	23	16	34	807	230	49	965	112	84	394	104	121	97	259	124	117	95	310	73	924	253	284	489	52
PMID32398863;BDESCC-01-851	151	106	12	107	172	84	17	126	191	71	20	105	223	167	23	289	75	71	24	70	51	41	18	69	47	27	7	47	308	110	34	411	140	112	274	144	139	97	195	155	137	111	240	122	439	203	193	300	71
PMID32398863;BDESCC-01-855	8	5	1	9	25	8	3	7	5	6	2	3	10	9	1	10	8	4	2	3	0	0	0	0	4	4	2	3	7	6	1	9	16	6	28	6	18	13	27	17	12	3	18	5	18	13	18	30	16
PMID32398863;BDESCC-01-858	33	9	7	7	32	4	4	6	23	11	4	4	47	13	3	24	4	3	3	5	0	5	1	4	1	1	1	4	13	5	0	20	24	5	41	29	24	16	50	12	17	17	31	20	43	20	43	44	23
PMID32398863;BDESCC-01-859	206	135	21	139	286	102	28	180	261	84	25	169	382	207	42	484	80	69	13	101	61	30	12	67	35	33	9	53	954	181	80	1062	235	111	520	152	190	119	385	190	176	150	408	153	1969	477	540	1178	90
PMID32398863;BDESCC-01-860	178	106	18	109	132	73	22	107	166	80	24	134	197	138	24	264	76	46	10	89	37	40	15	67	27	22	9	46	208	80	15	318	136	59	202	112	107	86	122	136	115	92	172	96	333	158	121	259	92
PMID32398863;BDESCC-01-861	147	93	10	85	178	53	10	115	159	60	20	112	233	131	18	248	62	50	17	61	45	41	18	47	39	27	3	42	361	111	24	414	157	86	346	136	146	86	224	124	133	119	290	96	555	197	208	376	65
PMID32398863;BDESCC-01-862	155	56	10	57	133	51	18	73	123	40	11	70	156	89	12	134	66	33	13	55	30	23	11	43	19	20	7	22	183	75	8	229	110	69	226	93	78	87	185	114	95	78	180	69	300	159	142	220	84
PMID32398863;BDESCC-01-865	34	15	4	21	21	15	7	27	26	6	8	15	44	33	8	65	20	14	4	32	9	5	5	9	6	10	0	9	330	50	32	255	31	10	56	32	36	30	36	39	38	30	37	33	289	78	54	185	33
PMID32398863;BDESCC-01-866	37	12	8	21	26	15	6	24	46	18	6	27	36	20	8	42	9	8	3	16	8	6	3	23	8	1	5	7	15	12	1	55	31	14	30	19	27	22	27	33	33	14	18	31	31	14	18	35	29
PMID32398863;BDESCC-01-869	34	49	5	72	146	200	64	723	18	54	15	166	23	56	5	221	19	15	0	15	4	6	5	5	20	37	11	16	19	2	6	33	528	238	1008	192	158	253	628	217	840	1167	2841	665	196	223	300	221	216
PMID32398863;BDESCC-01-870	243	128	19	124	196	97	22	154	216	74	33	137	213	198	33	284	100	62	12	77	55	46	9	60	39	33	12	41	116	78	18	195	218	134	382	176	158	192	297	155	194	156	363	133	311	200	227	247	98
PMID32398863;BDESCC-01-871	343	256	40	260	306	242	56	262	240	182	37	209	265	280	33	353	345	168	87	291	255	246	59	302	181	146	49	237	595	321	63	785	374	187	454	309	272	226	308	331	286	214	323	210	571	328	254	405	141
PMID32398863;BDESCC-01-873	118	67	20	83	127	57	26	135	119	60	15	95	147	100	29	216	46	33	12	39	40	21	11	63	25	30	8	29	219	63	19	271	126	63	264	86	125	96	173	112	115	115	226	72	384	156	174	256	58
PMID32398863;BDESCC-01-874	285	154	37	180	355	128	35	228	371	112	24	209	467	226	47	506	113	68	41	106	68	48	30	83	40	41	18	61	479	154	46	542	294	154	474	206	251	157	328	271	201	155	345	169	1270	447	382	835	126
PMID32398863;BDESCC-01-875	102	60	14	58	79	69	15	88	92	39	17	62	159	103	13	188	66	44	15	86	35	25	6	49	35	43	6	54	486	128	46	499	128	66	210	72	126	77	130	88	91	82	165	83	462	171	145	283	47
PMID32398863;BDESCC-01-880	172	103	18	78	155	80	20	114	122	65	14	97	315	218	41	320	90	56	10	86	62	37	11	84	42	39	9	49	1490	320	104	1576	177	112	294	144	177	117	240	158	165	145	275	142	1547	396	311	871	72
PMID32398863;BDESCC-01-881	344	212	46	235	363	182	58	282	427	145	48	292	486	309	59	716	189	123	63	154	86	85	58	121	70	74	23	72	816	265	62	947	351	178	697	257	336	219	517	305	298	220	620	242	1435	546	515	1031	143
PMID32398863;BDESCC-01-885	149	98	24	90	164	93	20	112	104	88	22	84	153	122	14	157	201	106	37	182	120	70	26	157	105	85	23	140	357	194	38	410	161	86	280	117	176	120	153	125	152	104	237	116	261	126	143	173	75
PMID32398863;BDESCC-01-886	299	106	25	149	278	129	47	225	415	123	43	232	322	210	42	545	73	50	16	84	47	39	6	49	24	34	9	49	159	76	19	255	199	109	659	139	147	142	411	180	174	156	525	157	320	177	315	296	77
PMID32398863;BDESCC-01-887	114	69	16	45	112	51	14	59	82	44	14	55	286	163	48	200	79	28	13	67	53	29	10	54	24	17	5	39	960	195	69	1118	179	82	309	117	297	124	224	170	158	90	254	105	5787	1030	786	3049	57
PMID32398863;BDESCC-01-888	189	102	13	162	181	100	25	188	191	76	13	151	223	151	19	300	100	49	19	141	41	27	16	56	33	48	12	57	367	113	22	557	139	68	207	119	131	94	145	118	120	84	180	103	468	205	126	350	58
PMID32398863;BDESCC-01-890	148	58	14	60	126	57	17	137	196	61	14	106	126	96	20	272	47	34	12	38	25	26	10	32	24	20	9	12	110	34	8	112	159	76	336	88	135	104	232	137	110	128	283	102	532	230	235	381	89
PMID32398863;BDESCC-01-893	171	79	28	97	231	92	37	134	260	79	33	139	228	162	26	246	63	31	14	36	31	31	19	56	29	28	6	34	327	94	25	364	124	55	228	103	138	93	203	128	111	106	173	86	496	175	160	302	48
PMID32398863;BDESCC-01-894	135	115	21	100	127	76	18	107	147	71	26	95	187	146	29	257	74	53	9	59	36	28	10	43	32	32	9	34	229	78	17	329	152	98	545	101	143	103	418	122	136	122	438	95	578	219	322	374	67
PMID32398863;BDESCC-01-897	173	111	16	97	160	91	27	151	231	77	20	124	209	136	23	314	79	50	22	87	45	41	20	65	43	39	9	38	147	58	18	202	202	99	490	119	154	130	382	138	177	122	346	139	349	221	257	275	74
PMID32398863;BDESCC-01-900	236	147	27	152	263	129	38	193	284	108	18	216	473	249	60	496	165	113	22	128	112	82	23	167	71	54	15	115	2055	507	143	2276	236	115	326	162	279	143	243	197	198	147	275	180	2222	529	373	1092	88
PMID32398863;BDESCC-01-901	400	211	44	283	340	229	35	310	270	160	28	226	467	325	45	581	195	128	36	211	122	84	22	128	80	74	10	121	1650	336	91	1691	364	174	551	243	332	188	377	282	297	211	413	246	1912	484	446	1044	202
PMID32398863;BDESCC-01-903	219	105	23	139	193	109	17	179	209	84	18	144	216	138	21	304	82	65	18	108	39	43	10	62	39	31	6	45	195	81	20	261	205	106	511	181	160	136	328	177	162	119	419	142	371	193	224	288	94
PMID32398863;BDESCC-01-907	97	47	8	42	58	35	8	57	92	25	20	57	164	66	14	165	48	20	8	37	26	19	7	23	17	8	2	21	475	105	26	589	102	45	182	76	111	73	132	77	84	55	160	70	1171	267	255	680	57
PMID32398863;BDESCC-01-908	191	88	19	105	201	103	26	158	263	77	28	156	490	222	55	508	93	60	18	88	75	47	22	96	50	37	7	71	1622	346	74	1810	183	109	554	126	196	115	411	190	181	136	458	155	1695	487	481	1051	55
PMID32398863;BDESCC-01-910	110	58	7	67	134	48	16	94	144	37	11	82	169	103	21	220	72	43	7	57	35	19	6	39	30	22	6	21	493	103	23	503	128	45	472	72	88	88	273	92	113	63	340	96	546	154	255	332	50
PMID32398863;BDESCC-01-911	188	107	22	129	230	103	40	130	203	82	32	130	215	157	24	300	72	65	23	106	69	37	25	100	36	33	6	38	183	112	10	361	161	82	195	109	163	131	130	173	155	127	193	122	308	223	119	280	72
PMID32398863;BDESCC-01-913	151	66	16	98	222	55	20	146	220	54	20	123	229	119	25	268	82	43	18	53	35	24	18	66	40	32	10	41	374	105	24	404	140	77	289	112	149	119	233	128	127	115	286	94	512	237	226	350	164
PMID32398863;BDESCC-01-914	132	77	9	65	115	72	21	78	119	45	13	78	137	98	17	178	59	31	5	50	45	39	11	40	29	13	4	29	166	66	13	175	98	65	364	81	102	71	237	82	117	75	258	86	221	112	165	169	38
PMID32398863;BDESCC-01-915	177	102	20	93	180	92	29	111	166	75	12	96	280	149	37	289	78	55	15	68	38	30	19	53	42	19	14	40	561	143	51	625	197	105	325	148	201	145	266	172	171	140	294	117	961	342	296	574	67
PMID32398863;BDESCC-01-916	6	5	1	3	2	1	0	1	1	1	1	4	13	0	1	3	2	6	1	2	1	2	2	2	2	2	12	3	3	1	1	1	8	3	15	16	7	6	12	6	6	5	5	8	3	3	7	11	8
PMID32398863;BDESCC-01-918	111	40	13	57	114	52	15	81	121	34	6	73	202	98	26	234	40	31	6	36	24	12	8	34	18	19	2	26	973	197	48	1070	95	50	376	86	133	77	259	89	102	81	310	80	1476	340	367	882	25
PMID32398863;BDESCC-01-922	84	36	7	52	90	27	6	65	86	30	6	46	77	43	7	126	54	32	5	34	14	8	5	12	19	11	1	12	45	20	3	57	89	40	131	68	69	49	97	61	58	69	120	74	140	100	99	132	45
PMID32398863;BDESCC-01-924	118	63	11	57	160	45	16	90	107	47	17	61	149	92	15	155	54	32	6	54	27	25	8	23	16	21	6	25	181	56	7	242	97	65	247	81	148	104	185	107	80	75	183	68	268	127	161	208	552
PMID32398863;BDESCC-01-927	96	40	12	39	98	19	11	37	85	41	16	44	104	61	17	113	37	28	12	50	27	29	12	40	18	20	9	22	76	58	12	135	71	65	179	82	92	62	127	97	55	63	162	66	145	85	126	136	36
PMID32398863;BDESCC-01-935	100	50	11	66	91	57	7	75	137	35	13	45	129	92	8	142	33	26	1	41	17	14	4	18	19	22	3	10	66	39	2	99	100	52	208	77	97	66	185	94	81	87	176	91	227	107	161	179	51
PMID32398863;BDESCC-01-936	93	39	7	34	79	33	8	47	71	30	5	41	101	63	12	110	31	17	8	24	19	8	8	21	20	14	3	21	223	67	20	324	77	38	163	41	89	45	117	82	57	57	124	51	406	115	127	268	139
PMID32398863;BDESCC-01-937	191	99	20	126	225	87	24	149	174	95	30	145	232	182	35	348	129	69	23	113	84	50	34	116	53	46	12	89	353	166	30	510	191	117	429	146	164	124	308	155	150	132	384	120	324	220	259	268	84
PMID32398863;BDESCC-01-939	184	90	18	117	227	72	24	147	192	67	14	130	266	146	26	339	65	47	27	59	30	23	14	45	31	26	15	37	117	82	18	144	172	75	302	124	146	102	219	135	147	126	315	133	303	162	178	230	93
PMID32398863;BDESCC-01-942	220	123	18	146	211	86	30	157	192	77	18	120	271	189	33	277	135	77	18	162	93	52	16	120	59	49	6	74	1162	231	79	1216	226	110	440	157	188	118	319	190	184	129	371	151	987	256	374	471	110
PMID32398863;BDESCC-01-943	67	34	12	48	70	31	8	49	59	30	9	51	99	82	16	117	34	22	10	31	10	14	5	18	20	11	3	24	166	49	14	215	79	45	158	66	63	50	123	76	66	66	119	58	260	86	111	202	32
PMID32398863;BDESCC-01-948	177	94	24	117	209	80	27	131	205	83	27	108	285	195	39	310	80	46	21	90	37	36	22	86	25	23	14	53	493	131	31	640	178	85	487	123	155	145	307	165	148	131	352	140	1038	315	321	667	80
PMID32398863;BDESCC-01-950	137	75	12	87	113	71	19	83	158	59	17	82	139	98	22	226	58	32	10	90	36	27	8	66	32	27	7	40	51	38	4	151	120	74	165	112	84	72	119	137	90	93	142	96	130	100	89	143	87
PMID32398863;BDESCC-01-951	82	55	12	52	86	41	18	73	93	33	13	52	100	65	13	127	43	27	9	31	14	18	11	23	15	18	7	17	98	37	10	125	88	52	153	46	83	63	104	69	76	60	108	64	169	77	80	110	51
PMID32398863;BDESCC-01-956	227	115	23	136	302	141	44	202	315	87	33	203	829	401	95	696	157	57	18	117	142	63	30	127	72	40	17	89	5347	1002	443	5116	296	93	438	156	343	146	344	228	237	160	355	189	6172	1196	995	2821	88
PMID32398863;BDESCC-01-960	89	45	13	37	69	34	14	60	77	40	5	41	99	74	16	166	43	34	14	31	19	19	6	30	9	15	3	14	107	40	8	152	103	74	257	96	94	91	213	98	85	69	219	72	199	127	172	188	41
PMID32398863;BDESCC-01-961	122	61	13	68	88	39	10	69	101	43	8	67	175	144	18	189	77	60	3	60	63	36	12	61	34	32	9	36	1270	295	61	1251	150	83	299	123	189	104	213	128	155	81	258	90	1965	426	299	910	73
PMID32398863;BDESCC-01-962	90	62	4	40	114	54	15	103	71	43	14	66	185	123	21	248	37	20	7	49	23	10	10	40	27	12	6	16	696	165	34	783	93	58	225	73	91	75	167	89	106	111	214	85	781	195	224	414	42
PMID32398863;BDESCC-01-963	79	48	16	52	115	62	29	88	109	51	21	67	717	343	99	410	88	42	14	83	118	36	17	119	58	24	11	61	5184	1046	380	4825	169	51	340	104	235	118	249	175	141	126	254	106	4813	908	739	2047	48
PMID32398863;BDESCC-01-968	241	167	25	139	176	159	22	157	163	97	22	132	206	171	25	226	101	74	21	98	81	61	17	96	55	49	12	64	300	134	28	395	175	97	391	156	133	122	223	171	149	128	231	109	334	193	171	230	93
PMID32398863;BDESCC-01-973	229	156	28	159	229	139	20	159	117	96	14	105	239	226	19	233	177	77	48	177	103	77	16	132	95	69	20	132	715	291	54	811	184	104	179	160	172	105	129	170	167	111	124	99	549	253	133	349	107
PMID32398863;BDESCC-01-974	77	25	2	39	89	39	8	53	104	25	10	67	87	54	5	117	22	17	2	16	17	10	5	12	14	8	4	13	240	57	18	270	60	41	146	65	82	60	129	64	73	48	122	59	485	151	157	360	32
PMID32398863;BDESCC-01-976	440	189	43	225	383	188	57	273	416	146	57	246	585	360	68	710	179	125	64	201	131	105	43	163	81	72	31	132	1006	301	75	1438	338	181	505	326	326	205	385	275	302	224	473	225	1680	589	441	1075	120
PMID32398863;BDESCC-01-977	76	39	9	38	76	37	14	72	68	31	15	53	102	62	12	124	19	25	9	20	19	10	6	14	13	18	7	8	27	17	5	63	74	43	235	60	69	69	140	64	76	65	182	63	76	81	119	81	42
PMID32398863;BDESCC-01-980	289	145	25	168	286	145	37	209	363	112	38	203	362	202	45	508	107	79	39	113	66	44	24	62	65	40	3	58	198	81	34	291	288	132	588	212	215	185	448	203	198	171	489	176	467	232	319	364	143
PMID32398863;BDESCC-01-982	186	112	24	107	181	136	20	154	170	90	28	119	239	139	31	328	78	55	15	59	50	36	11	58	32	31	15	36	267	91	23	318	181	104	375	135	142	104	249	155	125	126	320	111	487	177	206	307	64
PMID32398863;BDESCC-01-983	258	160	30	170	226	149	38	175	250	100	33	165	364	257	45	442	171	89	33	135	82	74	26	114	49	53	17	60	1072	271	74	1231	324	115	585	252	285	194	421	247	267	188	440	200	1215	401	409	753	100
PMID32398863;BDESCC-01-986	214	115	21	124	275	103	32	143	235	94	39	144	271	161	24	260	81	46	25	113	73	29	21	88	48	40	14	77	259	101	31	390	167	110	281	149	170	107	232	168	159	147	290	136	498	221	225	369	102
PMID32398863;BDESCC-01-987	93	63	13	60	83	49	13	79	107	47	17	74	144	115	15	181	30	19	6	30	19	19	14	26	10	22	6	22	148	49	16	183	122	80	303	76	122	95	243	117	104	96	281	90	1166	285	292	720	48
PMID32398863;BDESCC-01-989	181	96	18	106	194	85	27	150	238	80	18	153	319	199	34	386	69	38	13	50	39	24	13	42	30	22	7	22	526	133	28	771	177	87	456	149	175	100	363	164	127	115	376	131	1622	364	456	979	121
PMID32398863;BDESCC-01-992	342	237	34	287	406	220	56	336	414	174	37	292	607	349	76	694	232	132	46	223	171	110	40	204	110	77	42	173	2194	565	135	2471	329	156	491	272	354	218	351	282	293	256	434	218	2649	677	491	1398	138
PMID32398863;BDESCC-01-993	200	111	25	105	157	91	31	117	176	84	21	119	274	169	41	334	97	65	25	104	90	53	21	89	50	43	4	64	750	212	56	963	193	135	354	159	179	134	255	193	188	155	359	158	941	331	294	629	84
PMID32398863;BDESCC-01-994	123	59	17	87	143	76	13	85	133	52	10	78	287	164	33	291	63	47	16	92	56	28	7	61	42	30	5	42	1442	349	75	1498	158	87	320	133	186	98	274	167	120	101	266	101	1666	409	340	974	169
PMID32398863;BDESCC-01-995	159	108	21	115	157	95	23	135	166	71	14	91	163	132	28	231	121	83	23	90	43	38	16	43	46	45	11	44	131	73	14	146	185	115	399	133	178	132	273	155	149	138	274	138	252	198	223	226	93
PMID32398863;BDESCC-01-996	68	34	6	30	72	18	4	37	48	16	5	21	71	46	10	80	19	22	2	21	11	6	3	14	12	10	5	18	125	42	11	168	52	32	123	50	65	44	90	58	64	42	80	44	200	70	87	157	32
PMID32398863;BDESCC-01-999	128	88	16	117	123	75	19	96	104	59	6	90	142	109	15	145	98	59	21	112	62	43	18	80	37	32	9	64	493	143	23	495	155	64	203	116	97	73	130	114	120	80	151	110	346	142	122	237	66
SRP034680_WGS;BGI-ESCC-001T	89	41	11	53	84	35	9	63	146	27	11	69	146	73	19	175	39	22	9	29	23	13	2	24	9	7	2	11	536	105	29	556	92	34	290	62	87	44	163	91	60	56	161	75	700	170	160	395	33
SRP034680_WGS;BGI-ESCC-002T	193	117	20	114	132	77	18	124	153	59	13	100	326	157	37	359	85	47	17	113	72	40	10	73	57	34	6	57	1097	236	49	1348	164	97	433	138	138	106	194	174	142	98	280	115	1272	309	275	783	73
SRP034680_WGS;BGI-ESCC-003T	290	106	24	144	238	106	27	202	427	105	20	258	439	226	56	573	80	51	12	81	48	30	7	46	33	29	3	42	677	121	41	883	210	105	417	124	186	122	231	155	151	97	268	133	1364	350	390	775	47
SRP034680_WGS;BGI-ESCC-004T	140	74	14	73	115	53	23	115	132	58	15	87	140	101	25	211	86	41	15	69	30	32	15	51	30	29	7	51	195	62	23	248	120	58	265	108	117	79	171	106	97	87	199	82	272	127	154	176	50
SRP034680_WGS;BGI-ESCC-005T	299	193	34	211	273	165	27	290	268	129	24	217	334	227	32	516	176	86	25	139	83	60	14	126	63	59	14	88	750	232	44	898	298	180	572	223	196	163	319	228	184	169	411	218	1140	404	330	698	105
SRP034680_WGS;BGI-ESCC-006T	210	81	19	116	211	85	20	166	289	66	19	159	252	164	29	350	93	51	27	85	40	39	10	74	38	25	7	45	287	121	17	392	157	89	295	138	141	83	171	129	131	82	217	113	384	193	145	315	57
SRP034680_WGS;BGI-ESCC-008T	161	88	15	87	165	89	19	110	199	51	16	147	155	95	18	251	79	36	14	70	44	17	8	56	28	20	3	32	158	47	16	193	130	67	237	101	111	74	135	99	108	86	160	88	198	134	112	141	54
SRP034680_WGS;BGI-ESCC-009T	329	144	27	159	217	131	30	190	222	107	22	138	354	254	34	455	173	81	38	122	107	75	31	133	58	41	13	89	619	224	29	884	272	126	305	152	221	160	208	162	194	115	239	152	949	331	200	589	52
SRP034680_WGS;BGI-ESCC-010T	191	96	21	137	137	94	16	132	158	65	18	87	239	159	32	340	102	69	19	109	54	29	9	71	32	35	9	54	753	161	45	895	188	91	314	130	146	90	177	135	122	97	167	116	978	248	209	532	155
SRP034680_WGS;BGI-ESCC-011T	156	79	11	83	121	64	15	96	223	52	17	124	190	147	30	311	77	42	19	71	47	24	20	57	36	28	9	37	243	76	17	284	119	66	359	105	123	81	212	97	116	75	262	103	261	142	176	186	60
SRP034680_WGS;BGI-ESCC-012T	176	78	14	73	189	54	19	141	218	60	15	137	215	105	23	328	56	35	4	56	20	15	7	46	21	20	3	19	111	42	6	152	97	55	270	73	95	70	133	94	82	80	168	71	240	119	127	227	41
SRP034680_WGS;BGI-ESCC-013T	136	43	7	53	131	36	20	86	227	35	15	134	138	63	15	256	21	16	8	18	9	9	2	9	16	11	1	6	44	19	3	74	59	39	171	36	51	40	94	57	53	45	112	42	139	76	88	118	14
SRP034680_WGS;BGI-ESCC-014T	169	78	16	108	134	81	13	109	155	60	14	93	161	107	11	270	89	55	36	121	50	47	13	98	36	45	9	57	218	101	17	378	135	62	242	123	94	75	129	161	116	131	234	131	241	167	116	231	102
SRP034680_WGS;BGI-ESCC-015T	410	227	33	294	334	189	39	298	400	121	28	279	493	298	40	681	195	89	40	146	111	73	29	132	70	67	9	85	944	230	46	1056	367	167	851	293	312	181	550	276	238	169	614	187	1727	532	474	1165	155
SRP034680_WGS;BGI-ESCC-016T	43	15	2	15	19	14	3	16	41	14	5	30	32	22	7	54	12	7	3	10	3	3	4	3	5	5	3	8	40	12	5	30	28	18	110	32	27	16	49	27	19	15	61	14	98	27	71	86	15
SRP034680_WGS;BGI-ESCC-017T	95	31	11	47	74	21	12	57	120	27	10	94	132	94	15	178	32	14	7	26	21	12	0	22	13	6	3	18	413	67	25	478	67	28	210	63	70	47	149	86	75	44	130	57	645	162	222	421	19
SRP034680_WGS;BGI-ESCC-018T	259	118	23	156	223	92	26	209	317	100	13	197	306	208	31	515	130	82	33	88	60	46	16	65	32	39	5	51	398	136	31	474	260	137	479	176	195	131	309	178	209	157	354	170	522	282	282	407	78
SRP072858_WGS;EC1119	96	52	16	48	110	63	24	63	160	60	23	100	116	93	22	140	32	30	11	31	30	16	11	38	13	14	6	33	131	43	17	190	83	58	277	60	88	85	224	112	81	78	218	72	365	158	181	272	25
SRP072858_WGS;EC1120	113	55	9	55	121	58	29	92	180	70	23	97	119	77	17	166	27	34	17	32	29	23	21	48	21	16	5	26	77	49	12	152	78	61	194	68	71	85	149	95	83	81	203	66	160	95	107	112	27
SRP072858_WGS;EC1125	79	33	15	34	79	53	17	82	97	38	17	77	138	111	17	171	54	32	8	49	23	25	11	39	17	10	10	31	321	113	28	422	74	44	344	54	85	82	237	92	86	68	270	71	374	134	177	251	14
SRP072858_WGS;EC1126	60	22	6	41	54	31	7	71	63	29	9	42	49	37	11	86	32	8	10	19	15	15	9	15	12	11	3	10	19	18	3	19	55	33	198	42	51	46	131	53	36	31	135	41	37	50	84	37	20
SRP072858_WGS;EC1134	115	61	29	63	126	71	28	65	147	58	28	67	151	107	19	182	43	39	13	53	41	32	16	44	16	31	8	33	384	126	36	442	90	66	196	75	117	98	187	117	86	83	215	88	544	200	181	410	40
SRP072858_WGS;EC1155	173	109	20	187	276	279	58	870	256	157	38	362	326	208	63	616	81	44	21	87	49	39	15	60	33	33	10	40	1067	236	90	1196	377	227	651	199	180	218	417	195	475	699	1249	395	1329	398	389	706	39
SRP072858_WGS;EC1158	23	26	5	28	26	21	10	24	31	18	5	17	25	30	8	27	18	13	2	9	11	5	6	11	7	6	4	11	30	19	5	49	41	22	122	19	32	37	72	31	37	46	78	31	38	44	49	42	18
PD37727a	611	379	58	404	553	306	83	601	764	245	74	568	723	440	81	1265	211	175	30	235	159	150	39	217	111	87	11	120	285	190	33	489	545	269	751	352	519	349	530	399	394	332	748	341	792	506	378	618	235
PD37728a	168	107	24	110	207	87	33	248	215	83	16	158	289	168	31	432	64	58	22	76	44	32	14	55	29	21	8	48	387	102	22	522	132	76	255	95	124	93	160	121	109	114	218	100	640	197	228	427	51
PD37729a	194	90	24	109	161	112	38	137	186	74	32	111	233	174	39	307	142	99	43	179	106	70	36	120	65	64	23	81	1186	307	59	1122	177	92	246	113	199	125	186	156	185	161	268	142	1386	340	222	618	104
PD37730a	121	97	26	86	121	84	26	137	118	71	23	73	182	108	23	259	51	32	3	71	46	29	7	66	25	18	7	36	235	103	19	376	103	73	186	87	81	85	123	135	123	103	157	91	355	146	101	256	93
PD37731a	155	97	14	99	179	111	25	164	148	71	17	115	528	272	71	465	107	50	14	112	111	47	22	109	45	36	6	74	3687	735	217	3796	179	74	270	118	182	130	221	124	150	127	274	139	2992	590	438	1311	39
PD37733a	201	128	31	144	216	115	51	192	232	99	37	185	276	153	41	405	100	52	20	92	56	50	17	86	43	50	8	57	526	178	34	636	210	128	292	169	205	133	242	240	209	176	309	184	631	328	214	437	107
PD37734a	60	45	5	35	93	33	7	58	83	25	12	52	81	50	16	134	18	12	8	18	17	15	4	11	7	13	5	10	98	36	6	137	58	23	114	31	47	37	66	44	43	36	99	29	168	86	63	115	21
PD37735a	166	88	16	121	146	77	18	126	186	57	18	134	190	147	21	289	62	27	16	79	49	35	12	62	28	26	9	42	310	92	17	448	160	73	299	112	123	125	205	139	112	100	218	109	537	194	195	398	56
PD37737a	268	130	26	162	384	138	58	231	353	117	16	211	350	199	38	506	136	58	24	119	81	73	30	129	51	48	6	59	584	152	46	752	158	77	246	108	154	90	167	143	143	123	192	120	480	197	152	309	110
PD37738a	180	115	23	101	151	95	23	119	194	81	24	125	179	149	26	278	81	57	14	96	59	43	13	85	39	38	7	58	194	98	23	285	123	55	247	79	104	66	174	91	77	89	212	85	220	119	122	146	58
PD37739a	158	99	14	101	154	86	30	105	201	84	19	99	168	139	26	238	108	42	22	84	54	40	13	75	45	36	5	51	120	66	13	188	143	72	293	101	110	104	205	94	105	106	254	83	188	137	122	154	62
PD37740a	150	89	15	100	174	96	29	126	162	82	23	124	344	203	36	339	113	52	23	88	77	42	32	72	39	34	4	57	1571	283	112	1875	143	75	278	95	164	85	209	136	133	103	242	110	2671	585	453	1428	64
PD37741a	94	32	9	48	89	52	11	93	93	24	10	71	169	85	14	227	32	21	10	31	29	16	16	35	15	14	4	20	574	104	38	652	56	43	155	49	74	51	102	56	65	55	145	55	612	153	135	307	20
PD37742a	100	65	15	71	139	71	29	122	145	53	12	93	133	101	20	262	61	25	13	84	56	28	10	56	23	15	2	28	199	93	14	258	100	56	220	72	79	73	146	102	97	74	169	88	240	129	88	190	54
PD37743a	79	49	9	48	73	55	21	80	43	33	19	44	117	81	8	114	66	36	15	70	62	34	19	66	35	26	7	43	496	157	22	538	111	87	181	113	116	136	128	140	77	89	152	115	505	216	142	273	51
PD37745a	64	45	5	37	68	38	18	65	108	42	8	56	91	56	13	159	24	15	3	33	11	5	3	21	13	8	1	19	146	37	7	165	81	58	207	57	72	47	137	56	88	64	193	58	210	114	134	126	22
PD37746a	109	56	10	60	123	48	15	86	133	48	15	87	150	82	30	206	46	32	11	42	20	23	12	43	10	13	3	27	173	50	20	247	79	42	149	57	66	62	101	69	65	71	119	50	293	109	105	189	46
PD37747a	127	92	19	92	112	79	30	137	125	63	25	88	131	100	33	227	70	34	19	75	42	42	12	66	30	22	10	36	93	58	14	170	105	72	142	80	91	104	93	121	118	106	118	103	124	105	66	142	49
PD37748a	94	34	8	53	123	33	13	103	150	38	11	101	128	84	14	198	28	28	3	22	10	8	5	15	16	5	1	8	89	32	3	141	47	31	210	37	50	36	165	50	27	35	161	53	244	96	106	181	21
PD37749a	291	107	15	159	348	119	40	297	621	135	34	395	436	271	49	775	76	52	11	90	37	33	7	84	32	29	5	54	506	155	33	669	141	83	355	112	138	112	289	146	136	110	388	133	567	242	282	420	74
PD37751a	139	72	21	85	133	70	20	113	171	88	30	96	183	134	27	206	91	65	21	108	76	52	35	99	35	48	11	63	335	151	28	445	177	103	529	129	183	129	380	159	154	137	461	145	355	230	266	300	69
PD37752a	98	49	21	67	87	60	15	139	89	54	29	84	119	87	18	183	42	16	13	29	21	22	15	29	14	11	5	19	80	39	10	129	80	49	186	69	86	80	119	71	73	88	179	74	164	86	91	147	64
PD37753a	118	73	32	105	131	71	28	148	117	64	12	93	141	112	26	249	72	59	16	79	57	37	18	75	36	30	12	58	262	119	26	396	140	58	200	115	129	89	135	130	98	100	150	114	410	195	113	317	60
PD37754a	249	88	26	126	268	105	29	171	289	66	30	169	260	144	27	391	99	53	27	73	47	30	18	50	30	30	7	47	189	68	24	275	148	82	333	140	137	115	246	125	131	109	226	114	391	179	170	299	67
PD37756a	105	64	23	60	88	46	20	70	90	62	11	46	109	83	19	159	41	17	12	53	22	24	6	51	16	18	6	19	279	66	15	315	98	63	176	67	91	61	109	118	97	91	194	76	477	117	111	312	94
PD37757a	274	136	32	150	228	146	44	271	270	98	30	189	340	247	43	477	120	73	21	132	86	61	29	133	50	48	7	66	658	191	47	878	229	104	522	201	238	156	418	200	182	143	482	157	1289	386	366	768	93
PD39480a	125	62	20	87	156	93	27	92	132	63	11	81	242	154	33	256	73	36	7	85	57	47	20	101	24	25	6	48	866	220	54	956	152	96	239	93	162	121	186	146	133	134	182	124	907	276	241	434	44
PD39481a	134	62	24	70	141	69	26	116	162	48	14	100	157	98	26	271	36	26	11	34	16	23	18	40	19	15	1	19	256	79	13	341	112	51	225	87	103	87	147	105	90	94	196	81	443	163	142	326	56
PD39482a	158	117	22	114	150	101	26	129	159	75	19	93	246	174	35	284	101	44	18	82	71	56	25	96	37	26	9	65	666	220	51	869	159	86	256	149	132	112	171	150	126	110	209	102	624	227	157	415	65
PD39483a	117	67	12	75	122	66	21	115	126	54	9	84	139	116	13	223	63	53	11	73	38	44	10	65	27	24	5	41	335	113	39	386	121	77	184	78	98	79	111	86	96	98	165	87	284	118	107	158	43
PD39484a	197	146	29	155	217	124	20	253	174	103	16	146	288	155	29	352	126	62	23	207	71	61	23	100	41	67	15	92	408	157	48	603	179	98	381	132	140	108	256	156	137	145	384	119	494	248	229	326	86
PD39485a	172	112	24	133	166	93	38	162	211	84	25	131	231	139	30	360	83	47	16	90	68	40	27	63	28	32	10	57	172	89	21	265	188	146	270	151	220	220	213	201	156	144	236	119	304	203	156	245	79
PD39486a	80	30	10	44	85	58	12	71	122	26	13	68	94	66	15	163	38	24	9	30	32	19	9	28	23	18	4	19	310	86	22	365	43	20	115	33	57	30	54	41	46	39	66	23	198	70	66	95	23
PD39487a	44	21	1	27	53	14	3	33	79	22	9	37	83	60	11	105	16	5	0	15	9	5	3	14	7	4	4	10	257	43	7	300	32	17	90	28	31	34	58	14	22	19	61	31	248	70	77	165	10
PD39488a	208	132	13	128	187	99	31	177	205	85	25	127	364	229	51	421	82	55	21	181	77	57	30	111	50	53	10	57	1008	221	75	1282	216	116	525	178	208	152	342	208	178	165	441	140	1561	452	470	892	74
PD39489a	128	85	12	87	170	81	23	193	157	71	19	104	281	152	35	350	60	26	10	71	33	38	22	46	29	28	4	29	701	157	47	831	271	179	399	214	281	263	333	280	253	233	354	169	1099	408	334	643	48
PD39490a	163	79	16	84	228	83	29	167	255	63	19	141	207	126	24	314	57	44	13	43	48	40	12	60	33	26	3	44	279	84	22	363	121	84	413	106	138	109	291	112	102	96	379	90	419	188	243	315	39
PD39491a	198	124	21	151	217	108	26	175	181	89	14	142	440	270	67	451	147	82	23	252	127	70	21	192	70	75	13	124	2789	626	212	2910	206	100	321	148	226	124	243	182	202	128	287	138	2229	559	430	990	80
PD39492a	132	59	11	66	144	49	18	105	176	47	16	80	144	119	18	260	58	31	14	47	36	28	9	41	27	21	8	21	115	38	10	177	109	66	271	82	118	75	189	88	100	71	200	88	184	116	146	148	42
PD39493a	269	160	25	276	739	531	174	1837	682	708	142	2037	351	378	52	1099	100	65	20	106	44	40	28	60	38	84	16	61	129	63	15	214	576	423	1540	354	323	395	1008	350	1930	5903	18711	3570	393	472	545	473	118
PD39494a	187	100	19	115	179	116	39	201	250	76	25	164	242	165	29	408	72	42	12	77	52	39	26	79	37	34	16	36	283	99	23	420	156	88	405	158	143	117	273	184	144	134	299	130	476	278	183	440	95
PD39495a	127	81	13	83	123	74	18	104	173	61	14	101	176	118	34	247	53	42	11	56	28	30	20	70	18	28	8	25	130	59	6	252	106	49	174	72	93	75	142	91	114	91	143	87	274	135	98	198	71
PD39496a	149	87	14	97	139	65	10	114	176	63	12	118	174	122	17	276	66	46	15	77	58	47	9	60	35	30	7	36	364	125	21	487	137	62	317	91	130	87	210	105	117	79	259	90	317	163	171	249	50
PD39497a	121	63	15	86	135	80	11	121	161	45	10	95	154	103	14	214	73	24	20	56	56	29	15	70	31	25	3	30	189	88	19	320	107	46	231	82	84	82	170	100	88	76	156	69	265	157	121	220	46
PD39499a	110	73	20	90	149	64	18	148	147	59	20	105	214	120	25	278	93	46	14	66	57	35	13	54	40	31	7	40	519	153	26	546	131	71	217	97	111	83	162	103	114	90	201	88	493	159	146	323	41
PD39500a	290	159	27	199	237	167	35	219	261	106	35	185	667	363	67	608	182	108	19	242	174	102	22	213	96	65	12	157	4096	854	265	4283	342	216	648	205	422	302	377	384	346	282	544	248	4858	1042	785	2334	138
PD39501a	201	157	46	155	211	178	64	169	195	93	32	154	220	214	54	342	202	112	40	191	107	120	55	125	59	69	11	92	278	166	22	351	234	164	443	169	252	213	295	226	238	203	333	184	382	244	194	250	117
PD39502a	138	77	24	108	129	92	30	125	114	65	28	90	124	107	23	230	50	35	19	41	32	27	14	55	25	21	4	25	82	54	3	138	142	89	246	111	97	114	158	111	93	81	182	93	143	132	105	126	47
PD39505a	184	93	25	130	223	94	32	168	244	63	18	190	237	149	35	370	106	52	23	128	70	40	19	68	32	36	5	51	261	101	20	369	99	60	260	94	87	68	194	81	93	84	211	82	203	108	148	134	55
PD39506a	69	35	7	33	77	26	16	66	94	32	8	59	92	71	5	142	28	16	2	28	9	8	6	23	12	7	3	11	52	25	6	79	58	23	112	32	42	41	83	44	43	31	76	30	99	59	60	93	14
PD39507a	166	58	24	79	185	88	20	109	161	56	21	113	231	145	25	337	58	39	14	71	35	32	19	71	22	26	6	32	755	206	64	892	153	84	196	110	165	126	152	126	105	102	154	100	1026	301	206	514	40
PD39508a	340	183	37	194	286	153	45	278	387	112	37	230	369	222	40	579	136	95	29	151	109	86	32	168	67	39	19	85	537	218	50	732	302	146	429	222	255	191	315	254	204	172	361	164	894	388	270	637	116
PD39510a	91	60	13	53	93	47	18	64	82	38	12	65	114	74	19	163	32	15	8	40	29	21	9	40	17	17	2	21	177	62	10	220	65	38	130	59	68	54	90	62	61	59	111	43	224	117	102	162	36
PD39511a	101	63	15	77	138	51	25	110	170	49	16	107	128	107	26	224	32	25	12	51	22	26	15	37	14	23	5	38	81	55	10	136	123	66	225	98	104	88	147	100	81	92	182	97	181	101	108	143	36
PD39512a	48	47	18	52	73	46	24	54	75	25	9	50	143	103	24	179	49	24	8	43	35	31	8	37	9	24	3	23	693	109	42	780	113	59	203	84	129	79	152	119	96	87	194	84	1262	313	315	769	37
PD39514a	104	49	7	69	107	53	13	113	114	44	14	85	133	100	25	220	33	21	11	46	24	22	4	46	14	16	2	23	242	96	15	298	94	62	316	65	90	60	211	94	80	86	238	100	458	163	191	331	30
PD39515a	102	47	9	69	124	53	17	108	117	41	9	67	148	85	19	218	53	15	12	48	35	29	11	36	23	28	4	33	366	112	26	427	98	54	165	62	95	59	132	77	80	80	185	62	409	172	126	277	42
PD39517a	43	22	1	34	79	30	7	68	91	27	11	47	79	50	9	118	34	17	1	28	22	8	6	20	14	6	4	15	145	30	8	181	47	16	128	30	25	20	72	27	29	31	98	29	157	43	49	103	16
PD39518a	161	106	19	112	155	74	31	143	230	84	20	127	204	133	28	302	110	57	10	98	60	45	22	85	42	37	6	56	201	86	18	293	120	59	284	94	115	81	198	104	98	74	210	79	210	117	140	160	50
PD39519a	308	160	59	193	366	204	70	294	288	133	44	172	303	254	37	405	137	73	36	129	102	82	46	124	61	50	23	72	293	154	25	430	230	133	301	161	197	160	206	230	170	149	261	170	395	275	167	301	145
PD39520a	106	59	13	53	98	53	20	108	138	51	17	76	273	148	32	284	73	31	10	58	48	27	12	66	28	20	9	39	1411	244	77	1491	131	85	369	93	159	99	266	141	128	78	307	92	1570	387	430	878	31
PD39521a	86	56	9	64	91	63	18	105	110	44	16	76	98	89	15	189	53	32	6	56	20	21	4	30	16	21	6	21	137	37	10	167	89	49	207	64	88	55	143	75	78	72	170	79	142	97	106	129	57
PD39522a	187	113	32	118	175	121	21	158	145	87	20	113	171	135	17	225	153	84	31	157	87	69	38	135	64	40	15	80	255	124	22	391	205	106	239	183	171	143	160	183	147	138	198	125	230	162	135	188	70
PD39523a	230	128	20	142	207	92	29	152	273	70	21	172	360	237	51	389	99	58	14	107	78	50	14	87	48	46	8	48	1203	273	61	1536	186	99	636	169	194	135	434	174	190	145	438	151	2253	487	553	1266	74
PD39955a	146	83	15	90	123	72	14	113	134	50	15	90	159	87	17	230	57	49	7	57	36	37	3	58	28	26	3	33	151	60	14	224	155	72	515	121	131	105	371	122	108	95	452	111	341	136	262	232	50
PD39957a	227	107	20	143	249	114	42	172	307	83	22	150	283	190	25	420	123	109	45	159	97	60	44	101	66	55	13	99	404	177	32	508	190	99	428	180	179	147	302	174	208	149	489	192	522	264	285	412	69
PD39958a	294	142	26	173	281	144	38	227	350	111	22	228	320	241	45	519	95	57	26	105	66	61	23	112	31	50	12	55	341	161	26	553	140	71	377	118	145	126	262	133	134	109	283	108	522	208	207	353	84
PD39959a	73	39	4	36	61	32	10	59	50	17	1	53	79	52	6	136	38	18	7	47	23	14	4	43	6	12	1	26	108	69	6	132	41	25	221	38	56	37	137	50	32	48	174	46	119	76	105	131	47
PD39960a	177	78	17	102	170	70	32	136	314	74	25	147	235	152	39	339	37	23	18	48	32	24	12	60	21	26	3	18	173	64	9	275	135	73	375	108	132	101	287	114	118	83	286	106	456	198	210	307	40
PD39961a	132	55	8	75	126	57	16	118	202	64	28	128	157	109	17	228	30	21	6	42	28	23	10	31	14	9	4	19	114	49	10	152	93	60	265	51	71	66	160	62	76	65	189	60	251	126	134	176	39
PD39962a	103	69	8	76	120	66	15	114	132	47	14	80	201	131	27	273	94	53	9	84	59	36	13	84	39	31	2	49	961	231	70	959	146	71	460	90	174	91	327	130	151	129	446	129	1318	352	353	698	59
PD39963a	335	146	32	191	287	158	55	276	408	139	40	249	405	327	70	521	212	135	44	186	169	108	50	229	86	81	21	113	1175	378	74	1451	333	214	790	265	343	246	580	328	278	226	629	245	1478	530	499	976	110
PD39964a	159	109	18	126	159	91	15	130	133	76	28	95	219	163	28	255	163	87	48	152	117	97	41	166	61	64	12	121	724	261	47	924	209	110	434	172	225	172	300	189	200	141	348	150	603	254	249	376	72
PD39965a	446	290	52	354	484	241	61	423	400	145	42	285	525	401	71	688	192	124	61	204	121	119	57	179	90	81	17	104	596	336	41	930	385	163	401	317	282	213	298	330	272	198	343	223	844	513	263	732	144
PD39966a	139	92	19	85	117	72	27	111	106	56	21	86	276	142	34	261	57	50	10	79	64	35	20	83	27	27	4	42	1864	312	103	1747	167	85	434	115	212	120	290	137	147	128	342	119	2297	542	479	1223	65
PD39967a	150	85	12	82	152	70	20	111	138	61	18	112	512	292	78	428	96	44	17	101	100	36	19	100	38	31	7	62	3097	546	202	3224	213	89	397	110	271	109	322	197	181	144	357	140	4430	918	772	2281	47
PD39969a	261	153	40	140	255	157	41	187	247	103	26	134	1074	521	144	833	199	90	44	179	204	93	49	211	78	63	19	123	6167	1173	445	6920	304	143	419	173	367	161	302	256	289	201	338	192	5358	1171	838	2431	184
PD39970a	135	90	21	119	202	116	36	220	205	72	24	165	229	165	41	378	87	53	25	89	44	30	17	64	30	30	8	29	245	100	19	375	179	124	552	151	175	135	328	176	163	157	487	143	436	211	292	307	75
PD39971a	175	81	14	100	190	78	39	183	197	66	20	153	206	145	18	313	82	45	20	80	65	34	24	91	52	34	10	46	277	112	15	427	142	86	400	124	144	104	249	145	116	112	292	100	511	245	229	394	43
PD39972a	186	124	24	113	168	95	19	130	186	89	23	129	241	180	29	302	114	67	17	111	65	41	15	82	42	52	9	57	572	144	37	632	171	105	514	148	187	142	346	147	164	144	461	167	700	234	316	433	68
PD39973a	125	70	14	81	129	73	19	99	163	69	19	99	222	140	26	237	60	43	4	47	31	27	6	49	24	21	4	26	364	85	19	434	117	60	403	88	133	106	252	108	109	96	283	106	677	228	266	449	26
PD39974a	142	59	11	117	129	86	17	121	167	73	15	107	216	141	31	267	93	44	19	100	84	49	19	90	52	28	6	60	749	204	47	827	148	68	486	132	147	99	287	138	146	112	411	123	704	218	276	411	75
PD39975a	127	50	11	59	80	56	16	99	147	55	19	95	115	121	16	199	53	34	9	43	26	32	11	38	19	25	2	24	94	52	7	160	123	75	380	96	141	119	258	107	117	104	298	110	329	198	187	293	25
PD39976a	223	136	25	124	205	116	29	208	244	119	33	157	230	187	34	367	98	55	23	81	64	64	17	87	43	31	4	43	171	85	17	302	202	129	482	156	206	159	394	169	157	139	472	165	423	250	275	313	79
PD39977a	146	63	12	72	126	62	20	105	160	55	17	92	147	111	17	266	69	30	16	52	38	19	11	47	30	20	6	22	150	56	5	210	134	56	244	91	128	135	163	116	97	82	212	89	249	143	156	181	52
PD39978a	231	90	17	111	187	103	32	214	210	86	26	131	243	154	28	348	76	55	14	75	56	40	9	73	32	29	3	47	124	74	10	215	143	88	311	107	131	95	194	121	138	122	244	122	192	133	157	184	72
PD39979a	130	108	16	78	139	84	23	155	119	61	24	109	157	109	27	257	114	76	12	102	70	51	9	68	36	43	7	49	369	105	28	421	134	100	513	126	138	112	289	146	144	128	403	102	381	185	254	256	51
PD39981a	243	94	23	111	213	100	45	188	326	76	28	222	314	226	39	437	81	64	24	99	70	53	23	87	48	48	7	60	543	175	49	727	165	100	311	131	188	121	258	134	144	119	257	135	797	284	289	527	55
PD39983a	103	50	9	67	86	45	16	71	156	36	8	89	141	90	12	175	34	30	6	43	30	26	15	29	17	13	3	24	113	47	9	111	78	29	124	47	48	45	96	64	55	48	123	53	123	56	78	84	45
PD39984a	233	99	33	128	228	120	31	156	302	82	38	174	356	240	80	464	98	59	16	114	88	54	20	115	49	20	9	78	1940	354	110	1964	162	93	494	146	204	125	315	183	176	130	409	120	1805	444	521	956	46
PD39985a	119	82	14	62	169	73	20	120	208	54	30	114	222	150	34	319	50	48	16	41	26	25	19	43	19	20	6	34	617	157	36	673	178	94	368	130	208	120	271	171	166	151	293	125	1176	391	282	707	48
PD39987a	220	91	17	94	175	81	26	99	248	71	29	138	174	125	35	254	94	62	12	108	57	63	11	90	47	35	9	62	331	96	23	367	123	64	355	115	110	102	231	120	137	119	310	116	263	136	180	213	73
PD39988a	444	159	44	250	778	239	118	490	900	180	61	467	544	310	68	951	117	70	23	104	78	61	40	108	49	47	11	55	485	140	45	540	253	122	420	183	234	186	307	194	224	193	399	210	778	346	283	529	128
PD39989a	365	137	31	182	504	171	69	416	576	163	41	407	512	308	72	912	122	78	32	174	84	44	18	110	53	45	9	64	809	222	55	929	296	137	618	166	245	194	435	202	236	187	586	223	1129	414	402	681	106
PD39990a	194	103	25	116	166	87	32	150	208	63	28	145	356	212	46	451	106	46	15	83	63	47	17	89	40	32	2	36	1196	250	44	1517	181	109	616	162	211	129	404	171	197	151	462	140	1767	487	413	943	49
PD39991a	147	86	24	101	140	77	18	129	166	59	23	100	240	170	31	311	82	53	16	75	55	32	21	75	25	42	8	42	561	116	41	721	150	90	270	113	148	106	213	125	146	118	283	114	802	204	217	465	59
PD39992a	304	140	17	155	286	131	33	203	390	117	28	256	331	214	40	534	153	93	56	160	94	69	21	104	69	53	13	87	362	140	35	529	168	95	355	122	163	101	218	122	179	132	293	119	365	209	183	243	108
PD39993a	196	127	29	146	179	150	23	138	137	96	22	119	188	201	30	260	166	78	36	127	107	92	33	134	74	68	10	104	290	170	34	413	168	67	211	137	134	113	178	158	154	94	172	102	221	156	114	176	72
PD39994a	191	120	15	120	224	124	28	175	221	91	36	147	314	191	28	387	151	82	22	111	90	79	22	116	31	48	9	71	808	225	46	991	746	619	584	274	877	718	474	409	566	433	510	292	1653	1031	396	911	106
PD39996a	319	177	29	203	274	158	27	220	278	106	35	200	358	255	44	504	175	101	24	156	110	66	23	143	73	54	13	88	543	196	38	683	316	155	754	233	229	164	532	253	251	206	667	172	960	372	437	655	100
PD39998a	113	57	18	59	115	61	14	82	179	40	15	109	204	133	37	265	31	24	11	41	22	16	8	41	19	12	2	29	633	127	48	758	104	60	304	73	100	70	231	111	90	72	214	86	899	224	255	519	26
PD39999a	135	89	28	110	157	111	19	118	157	70	22	122	238	147	35	252	116	73	27	98	77	48	31	95	45	48	6	59	422	138	40	581	170	88	376	120	158	114	263	148	140	123	305	138	433	185	203	304	74
PD40000a	98	97	12	143	304	498	127	1323	123	105	33	257	120	107	28	390	60	33	9	67	26	21	11	31	30	36	6	47	167	64	12	218	772	333	2315	334	227	316	1520	278	1056	1220	2632	779	424	288	940	320	115
PD40001a	258	129	21	158	208	113	23	184	280	71	30	161	286	209	27	430	104	73	29	84	62	51	10	88	59	26	8	50	334	132	32	504	243	114	441	168	198	148	353	217	180	127	333	143	742	285	321	579	85
PD40004a	141	73	10	85	110	67	12	114	180	64	14	131	166	117	20	293	67	34	10	72	46	20	12	51	18	24	3	43	144	63	9	229	109	48	393	95	74	54	247	66	77	80	298	88	223	95	167	171	52
PD40006a	389	176	34	199	355	163	43	299	444	121	37	251	452	306	61	715	205	118	19	193	95	73	29	121	72	69	12	97	353	173	22	606	262	161	654	195	247	196	444	223	288	221	482	171	592	352	326	425	108
PD40007a	167	71	15	87	171	53	17	122	239	55	13	123	313	202	39	365	82	38	10	61	48	42	13	55	29	19	8	33	1627	344	83	1823	98	63	279	79	125	66	191	112	116	83	218	84	1682	393	308	839	24
PD40009a	281	170	28	144	252	188	47	168	224	143	22	183	315	228	38	358	228	153	48	221	172	143	50	220	107	104	21	156	1295	404	90	1224	240	145	302	186	262	179	174	233	284	199	258	183	962	349	230	460	93
PD40010a	77	49	11	59	74	59	13	83	79	19	12	44	118	79	9	120	47	27	8	63	36	17	11	38	22	24	2	20	168	54	12	221	76	44	228	53	65	53	154	52	79	51	199	66	163	87	116	118	58
PD40011a	104	67	11	57	150	67	19	125	141	47	20	116	125	91	24	194	55	30	3	44	27	25	14	40	19	20	4	24	44	32	9	65	90	49	177	57	87	70	112	70	87	73	140	85	88	81	61	82	33
PD40012a	246	118	31	150	242	103	24	218	329	82	20	200	350	182	48	422	85	75	15	105	48	51	15	66	53	36	11	55	499	118	28	696	238	117	506	154	192	145	361	207	193	145	434	155	1404	397	374	822	90
PD40013a	265	129	24	147	282	141	39	262	273	97	26	234	306	177	30	486	108	64	19	141	67	65	17	84	48	43	7	66	199	100	24	300	195	106	425	152	139	139	302	180	187	155	350	150	299	173	222	256	82
PD40015a	204	140	28	152	227	135	29	192	284	103	32	163	298	189	41	454	115	89	22	109	71	59	26	66	44	44	6	51	288	122	25	428	224	117	492	160	216	166	338	213	181	159	451	199	624	329	296	484	88
PD40017a	226	106	32	147	267	108	44	255	249	90	35	140	237	164	30	432	89	49	14	70	50	50	22	68	22	34	9	45	139	57	20	196	157	100	343	129	143	123	224	150	160	141	304	123	203	160	145	193	73
PD40018a	139	112	20	97	168	94	32	165	157	66	28	96	190	133	21	277	109	59	12	80	54	44	38	74	40	43	7	49	130	97	16	216	169	102	208	131	131	114	158	156	144	164	217	158	220	171	110	183	113
PD40019a	220	103	26	141	232	123	30	214	259	76	24	159	238	181	38	421	93	62	18	95	63	42	11	83	40	50	6	57	222	109	18	360	216	147	576	197	203	159	404	221	188	139	464	154	439	241	309	356	62
PD40020a	251	74	23	122	196	96	22	120	425	86	27	199	225	152	42	303	62	41	5	54	41	31	12	53	26	27	3	40	560	137	40	630	117	70	402	107	130	110	253	105	131	109	297	97	653	212	270	433	55
PD40021a	204	93	15	93	189	105	32	140	180	69	22	127	194	134	21	272	100	57	22	98	68	44	26	84	25	27	8	37	145	91	17	249	188	109	328	158	161	119	214	141	146	169	315	138	269	169	191	236	97
PD40023a	222	142	45	157	229	201	47	191	159	128	29	130	609	423	88	501	328	162	75	324	306	179	74	391	176	131	37	254	3831	996	280	4038	268	133	210	174	269	177	169	265	266	176	198	195	2312	558	377	1098	90
PD40024a	40	16	2	17	30	11	2	24	40	14	4	27	40	30	7	56	13	7	5	17	6	5	3	12	5	4	0	11	46	17	4	91	22	9	47	11	25	18	24	16	11	11	23	11	47	21	25	26	9
PD40025a	223	173	35	198	265	192	34	247	168	121	25	142	244	233	33	291	202	111	47	219	154	117	36	219	116	84	21	144	701	314	53	974	197	130	298	207	175	162	193	255	139	146	229	187	502	246	165	340	101
PD40026a	350	226	68	197	384	215	80	322	472	172	43	273	421	327	70	600	179	100	72	165	133	98	54	145	73	86	34	92	483	203	42	603	286	194	501	180	262	237	376	282	234	242	408	200	499	312	264	423	167
PD40027a	263	156	29	150	226	135	20	172	249	112	23	178	308	226	40	351	153	104	68	180	128	86	41	183	70	71	13	115	1054	363	51	1254	249	113	302	162	258	171	221	224	201	131	257	153	1036	415	199	665	103
PD40028a	239	100	23	113	261	117	28	186	413	95	25	192	324	177	42	559	58	50	13	63	28	23	10	37	28	37	0	26	181	76	10	268	239	187	426	208	229	273	294	253	197	246	329	196	514	315	238	425	62
PD40030a	249	128	20	152	265	115	42	216	324	105	27	228	349	193	42	523	105	50	21	96	51	54	21	79	39	34	4	46	553	137	40	743	199	140	431	193	187	216	359	213	183	189	359	156	895	325	292	505	75
PD40031a	182	169	19	403	738	998	180	3603	276	210	50	747	290	326	40	1243	98	44	12	108	33	23	11	35	43	74	4	63	252	78	18	327	1434	629	2653	723	439	588	1901	549	1899	2051	3404	1396	749	511	960	561	123
PD40032a	101	80	26	83	117	65	33	101	121	59	24	86	166	103	29	199	68	68	24	69	59	51	20	73	26	31	12	40	629	169	33	674	149	110	260	112	149	110	201	126	128	123	257	98	640	189	191	329	57
PD40033a	335	155	42	190	337	164	37	277	289	141	37	225	352	252	33	589	157	84	38	164	102	71	34	153	68	63	17	78	342	174	30	512	234	105	367	220	248	177	238	197	212	187	406	191	449	268	205	346	107
PD40035a	68	32	7	39	76	41	8	63	88	20	10	50	108	68	14	156	22	16	8	27	20	14	6	28	11	11	4	16	444	94	31	434	47	41	181	34	57	47	102	50	26	43	151	47	466	115	96	264	31
PD40037a	226	92	19	127	297	115	35	167	355	85	16	197	298	180	23	385	88	53	34	86	56	53	23	105	34	29	14	42	394	105	45	494	219	134	282	186	158	167	173	211	157	133	195	129	580	247	214	338	51
PD40038a	181	89	13	93	267	98	49	176	354	79	27	202	231	149	37	399	49	31	19	65	41	25	9	54	23	21	4	32	274	81	19	383	166	99	249	123	146	135	228	159	114	127	284	117	657	259	216	496	71
PD40039a	106	64	17	92	179	89	36	192	152	68	28	107	166	99	22	315	75	41	19	68	44	42	15	51	33	31	6	37	167	66	14	222	171	88	221	124	146	132	187	133	133	184	336	150	273	171	140	239	68
PD40040a	68	37	7	53	89	54	24	80	107	46	15	60	96	78	16	161	41	16	5	39	22	14	12	26	13	18	5	19	145	50	14	171	64	36	199	61	54	56	120	68	62	54	177	67	265	108	140	154	35
PD40041a	64	37	8	41	88	53	16	96	96	34	18	80	83	57	14	168	29	12	5	39	26	9	4	34	18	14	3	18	51	30	6	94	83	43	230	52	89	65	148	48	76	72	192	52	77	78	103	75	36
PD40316a	76	62	6	61	99	38	18	102	86	39	20	74	118	77	14	201	46	17	10	53	37	41	9	47	20	20	1	34	118	64	6	179	103	57	211	69	83	89	150	112	81	103	188	95	207	123	108	152	29
PD40317a	39	30	5	30	35	22	7	34	52	18	6	24	55	41	3	68	19	6	5	20	15	10	5	13	16	6	2	13	65	20	8	78	12	12	82	22	21	18	41	31	26	14	63	18	34	27	38	39	25
PD40318a	281	158	23	157	268	150	41	253	366	141	37	225	431	265	37	640	191	99	17	162	77	64	34	107	49	43	22	68	414	178	27	574	250	144	573	148	241	180	401	221	259	191	479	187	687	367	359	495	99
PD40319a	257	129	34	164	232	162	35	168	186	96	28	134	297	207	41	349	199	124	70	220	162	114	66	189	92	81	19	119	782	328	73	1019	248	143	370	175	232	153	274	201	200	171	294	147	747	367	225	520	128
PD40320a	339	173	28	238	350	192	43	326	455	142	34	329	497	326	55	762	144	87	19	144	100	74	11	118	54	45	13	70	1260	316	69	1264	249	116	791	185	204	170	514	188	227	184	627	219	1691	468	531	882	123
PD40321a	194	88	21	119	210	102	34	174	313	84	31	184	361	186	48	437	63	30	7	50	42	22	10	45	43	23	2	26	674	135	41	884	121	83	434	103	150	102	317	114	131	132	351	110	1167	300	290	651	33
PD40322a	93	33	5	53	79	49	16	92	77	40	5	71	77	67	17	176	62	32	9	55	44	27	12	56	27	24	3	29	183	95	12	235	83	60	371	52	87	58	211	71	79	72	249	60	139	95	149	122	28
PD40323a	110	54	11	75	121	42	19	119	173	46	19	96	129	110	25	230	46	33	5	41	42	28	6	37	19	16	4	24	275	82	16	328	102	37	196	61	87	57	127	62	79	51	161	54	424	138	136	238	33
PD40324a	63	23	8	37	74	27	4	46	117	25	14	49	172	102	22	182	43	19	6	38	36	10	8	46	15	11	2	27	1520	296	81	1587	72	38	125	43	89	46	85	64	77	58	123	55	1427	279	198	579	23
PD40325a	162	129	14	98	93	69	14	134	110	73	13	97	165	98	30	271	61	53	17	104	47	29	8	61	34	24	7	38	84	55	17	172	207	110	514	122	147	107	383	154	129	120	404	118	284	190	220	245	84
PD40326a	205	91	17	135	196	91	35	211	214	80	27	132	267	165	40	375	118	62	19	106	73	55	24	117	44	44	7	67	562	167	28	686	156	70	291	108	122	94	205	114	107	66	238	71	542	190	169	383	65
PD40327a	226	126	19	138	207	136	34	224	206	108	24	155	324	192	31	438	185	132	40	168	98	95	34	135	69	68	12	94	550	201	43	704	219	126	705	183	231	155	494	186	258	185	581	192	540	298	388	416	77
PD40328a	114	57	11	72	122	51	10	51	117	58	10	57	403	198	63	316	66	41	21	60	60	42	16	78	39	23	3	49	1765	338	115	2098	157	57	220	70	153	79	137	151	118	72	160	87	2326	487	353	1122	45
PD40329a	180	84	20	93	184	69	26	135	258	76	16	163	246	168	33	404	52	38	10	64	31	27	13	39	21	16	4	38	320	83	12	414	114	66	429	75	112	89	245	119	115	98	294	93	463	192	214	296	26
PD40330a	220	97	23	121	209	81	28	172	251	85	35	195	297	174	49	385	94	61	15	111	77	47	13	82	56	34	9	60	467	168	31	563	169	114	391	174	189	133	296	168	189	121	360	138	699	279	251	474	95
PD40331a	385	205	31	205	354	211	61	273	463	163	46	297	456	343	50	804	209	137	39	188	157	104	26	194	83	88	19	135	614	330	33	923	270	150	408	241	283	175	254	231	288	216	354	224	743	403	237	537	96
PD40332a	216	130	28	138	223	127	29	189	250	96	15	148	484	273	82	471	151	62	25	154	104	57	21	135	65	62	11	89	2392	521	187	2535	210	97	278	138	235	128	203	195	187	134	253	166	2443	580	420	1183	69
PD40333a	92	47	15	47	92	55	17	64	133	30	17	83	223	149	29	249	45	36	6	51	43	25	6	59	14	12	4	25	756	145	44	938	111	61	347	90	105	71	233	89	98	72	266	100	874	213	292	458	31
PD40334a	147	44	10	80	115	55	17	97	165	43	10	96	156	105	28	218	62	49	6	54	31	22	9	38	20	23	4	30	310	78	22	384	86	50	199	57	76	53	137	69	82	72	156	52	422	151	144	251	40
PD40335a	146	78	22	78	135	76	28	103	154	70	28	87	207	152	24	276	77	58	14	65	54	23	11	53	40	32	10	36	654	157	37	710	144	84	311	88	131	89	192	122	149	135	267	150	675	235	207	391	85
PD40336a	336	174	24	185	319	165	46	325	300	139	34	234	344	243	53	590	190	111	37	161	107	94	36	134	63	49	9	80	525	213	36	769	281	149	565	225	254	162	388	233	244	202	480	180	570	290	311	394	81
PD40337a	106	73	12	55	116	58	18	110	91	46	13	76	108	113	12	176	65	48	13	102	49	34	23	73	30	32	8	44	246	106	24	334	149	75	315	111	123	111	211	108	115	115	244	119	298	192	152	210	45
PD40338a	180	90	14	103	204	98	37	207	213	79	27	145	222	130	23	337	69	49	10	83	54	32	7	59	33	26	4	47	459	132	15	592	136	78	565	105	128	103	347	112	122	127	452	134	548	224	311	340	67
PD40339a	180	116	22	111	141	116	22	138	125	71	15	97	413	273	61	414	112	65	18	116	94	68	27	123	52	28	3	59	2525	494	164	2558	219	117	506	158	236	154	391	180	180	151	549	193	2899	609	645	1426	54
PD40340a	256	172	22	197	256	145	38	243	254	115	31	172	277	233	39	417	171	97	34	164	129	86	29	128	65	51	9	105	557	185	37	670	266	134	574	187	220	153	416	231	251	221	597	208	899	314	357	551	95
PD40343a	159	99	18	99	156	109	35	141	154	74	31	115	418	256	54	422	125	68	19	83	68	50	19	102	42	41	3	69	1554	369	83	1685	196	114	429	122	231	162	307	181	197	162	374	146	1985	472	446	991	84
PD40345a	135	69	15	70	105	61	20	102	132	58	25	83	190	132	46	270	76	42	7	75	50	34	18	50	26	26	8	30	540	109	19	616	154	97	584	112	158	120	389	134	126	121	419	118	734	255	357	486	48
PD40346a	165	78	19	84	170	86	25	171	180	63	16	131	216	132	22	367	80	52	17	71	44	42	19	58	28	41	7	42	257	82	11	300	138	92	294	114	122	90	168	125	129	123	236	123	425	175	181	279	50
PD40348a	119	80	10	83	112	69	12	124	131	52	9	110	277	144	49	319	98	46	12	106	46	50	8	83	46	28	5	73	620	162	46	880	117	82	378	118	138	88	275	115	96	79	342	106	654	223	259	419	41
PD40349a	254	113	26	131	275	118	29	195	289	103	27	184	285	197	37	398	121	67	27	104	100	60	23	112	40	50	14	62	732	217	42	870	194	84	620	147	209	142	448	179	174	155	515	133	899	295	393	501	89
PD40350a	191	87	20	86	154	82	36	177	221	89	16	129	415	234	54	444	118	53	12	96	95	51	11	101	50	27	9	59	2187	469	158	2295	185	93	341	118	209	104	256	166	181	136	263	149	2648	647	533	1417	53
PD40351a	81	44	9	53	82	42	7	85	71	24	11	66	126	75	14	241	50	38	9	42	32	19	9	29	18	21	2	19	324	89	14	425	64	33	196	43	57	51	114	55	66	75	192	53	461	131	132	261	27
PD40352a	151	98	25	133	165	102	39	153	193	76	38	132	490	283	68	516	106	67	18	106	87	38	26	80	35	38	8	54	2007	408	116	2312	192	106	449	138	226	142	337	188	200	181	397	160	2550	588	526	1311	70
PD40353a	104	50	14	62	98	58	15	118	151	61	24	101	217	117	25	267	83	56	8	70	33	25	14	55	27	31	7	33	676	164	46	721	133	66	349	107	126	90	273	121	136	120	327	89	926	238	258	484	38
PD40354a	149	82	8	89	142	58	22	122	181	64	22	92	168	132	21	275	71	53	17	71	50	36	10	52	27	26	6	38	308	84	14	358	113	63	297	69	114	81	209	112	109	102	236	105	457	169	168	253	45
PD40355a	219	114	27	120	228	111	28	196	217	71	22	169	213	161	25	386	97	59	21	101	60	49	15	78	47	44	10	43	283	99	20	324	133	88	297	104	130	96	222	114	127	113	250	102	313	124	156	241	104
PD40356a	195	96	11	119	192	111	31	140	187	64	20	107	202	159	27	240	95	64	29	87	65	50	24	93	32	35	10	35	302	153	32	381	253	150	309	208	266	281	260	283	214	167	273	238	473	399	193	466	93
PD40357a	241	135	19	128	185	101	28	166	195	84	17	155	300	218	44	365	94	58	13	99	69	61	12	100	47	39	10	59	717	211	39	1056	189	92	563	146	151	132	381	158	181	115	483	136	930	295	386	563	76
PD40358a	165	81	15	88	150	82	33	150	242	77	28	109	452	229	71	514	108	50	21	72	54	24	25	61	22	25	8	45	1889	380	139	2416	166	102	461	123	236	122	376	181	164	154	406	141	3089	712	825	1693	44
PD40360a	373	228	48	267	430	213	60	375	418	165	54	233	1171	664	140	1094	280	128	79	267	251	117	70	272	115	74	18	187	7424	1427	410	8398	511	211	736	321	669	297	590	420	466	265	650	305	11030	2233	1654	5277	149
PD40847a	218	119	34	129	323	118	57	212	288	84	21	171	279	217	47	392	104	86	35	109	85	56	36	84	43	47	10	64	417	177	41	636	192	110	386	152	222	156	321	201	177	148	357	166	770	359	315	494	48
PD40848a	375	125	26	155	375	133	58	310	522	138	36	349	391	269	64	699	80	76	17	84	51	35	15	74	30	39	7	52	189	87	10	265	274	127	594	213	245	215	433	248	264	170	512	192	841	394	369	684	63
PD40849a	98	44	18	75	120	48	12	93	154	43	10	84	115	79	16	208	45	29	3	38	19	9	8	29	20	8	5	22	67	40	4	119	86	41	221	48	47	53	139	56	38	38	178	52	111	57	111	84	33
PD40850a	249	142	33	167	210	140	39	181	211	95	24	154	430	272	46	407	205	111	49	217	155	113	50	217	101	54	19	139	1559	391	94	1866	223	124	475	169	274	165	338	194	218	162	358	155	1725	541	386	1041	72
PD40852a	198	128	28	125	154	108	20	177	241	93	28	139	266	205	39	392	178	69	25	113	66	46	18	79	48	47	9	65	457	150	26	514	210	134	374	126	185	147	280	163	197	173	359	151	773	280	248	492	65
PD40853a	465	275	55	321	495	309	75	466	439	217	67	297	750	524	92	882	272	168	60	253	195	160	61	294	106	132	27	185	2381	702	137	3013	446	258	645	298	443	310	479	410	360	331	510	326	2685	872	525	1636	243
PD40854a	167	99	25	126	187	115	35	179	181	73	22	130	232	181	34	284	138	76	32	160	105	73	17	143	54	49	19	98	954	248	64	1123	192	109	447	175	170	129	312	171	156	138	408	147	777	307	274	477	109
PD40855a	96	34	4	41	80	38	9	61	117	37	6	81	115	75	22	197	23	24	8	13	13	13	5	12	10	13	4	11	102	29	13	148	56	36	176	33	42	42	107	48	47	45	150	49	168	63	99	114	22
PD40856a	437	178	33	211	510	186	44	392	750	176	62	388	714	398	81	939	166	96	55	169	140	82	45	151	69	63	22	97	1457	330	89	1737	338	167	653	209	336	222	459	246	281	237	583	226	2380	697	594	1463	101
PD40857a	256	120	35	105	255	134	38	229	253	102	32	159	276	199	39	433	156	96	20	186	120	73	16	161	69	62	8	82	991	357	53	1249	203	129	605	172	277	178	382	244	227	208	523	186	1243	485	325	787	87
PD40858a	191	112	26	109	212	98	42	233	239	76	19	174	255	144	35	411	74	53	22	82	73	37	32	63	25	30	8	40	343	106	25	440	175	94	330	128	162	121	232	143	127	141	291	124	570	233	219	361	48
PD40859a	407	148	25	206	401	139	49	279	496	140	46	294	357	255	44	616	116	75	32	132	96	64	38	116	62	53	13	84	267	139	32	480	232	119	514	188	230	164	375	206	189	157	458	157	461	310	262	386	83
PD40861a	105	50	16	65	98	47	19	77	95	26	7	65	117	77	11	169	49	32	9	51	46	27	5	50	21	19	1	31	341	105	14	378	98	42	150	53	58	56	95	56	46	45	93	53	267	102	82	193	37
PD40862a	147	51	15	81	156	60	22	104	304	65	23	160	244	118	27	356	42	19	6	38	31	27	5	47	20	13	1	29	227	63	21	345	83	39	217	72	91	50	176	71	85	66	165	75	367	103	161	212	33
PD40863a	139	74	17	103	174	84	26	163	213	46	25	130	219	128	30	387	42	30	3	55	33	20	13	31	22	14	3	22	85	51	11	132	114	63	274	87	122	101	210	126	111	106	242	115	249	165	165	214	35
PD40864a	164	87	22	86	139	78	16	109	172	52	15	127	176	114	27	267	65	42	13	56	35	35	16	49	26	21	5	28	104	54	9	215	160	148	600	169	166	167	335	183	176	151	418	137	335	203	249	322	48
PD40865a	136	76	17	67	148	80	33	124	183	67	14	119	181	107	20	235	50	42	13	56	44	34	20	54	26	25	4	27	332	100	28	406	138	105	228	114	155	135	176	152	158	150	213	109	519	232	146	335	48
PD40866a	130	67	13	72	162	64	24	141	181	62	18	135	177	115	14	321	70	40	17	63	35	21	21	63	22	31	12	37	163	75	12	235	100	52	170	73	78	105	128	95	75	76	194	74	206	115	92	163	43
PD40867a	390	195	47	231	420	234	79	305	498	170	35	367	656	420	93	770	189	85	54	192	120	105	41	200	78	76	20	101	2867	613	270	3055	322	152	586	212	283	196	482	262	277	216	628	224	2907	673	680	1545	135
PD40868a	165	71	20	93	169	80	25	161	232	58	16	125	224	121	29	283	74	45	8	74	41	26	13	53	40	29	2	30	340	124	17	417	129	70	240	103	130	104	173	127	142	98	219	73	388	179	134	212	56
PD40869a	192	135	24	152	164	119	30	176	211	81	22	142	239	191	33	350	75	66	28	110	48	67	29	92	37	36	10	63	131	82	12	261	191	151	273	140	134	124	184	152	152	156	251	156	285	174	132	243	98
PD41420a	192	115	16	123	166	72	25	150	323	100	18	180	269	190	24	424	54	54	11	68	44	37	12	44	35	27	4	27	338	107	25	449	138	98	369	122	135	111	238	149	127	122	282	119	955	317	274	600	66
PD41421a	98	78	13	65	103	64	19	81	101	38	21	72	120	96	18	173	67	47	16	109	46	47	21	57	37	50	10	45	193	76	27	287	126	66	209	79	87	90	134	113	77	104	178	115	164	101	92	150	56
PD41423a	163	138	16	124	179	138	46	152	135	92	23	96	136	155	23	228	105	69	22	95	72	74	33	84	52	53	19	60	92	84	12	140	167	109	229	135	125	126	143	135	125	126	206	117	131	115	129	134	76
PD41424a	116	60	15	65	108	74	19	114	158	50	13	111	134	113	26	221	47	36	11	57	34	32	10	61	23	17	3	29	479	106	30	507	112	73	318	89	122	110	236	101	98	112	279	93	576	215	237	367	49
PD41425a	123	41	11	60	135	74	14	99	152	56	14	98	191	118	27	242	42	19	7	36	19	15	9	29	17	14	2	26	512	116	24	651	78	63	261	70	93	68	161	89	72	72	200	67	627	161	153	344	29
PD41426a	185	140	21	150	260	161	44	320	238	99	30	225	421	247	50	480	123	69	22	119	86	48	18	99	62	51	9	62	1644	352	102	1786	268	139	799	183	261	189	627	223	276	418	1124	300	2289	632	722	1368	112
PD41427a	247	115	27	167	282	146	49	219	286	106	34	205	350	266	39	512	112	90	30	122	94	74	16	120	49	47	11	79	756	214	31	809	257	147	506	195	248	181	340	221	223	175	483	192	917	407	362	592	105
PD41428a	208	115	33	122	194	116	42	208	211	82	32	170	254	191	30	368	195	109	68	176	107	80	37	145	84	90	33	93	483	198	74	627	252	131	448	179	217	169	318	181	199	182	358	159	495	253	231	362	95
PD41429a	134	82	21	104	150	81	21	104	172	61	15	92	196	130	17	283	51	38	19	65	49	31	8	45	29	22	5	38	413	106	31	451	125	76	327	111	121	106	208	129	113	84	245	95	813	197	223	470	47
PD41430a	70	29	9	41	81	31	9	69	82	27	6	51	112	63	11	143	33	24	4	24	19	15	5	31	9	18	0	18	608	116	38	549	60	32	115	41	49	38	95	49	51	47	109	42	467	100	114	239	22
PD41431a	140	61	14	70	181	73	21	113	205	66	16	105	174	99	22	218	61	51	14	64	37	23	15	46	21	22	8	31	156	60	11	208	140	94	374	103	152	104	301	127	146	121	324	130	506	212	206	365	42
PD41432a	151	70	18	75	139	78	24	106	139	66	10	94	113	115	19	177	60	52	29	89	63	46	22	84	28	30	13	49	197	88	24	261	123	83	197	116	133	90	157	113	113	93	159	87	223	161	103	185	109
PD41433a	151	99	18	94	138	77	20	137	132	72	17	89	209	148	23	251	97	86	15	104	71	49	9	85	52	43	8	48	682	185	46	696	167	84	259	114	156	101	218	118	157	124	265	124	616	207	184	299	72
PD41434a	175	118	16	107	183	95	25	158	169	75	22	147	250	153	33	318	111	58	23	83	67	44	17	91	48	47	10	48	1212	224	85	1114	176	115	398	154	189	125	258	143	189	146	354	136	1682	394	371	915	74
PD41435a	223	124	27	133	234	120	23	193	266	101	25	152	299	230	35	408	108	80	33	103	74	54	15	63	45	39	9	46	282	102	25	379	245	152	392	185	222	195	284	192	202	179	347	188	574	258	245	363	181
PD41437a	219	129	23	135	173	101	28	162	208	84	12	139	238	174	27	322	83	64	19	75	56	50	15	70	37	29	7	53	271	106	16	388	156	86	319	143	138	107	219	136	111	108	274	103	498	186	189	328	90
PD41438a	125	57	20	88	134	80	27	134	166	76	19	87	209	142	33	299	100	77	17	129	55	46	23	70	36	34	8	38	463	106	32	576	117	95	332	103	114	93	198	112	123	110	302	116	454	199	195	269	80
PD41439a	52	46	7	42	43	27	6	51	49	25	8	41	87	65	13	90	35	38	22	54	27	19	10	34	12	13	2	17	197	48	11	271	43	18	106	31	32	15	53	26	28	17	62	22	175	54	59	84	25
PD41440a	103	60	5	42	134	44	15	98	195	58	18	104	124	111	23	235	29	23	7	21	17	23	6	26	13	13	1	24	58	26	4	81	91	62	300	73	93	79	203	88	109	90	284	91	157	93	160	148	31
PD41441a	183	87	21	112	160	91	19	208	182	58	15	131	212	153	37	349	75	54	19	78	53	49	20	79	38	38	10	47	617	158	29	756	171	83	359	153	159	106	224	177	146	142	317	148	1084	313	266	640	71
PD41443a	294	163	34	225	280	183	35	225	279	120	27	200	738	424	96	594	290	137	46	278	215	134	34	287	130	90	28	194	4355	829	269	4594	328	163	356	204	281	174	328	234	268	188	305	177	3464	663	581	1546	143
PD41444a	209	110	22	139	200	139	26	166	201	105	20	114	231	151	15	321	149	81	30	221	92	58	15	119	56	82	24	96	1207	288	63	1352	217	103	424	150	208	129	275	175	175	184	409	167	1597	433	364	838	102
PD41445a	186	93	13	113	163	92	20	136	154	72	20	130	272	160	29	286	149	79	33	146	91	54	24	122	55	41	16	96	2059	387	120	2039	174	71	311	126	182	106	206	135	131	109	225	122	1807	397	370	901	81
PD41446a	114	53	10	72	118	52	24	79	169	60	20	98	185	130	36	227	67	40	9	62	37	27	7	47	13	22	5	34	930	176	52	956	110	66	300	76	122	89	191	104	108	76	252	87	822	201	246	422	40
PD41447a	112	38	10	67	180	53	24	128	185	62	21	121	163	128	30	262	63	44	11	43	33	29	9	42	29	22	6	22	541	108	34	521	100	44	281	69	126	69	181	110	97	90	240	92	594	181	192	302	36
PD41448a	65	27	7	45	72	36	16	69	80	29	4	51	111	71	4	158	37	16	7	33	19	17	1	23	18	5	1	17	386	79	20	400	52	28	109	34	37	43	67	35	34	41	77	33	382	95	95	238	24
PD41449a	199	96	19	104	187	104	41	154	258	79	23	156	271	139	46	408	94	50	21	85	59	33	20	64	50	34	10	47	518	127	29	648	160	78	306	131	166	106	229	121	119	107	274	116	692	255	268	481	73
PD41450a	278	75	15	107	326	69	51	166	603	99	34	262	289	170	39	468	43	43	12	50	18	21	14	24	26	22	2	22	253	62	18	277	108	90	427	91	144	104	292	92	103	148	382	112	449	176	254	307	41
PD41452a	410	208	92	249	611	315	120	447	535	211	74	294	394	331	63	601	156	81	40	143	116	94	44	110	81	55	23	68	131	115	16	209	309	128	383	208	268	231	277	308	243	199	331	190	332	221	213	275	166
PD41453a	114	75	11	71	108	78	16	92	89	53	30	69	193	132	23	199	98	68	18	108	72	50	23	86	53	36	8	61	1102	241	66	1037	136	92	233	103	125	100	182	111	115	92	223	97	898	240	223	460	35
PD41454a	360	168	32	240	346	172	46	289	416	122	25	238	403	275	48	549	145	103	31	165	114	87	48	151	80	49	16	122	622	206	52	730	270	160	436	189	215	177	357	208	217	163	423	188	722	255	310	439	107
PD41455a	315	215	39	217	260	169	45	245	258	116	32	191	286	240	43	425	166	99	28	179	117	100	34	174	93	62	15	111	383	191	38	558	305	134	417	275	207	191	304	251	223	211	413	224	479	273	219	394	236
PD41456a	189	64	15	120	257	82	31	181	287	90	28	167	268	175	28	452	65	50	14	58	45	30	13	55	28	28	7	30	188	94	10	253	136	86	309	126	142	112	207	146	130	111	297	127	369	161	169	286	47
PD41457a	197	116	14	95	211	112	30	162	232	96	35	128	240	184	34	349	108	86	21	92	69	40	26	77	39	31	8	43	226	102	19	301	219	115	539	157	191	168	408	187	195	182	491	194	497	234	277	350	86
PD41458a	136	68	11	78	118	65	15	100	168	61	9	121	149	124	41	233	40	31	12	59	22	36	8	43	19	16	5	27	349	90	22	443	122	68	333	72	122	93	227	103	121	86	280	90	591	224	231	400	52
PD41459a	173	55	12	91	151	68	20	125	232	68	23	172	218	140	31	302	96	70	12	81	47	29	10	73	45	35	6	49	531	137	33	576	122	56	347	82	130	88	249	86	116	97	279	96	655	202	213	334	56
PD41460a	125	68	13	60	121	59	20	147	163	54	13	81	176	104	23	290	64	35	9	50	31	26	9	38	22	32	5	33	209	87	13	313	114	85	309	74	109	79	229	112	97	91	300	98	400	180	223	259	50
PD41461a	193	111	12	114	190	109	34	171	216	97	18	166	234	167	20	363	117	60	18	123	76	56	15	90	45	41	4	64	382	116	19	477	158	63	420	109	131	101	277	129	159	138	379	93	362	174	245	248	74
PD41462a	72	41	14	57	76	44	9	89	85	44	15	73	133	96	19	184	36	29	6	39	25	18	5	47	13	16	5	21	339	85	24	446	80	42	219	56	75	59	154	77	75	56	153	57	648	212	166	415	40
PD41463a	52	38	6	19	64	30	8	52	81	23	5	53	74	45	8	110	18	11	3	15	4	9	2	16	6	7	1	10	168	45	14	235	23	24	93	26	34	25	37	20	30	27	64	30	147	53	62	104	15
PD41464a	358	182	30	214	307	222	42	236	337	126	29	215	509	363	59	614	225	118	41	213	152	91	46	214	94	72	21	118	1398	473	84	1760	343	175	591	279	346	250	434	308	306	223	485	223	1817	555	464	995	125
PD41465a	140	52	14	88	143	68	15	148	157	70	20	130	311	170	24	345	75	46	8	66	69	39	8	71	30	27	7	42	1618	304	66	1486	201	84	369	148	241	122	280	185	184	127	354	131	3651	741	495	1788	53
PD41466a	320	193	34	230	318	189	54	276	348	110	31	207	400	262	42	500	180	105	43	197	143	104	39	145	77	57	23	89	987	264	61	1109	295	158	500	207	308	227	381	288	275	223	444	250	1639	520	411	922	112
PD41467a	499	270	56	342	695	232	80	428	765	173	51	469	596	380	85	1066	205	99	60	181	108	99	53	135	59	57	21	92	331	208	41	514	328	129	552	230	268	225	367	231	228	205	419	195	610	326	287	477	126
PD41468a	197	121	19	131	263	122	41	266	263	83	26	180	266	197	36	476	144	98	18	133	51	43	20	71	62	54	9	51	173	112	19	263	174	112	361	127	172	138	226	142	198	138	376	148	331	200	182	275	63
PD41470a	305	156	33	173	267	130	41	240	273	97	33	192	274	192	39	468	176	75	52	155	93	78	45	124	78	58	14	84	211	130	24	319	202	106	470	188	169	118	318	180	181	136	343	134	259	175	178	230	94
PD41471a	318	136	35	194	270	145	32	264	390	129	42	244	364	275	42	585	177	101	51	128	99	74	44	117	72	59	15	71	363	176	31	548	299	138	503	207	280	187	344	201	259	174	444	183	688	378	282	541	92
PD41472a	147	97	22	82	180	110	25	116	132	58	19	86	183	138	25	260	71	41	22	111	68	50	22	76	37	38	9	64	380	138	31	506	178	106	437	149	169	129	298	190	144	124	354	139	556	216	244	414	67
PD41473a	183	102	29	111	155	87	18	147	183	87	14	120	218	168	23	273	110	58	11	85	70	54	24	85	41	44	10	51	661	188	34	684	191	108	765	133	189	121	521	156	180	145	638	135	789	269	408	510	50
PD41474a	205	119	24	134	198	105	30	163	204	90	29	147	427	244	60	514	83	60	20	108	89	40	16	89	36	31	7	58	1149	217	71	1491	300	148	608	232	423	191	497	321	269	158	547	234	4744	1203	975	2881	77
PD41475a	279	142	29	146	273	140	34	291	303	116	23	198	311	200	25	503	150	84	19	130	85	57	12	96	69	57	15	65	337	139	32	480	259	139	599	205	233	192	497	242	235	161	553	207	796	372	360	528	95
PD41476a	295	205	37	190	265	157	42	235	329	120	29	208	450	301	60	576	212	116	56	210	139	113	54	187	85	67	14	120	2295	548	156	2586	290	160	464	223	313	181	377	248	274	187	401	218	2712	713	503	1450	94
PD41477a	264	129	23	170	234	123	32	187	207	90	28	190	374	251	34	414	141	94	21	138	121	83	20	161	63	45	13	87	1339	335	76	1559	247	119	639	194	236	163	424	225	178	143	522	165	1974	525	531	1073	122
PD41478a	254	93	20	150	311	91	40	217	401	77	31	253	343	211	47	614	66	48	8	55	38	39	15	46	34	26	5	32	142	62	10	180	112	54	261	93	101	75	149	83	96	85	170	85	185	123	111	130	50
PD41479a	170	82	14	96	139	84	12	123	164	59	16	107	209	145	22	257	94	46	23	93	69	54	18	82	33	29	7	71	455	134	32	563	104	52	134	82	100	69	93	84	107	71	88	67	313	130	84	185	54
PD41481a	319	211	48	232	271	179	33	220	207	128	31	170	1288	674	231	1018	286	124	63	263	251	108	54	313	125	78	28	176	6023	1280	492	7600	365	173	403	268	399	194	345	315	317	203	315	237	6114	1266	886	3187	130
PD41483a	231	127	22	117	213	107	26	181	301	79	24	167	307	209	30	405	120	46	22	110	83	66	17	103	33	38	7	68	792	243	59	1029	174	76	270	120	169	89	201	115	158	112	223	104	784	253	218	438	68
PD41484a	142	75	17	85	142	79	19	116	166	66	22	87	237	136	45	281	62	43	18	81	57	40	11	66	25	38	7	46	999	200	87	892	133	69	295	83	138	105	207	101	118	132	292	115	1157	251	284	533	51
PD41485a	177	139	33	132	200	104	36	200	221	96	21	135	475	264	57	449	130	91	18	145	119	73	23	135	70	58	7	75	2791	597	187	2951	262	113	439	159	288	152	323	204	252	163	395	159	3881	772	631	1782	93
PD41486a	226	130	18	151	221	128	38	160	205	94	27	143	317	185	39	353	164	80	62	186	118	67	47	174	57	56	17	111	2337	505	144	2160	210	110	416	145	255	135	295	207	233	176	363	190	2327	475	425	1070	88
PD41487a	108	75	16	84	117	69	16	130	115	52	23	101	126	122	16	234	104	36	6	100	53	34	11	70	30	40	8	46	123	84	8	221	125	69	405	102	139	97	317	133	120	97	359	117	247	139	197	174	60
PD41488a	179	90	9	84	173	72	16	159	274	81	27	196	237	181	38	421	75	54	14	61	45	35	11	34	41	26	11	29	164	61	11	204	165	78	639	133	170	125	399	137	130	141	519	150	409	172	265	275	39
PD41489a	150	97	14	83	143	85	23	118	230	71	26	134	190	141	36	302	63	33	10	44	34	21	4	33	32	26	6	21	59	42	5	89	135	69	442	92	124	69	331	112	134	124	387	112	217	137	223	166	41
PD41490a	164	78	18	92	154	56	14	144	207	78	31	134	209	177	33	354	53	50	11	57	40	21	12	41	16	39	5	31	189	64	14	213	140	72	388	96	138	91	257	124	113	102	292	90	284	157	185	211	30
PD41491a	95	54	5	43	106	60	13	76	112	38	15	77	151	133	19	175	43	23	8	45	35	20	7	37	19	17	4	18	602	141	32	604	97	63	274	89	122	67	187	108	85	86	230	70	645	183	226	367	32
PD41492a	167	90	16	93	147	94	21	136	178	64	18	131	230	166	26	264	71	56	12	79	51	43	14	70	39	34	8	43	534	122	41	565	146	101	349	133	148	122	246	153	127	132	287	143	894	327	276	521	84
PD41493a	1385	983	108	1409	970	619	91	849	731	401	87	593	970	662	96	1267	563	262	122	576	204	165	81	263	140	144	34	209	453	277	73	734	1092	361	534	998	348	291	373	710	446	349	481	480	841	486	275	859	477
PD41494a	148	103	14	101	135	76	12	110	172	71	21	80	170	136	26	270	78	49	12	57	36	35	11	55	23	29	5	31	273	112	16	307	165	113	416	138	187	135	265	161	178	162	372	147	542	230	265	377	60
PD41495a	192	93	18	128	159	94	28	169	238	81	11	161	221	180	40	334	85	50	15	75	43	38	17	67	36	36	3	36	291	106	23	363	151	95	324	151	133	121	211	138	149	127	278	131	570	238	186	420	70
PD41496a	221	163	22	166	262	149	42	260	265	110	23	203	454	281	37	526	181	134	38	247	142	107	30	164	75	86	13	100	1439	392	84	1532	299	131	436	204	360	273	342	308	231	218	471	212	2051	649	438	1154	103
PD41497a	153	62	18	86	145	79	20	102	180	48	14	97	578	317	74	552	115	51	20	105	94	41	22	132	40	39	8	75	3861	684	254	4250	170	98	306	129	216	120	214	180	133	112	242	114	2735	607	550	1624	50
PD41498a	109	51	14	64	118	52	14	88	153	50	12	85	172	121	35	227	57	34	8	41	46	24	10	41	25	23	5	31	916	179	76	875	88	58	261	66	90	63	167	104	102	74	225	90	1192	248	221	649	40
PD41499a	344	135	32	163	399	128	48	223	455	112	48	217	406	239	52	649	105	76	50	122	52	41	37	82	51	44	10	37	193	91	25	267	290	172	440	216	254	188	267	212	269	250	509	278	602	313	278	452	107
PD41500a	154	64	11	82	171	77	18	129	250	54	17	141	276	146	30	349	69	37	17	79	41	34	15	51	26	26	2	30	574	116	39	746	134	71	337	102	121	109	297	118	100	111	331	107	768	233	304	437	61
PD41502a	101	63	18	59	118	49	18	101	146	40	13	82	139	90	14	210	47	33	7	53	37	17	11	38	15	25	3	31	195	64	11	250	77	42	170	46	64	49	101	64	69	65	120	64	180	73	81	110	78
PD41503a	35	19	3	12	22	12	1	22	42	16	9	24	51	38	5	54	16	6	4	16	17	9	7	16	7	7	2	8	101	25	5	130	17	11	91	18	18	17	42	26	20	21	54	20	83	35	43	63	15
PD41504a	211	115	27	137	201	103	36	143	291	76	21	169	447	257	35	491	102	57	34	110	63	50	25	88	35	45	10	63	1638	329	100	1733	203	97	1144	134	187	131	1033	150	170	120	790	150	2086	492	636	1058	41
PD41505a	228	123	25	135	211	118	35	171	284	108	22	171	287	217	41	432	154	84	23	134	94	89	31	120	52	52	12	85	452	176	31	633	213	97	399	140	174	134	271	143	164	150	363	128	513	225	224	311	85
PD41506a	407	302	62	257	372	320	78	317	217	242	43	219	532	450	79	544	348	195	84	306	287	202	89	338	168	155	37	228	2043	573	161	2369	337	183	351	292	355	240	239	363	282	253	330	262	1841	529	305	1063	164
PD41507a	183	163	43	144	155	107	33	158	137	89	39	105	202	146	25	262	134	94	107	132	94	75	71	111	53	62	34	82	200	141	35	344	204	99	282	151	173	163	182	176	155	167	361	160	211	187	135	210	90
PD41508a	159	100	20	97	145	98	18	112	112	59	20	102	375	222	46	321	162	71	23	173	144	72	22	158	71	44	7	100	3252	689	196	2975	137	63	247	108	179	76	178	147	128	116	236	109	1832	444	298	867	58
PD41509a	200	80	22	116	125	111	10	127	213	78	14	148	230	147	21	318	86	54	19	89	54	31	21	66	29	30	9	50	377	101	29	435	148	69	198	112	116	81	133	114	108	64	160	104	433	142	141	264	77
PD41510a	119	51	13	72	116	69	23	85	166	53	19	104	233	134	45	290	67	31	7	59	46	23	14	58	30	24	3	26	1397	263	83	1398	113	75	240	74	132	89	204	105	105	91	210	89	1377	327	292	618	56
PD41511a	138	106	10	115	133	81	20	110	118	61	16	83	146	119	21	193	185	82	19	209	110	78	22	138	68	64	8	98	769	213	64	851	182	87	330	147	123	102	258	131	127	108	307	122	457	166	203	266	77
PD41512a	295	132	31	173	357	157	28	228	520	127	46	283	437	283	56	682	128	87	29	107	71	55	26	83	51	43	18	72	528	172	38	683	245	109	420	170	227	165	376	194	203	191	391	181	899	352	303	575	112
PD41700a	94	46	12	68	83	50	16	53	139	42	16	61	129	91	17	171	56	32	3	52	24	24	8	41	14	16	3	39	423	90	30	439	103	62	234	69	99	86	160	79	100	74	188	80	618	180	164	305	38
PD41701a	171	90	28	99	171	92	35	154	205	75	21	136	582	313	76	508	87	40	14	101	92	37	12	90	35	27	8	69	3133	631	193	3453	212	112	343	123	329	150	286	281	198	141	286	176	5756	1188	972	3005	69
PD41702a	162	57	11	66	121	65	20	88	261	53	23	141	237	160	31	303	54	31	7	65	50	30	8	48	27	24	7	46	811	165	52	973	101	71	260	77	133	81	178	89	103	78	173	82	1093	267	250	546	49
PD41703a	197	71	24	121	146	65	22	123	242	71	25	134	217	150	32	330	77	49	20	81	44	26	13	67	31	30	8	34	209	87	17	264	160	100	411	143	143	118	259	161	117	117	335	134	298	176	228	257	78
PD41704a	127	74	11	99	116	62	24	142	170	76	22	110	250	124	42	257	57	31	15	89	44	29	15	89	23	27	7	46	877	212	53	998	128	102	206	98	143	77	150	175	120	107	171	114	1905	420	279	966	85
PD41705a	142	74	25	94	103	44	11	76	115	71	20	88	171	104	16	227	73	44	32	152	55	45	26	124	31	29	10	61	252	92	18	449	90	63	147	90	93	62	106	109	103	79	113	84	257	107	66	202	90
PD41706a	308	193	38	206	368	181	42	278	371	153	46	235	345	271	59	514	254	131	38	168	88	109	44	94	120	73	18	97	151	145	18	227	284	175	351	209	266	263	267	246	273	230	330	213	363	260	204	312	129
PD41707a	215	155	27	175	152	105	22	165	192	119	20	154	252	152	22	322	97	54	22	140	52	54	17	91	47	53	7	62	176	93	13	364	136	97	211	126	94	83	153	156	117	143	170	141	289	151	106	286	153
PD41709a	159	100	24	104	137	70	18	119	185	93	24	115	176	143	36	265	66	45	22	88	41	37	19	67	28	24	5	41	136	72	11	231	146	107	290	115	122	131	212	153	144	130	273	110	264	151	137	212	57
PD41710a	160	88	24	127	117	85	15	101	140	82	12	121	347	198	42	297	107	55	24	198	84	50	17	203	33	38	6	88	2063	402	127	2410	159	67	181	127	180	102	137	197	163	124	156	123	2521	588	338	1350	162
PD41711a	122	78	18	89	109	59	14	83	124	49	15	85	145	87	14	187	71	49	22	107	36	37	14	88	23	33	8	41	183	90	12	365	82	59	184	101	79	76	119	111	95	80	119	66	208	102	81	194	88
PD41712a	87	60	11	69	61	51	12	71	54	42	3	40	109	83	6	105	65	33	12	56	43	41	7	68	28	22	9	36	561	175	22	672	67	38	69	56	70	30	60	72	52	39	81	41	442	145	62	219	42
PD41713a	206	97	21	129	141	105	18	159	179	90	23	147	252	163	36	368	149	67	21	236	86	55	27	235	57	44	17	103	1280	317	77	1604	164	96	283	130	152	122	195	168	158	135	253	159	913	262	247	518	147
PD41714a	184	128	32	145	149	105	21	152	178	133	42	151	240	199	31	258	112	62	22	145	82	53	23	132	64	41	7	78	981	250	67	1134	181	92	188	144	149	112	133	191	186	144	198	155	816	248	182	427	117
PD41715a	206	68	16	104	178	46	22	127	282	69	18	143	208	120	25	304	61	31	14	51	39	24	18	38	25	28	8	27	104	55	7	176	112	74	224	104	120	99	178	111	89	61	182	74	311	163	144	228	38
PD41717a	362	183	35	180	260	157	42	180	270	131	30	167	320	242	53	471	164	89	84	130	121	104	85	142	54	47	28	72	412	233	35	607	218	108	275	196	239	168	171	190	193	184	226	159	669	346	184	444	94
PD41718a	79	32	7	51	59	28	9	47	86	30	9	45	109	77	17	111	42	28	12	44	43	23	5	44	22	22	4	31	542	128	30	559	78	46	128	62	79	44	86	83	79	58	85	53	566	157	119	333	26
PD41719a	148	77	21	91	132	78	23	106	126	72	25	80	200	126	25	254	72	44	21	118	49	44	14	107	26	27	6	66	327	91	19	506	136	78	310	120	165	94	225	181	127	121	190	113	726	250	201	491	76
PD41720a	248	113	31	160	191	103	20	151	310	129	29	198	282	186	29	387	117	68	30	220	82	56	22	194	43	57	19	100	99	104	21	465	183	88	316	164	136	122	207	182	188	158	255	145	128	133	140	200	145
PD41722a	165	97	32	112	143	86	27	135	187	103	20	116	145	122	21	225	95	52	23	128	63	62	27	117	49	41	15	98	196	101	25	479	142	88	182	142	114	91	120	169	150	116	145	126	214	148	88	231	119
PD41725a	202	78	17	124	156	102	23	132	183	107	35	117	266	226	35	354	79	48	14	123	49	46	26	123	31	39	7	67	563	181	44	861	179	87	217	136	181	115	142	195	126	108	193	137	917	344	202	615	92
PD41728a	114	51	8	48	80	39	8	81	158	38	14	99	118	92	12	206	47	26	10	51	17	21	6	43	18	15	3	22	222	56	13	308	113	83	466	89	104	88	308	102	96	81	308	84	457	169	261	318	47
PD41729a	142	101	19	129	89	66	14	123	100	63	18	92	205	135	23	217	92	51	18	116	54	48	11	101	56	45	13	75	318	94	22	506	146	60	218	123	101	95	168	143	119	101	208	123	534	157	140	373	65
PD41730a	61	26	6	37	47	34	5	47	57	27	2	37	74	46	11	100	34	32	9	72	23	14	5	43	19	13	2	26	197	63	10	284	51	25	102	38	61	47	74	54	71	50	96	43	274	87	75	167	36
PD41731a	35	13	9	19	47	23	4	33	33	16	5	29	42	36	5	50	19	7	6	29	13	12	5	21	5	12	3	17	107	29	7	152	17	11	19	14	16	12	16	25	13	6	20	14	97	36	19	54	19
PD41734a	146	69	13	76	114	56	12	94	163	57	10	112	260	112	28	276	73	43	12	132	44	23	9	99	26	30	10	42	1290	255	88	1409	109	47	141	94	107	63	93	114	105	92	124	85	1222	265	216	631	102
PD41737a	127	56	8	61	103	53	17	83	144	50	15	90	145	119	22	189	55	37	9	49	30	19	9	51	25	17	5	25	114	50	8	142	118	58	239	103	75	73	165	77	95	94	186	86	169	97	124	132	57
PD41739a	58	24	12	38	33	19	7	27	37	28	3	22	49	29	7	80	32	21	5	87	17	19	7	39	12	18	2	27	99	28	13	230	35	16	45	17	26	23	22	38	31	21	28	30	72	34	18	72	41
PD41740a	142	71	21	69	120	54	19	108	176	67	20	111	147	90	9	211	44	25	12	61	25	34	20	48	19	14	3	35	182	77	11	261	120	63	157	77	97	90	101	119	96	84	133	90	402	163	117	266	53
PD41741a	101	63	12	57	85	31	11	67	95	49	9	69	168	102	23	154	99	38	15	151	69	30	19	114	53	36	12	69	813	203	69	1053	100	50	130	73	90	68	94	90	95	69	116	76	591	158	123	313	62
PD41742a	43	15	12	22	28	17	4	14	32	10	2	31	37	28	3	60	9	11	0	14	8	8	4	12	5	1	2	7	66	23	4	76	15	14	29	20	17	11	10	21	25	14	18	16	72	24	13	39	14
PD41743a	83	47	10	77	63	52	16	57	59	37	10	51	196	106	29	156	52	22	5	56	40	26	10	59	19	24	4	35	823	203	51	981	85	38	113	73	82	50	82	81	89	57	102	55	1036	239	143	548	54
PD41744a	150	107	21	110	110	83	15	117	136	70	15	87	171	123	22	256	80	52	25	114	68	60	20	98	43	43	5	51	373	128	28	447	145	90	241	123	148	108	165	152	155	114	208	111	462	190	141	315	64
PD41746a	171	111	22	99	118	96	21	104	135	78	17	125	239	162	25	262	113	66	30	136	60	51	23	119	37	43	7	46	375	156	33	574	179	113	273	130	169	127	166	168	145	134	230	128	615	231	188	409	131
PD41747a	170	89	14	119	144	64	21	128	150	65	18	92	333	165	43	320	114	35	23	139	83	36	18	135	52	33	7	53	2041	382	134	2073	166	82	215	119	128	110	141	168	136	117	172	120	2096	454	326	1089	115
PD41748a	91	63	16	80	67	47	11	73	108	53	10	65	294	138	47	244	79	39	17	80	69	37	11	93	30	32	8	50	1476	270	96	1587	109	51	142	85	112	62	91	126	111	75	99	77	1444	319	220	704	66
PD41749a	234	134	23	144	189	122	21	199	205	99	28	147	224	157	23	369	118	60	42	138	68	74	32	122	59	43	15	75	334	146	32	512	192	104	253	161	169	117	151	176	122	144	211	127	465	205	134	361	93
PD42838a	171	149	20	142	150	87	32	152	185	89	21	135	182	162	23	307	110	73	21	116	57	53	24	74	43	47	7	44	176	106	18	291	193	84	332	145	160	133	229	156	167	149	329	168	236	203	157	203	79
PD42839a	124	95	22	98	123	57	25	111	111	54	16	97	228	132	30	269	76	39	53	75	74	35	29	91	25	26	7	52	1392	266	111	1297	178	93	517	144	233	113	367	181	158	131	370	141	3030	742	592	1682	49
PD42840a	198	114	16	105	224	112	30	262	242	84	29	196	340	212	39	510	92	80	13	75	51	33	19	61	33	39	6	37	713	189	49	847	209	150	599	163	227	188	454	197	228	197	518	189	1402	463	477	786	60
PD42841a	165	91	19	133	147	92	22	156	170	77	12	117	277	157	30	249	103	71	30	97	76	49	23	93	54	33	13	70	737	189	58	836	197	94	417	155	210	158	299	184	147	145	385	132	1301	397	338	834	83
PD42842a	224	102	22	126	236	120	40	211	311	105	35	186	303	230	41	479	85	65	11	71	65	51	6	80	52	42	5	54	658	178	35	815	267	145	434	198	327	340	331	308	204	139	395	155	952	441	324	667	67
PD42843a	286	175	29	199	273	159	39	224	232	124	28	187	430	273	46	488	200	141	26	246	138	98	27	176	94	101	11	131	1855	527	150	2044	287	149	633	193	291	187	407	192	290	226	528	186	1802	530	474	870	168
PD42844a	215	114	23	141	204	119	29	148	186	64	21	113	328	203	38	316	151	85	37	151	118	87	27	167	63	59	14	106	838	240	49	991	243	120	330	181	224	140	220	191	172	111	258	136	941	310	260	562	94
PD42845a	153	68	12	68	174	55	26	117	180	61	29	123	169	123	25	242	51	34	6	50	40	32	16	51	17	34	3	23	205	60	6	265	145	74	473	100	123	97	306	105	128	138	410	119	235	150	206	170	47
PD42846a	200	91	19	147	206	90	42	143	259	87	23	166	228	148	26	358	97	60	21	109	62	56	16	100	41	32	7	55	99	87	19	181	151	89	433	137	122	103	289	146	126	120	347	119	174	159	188	172	63
PD42847a	225	135	28	139	212	103	22	194	241	93	22	165	245	187	31	370	145	74	20	116	89	60	15	124	62	29	7	55	485	162	34	600	229	117	510	182	187	119	371	176	156	127	395	131	527	276	267	338	78
PD42848a	307	296	33	230	381	191	47	477	319	237	32	213	356	283	49	620	165	113	30	144	76	71	32	121	86	130	13	85	362	125	36	472	269	155	553	207	294	419	361	383	279	260	521	205	828	407	308	579	95
PD42849a	237	129	23	160	234	127	47	199	236	89	43	144	265	236	34	386	156	126	31	165	93	81	45	146	77	58	27	75	590	209	43	724	267	153	447	174	255	300	340	240	237	142	374	156	650	316	248	381	126
PD42850a	186	101	22	92	229	112	31	171	293	90	29	149	248	177	34	393	71	52	16	86	45	33	15	51	33	30	5	52	761	188	48	840	157	96	532	119	159	152	369	141	189	134	479	114	1001	313	373	496	39
PD42852a	161	86	21	87	253	85	40	189	215	81	32	158	260	163	53	381	85	76	19	82	61	35	27	70	32	28	4	64	921	222	54	945	309	148	495	192	382	202	419	308	276	177	432	215	3683	983	701	2251	60
PD42853a	235	114	20	137	200	102	38	145	361	84	38	177	460	235	66	527	73	59	13	87	57	33	19	72	40	26	4	58	2053	408	108	2288	176	86	510	149	239	118	337	178	193	138	391	141	2916	681	588	1572	52
PD42854a	121	64	10	81	116	72	20	102	98	61	14	95	894	407	129	559	196	94	24	173	199	66	32	205	100	41	17	138	7788	1426	564	7370	171	75	443	116	253	104	321	193	181	109	388	107	4115	829	817	1796	50
PD42855a	168	87	29	109	123	64	27	116	147	77	34	106	230	156	40	276	67	50	16	104	61	31	28	66	27	27	10	47	454	115	39	650	147	80	283	92	112	101	188	121	111	124	196	109	865	272	205	507	49
PD42856a	74	25	6	31	59	31	9	52	119	22	10	63	91	50	8	153	24	19	2	20	10	14	3	14	10	12	5	18	20	5	3	49	51	24	205	27	46	34	105	35	45	41	134	38	51	45	72	42	32
PD42858a	114	63	25	69	187	73	33	123	193	61	20	105	167	118	28	293	39	25	7	39	22	17	11	36	22	22	2	15	248	69	15	343	122	112	260	92	119	124	176	115	84	99	200	88	476	221	149	347	68
PD42859a	68	33	4	27	41	26	5	33	57	22	6	42	65	46	12	89	32	18	5	34	15	16	11	35	19	14	1	19	85	41	4	114	34	29	115	29	26	29	74	36	36	26	86	29	68	41	47	52	22
PD42861a	120	66	13	81	130	51	15	113	186	58	13	119	190	130	34	269	40	35	6	40	25	21	4	29	20	23	3	15	344	75	17	374	130	78	437	97	138	116	282	121	124	96	336	115	1111	322	346	700	48
PD42862a	253	132	47	144	241	143	52	212	328	122	46	163	397	254	49	503	115	77	24	146	121	85	29	123	55	62	14	65	1630	338	113	1996	212	132	329	156	250	158	261	202	172	155	282	149	1650	429	358	845	125
PD42863a	205	121	36	134	275	164	46	227	261	110	34	179	236	222	41	411	78	65	16	81	59	57	19	87	44	44	10	54	274	100	16	365	203	113	374	113	146	130	244	145	149	231	509	192	402	213	201	266	89
PD42864a	189	119	23	125	173	110	22	140	97	109	17	96	275	213	31	293	145	71	57	150	124	101	47	177	61	66	29	126	1417	428	68	1549	151	66	138	101	162	97	99	134	146	111	180	108	1116	374	140	584	59
PD42865a	100	55	7	56	89	41	14	70	94	41	13	61	163	125	16	163	106	50	13	89	53	38	12	91	37	35	2	42	538	157	35	701	92	51	331	68	78	57	200	81	95	65	198	65	346	116	190	236	49
PD42866a	269	187	26	190	248	154	29	216	245	119	26	177	338	252	30	401	243	131	38	243	166	131	27	214	96	64	11	142	1457	374	92	1585	289	139	525	196	277	185	382	215	213	162	454	164	1649	459	380	916	131
PD42867a	69	42	15	64	103	39	16	81	95	37	13	56	115	83	13	175	30	19	12	42	18	14	19	35	12	21	6	19	57	42	12	137	82	37	310	54	79	60	206	63	59	50	234	51	182	95	165	127	45
PD42868a	134	61	13	78	137	54	24	113	254	62	14	144	196	105	21	305	29	16	7	32	22	15	8	31	15	16	2	21	106	38	10	145	59	32	182	28	37	28	117	29	54	52	166	58	157	60	84	90	38
PD42869a	311	170	30	210	256	177	31	243	303	134	33	215	296	208	34	446	147	92	21	162	100	57	24	125	69	69	14	88	340	176	15	565	239	118	503	173	199	144	379	202	189	141	435	161	546	282	256	402	93
PD42870a	124	54	14	62	146	43	22	99	251	67	18	117	194	102	23	325	53	25	5	33	21	26	12	24	19	18	5	13	347	88	26	379	121	64	304	97	166	101	224	123	104	104	278	102	1395	349	326	863	21
PD42871a	175	69	21	92	174	94	32	133	260	80	38	138	338	186	46	382	70	34	10	63	47	34	10	62	30	29	9	52	1042	244	62	1231	120	59	199	101	140	90	136	125	108	87	131	72	1173	286	227	626	57
PD42872a	141	94	16	98	159	81	18	122	154	62	15	99	185	135	15	227	86	46	26	68	56	46	21	80	37	35	6	39	315	101	22	437	148	75	289	103	121	81	205	93	110	98	218	85	363	177	167	223	42
PD42873a	300	157	61	161	369	190	67	285	374	140	66	219	329	241	46	490	123	78	40	95	88	66	55	107	55	48	20	58	265	140	29	386	234	126	417	180	202	177	291	228	211	191	345	184	420	301	187	376	134
PD43304a	238	111	18	125	221	112	33	179	337	86	34	185	239	193	50	386	120	54	23	91	65	41	28	91	45	44	8	39	338	122	16	453	171	113	513	144	168	127	329	155	141	132	366	139	433	229	261	350	68
PD43305a	50	33	8	17	40	23	6	25	60	13	7	41	99	54	12	91	25	11	2	17	17	11	6	24	9	2	3	10	395	89	18	443	35	23	97	21	30	23	66	33	38	20	68	27	332	79	62	144	16
PD43306a	384	202	30	262	373	212	44	337	398	157	46	264	462	335	53	691	240	149	29	215	117	86	38	161	91	94	14	86	298	180	27	466	357	164	820	219	277	203	615	271	335	239	681	246	475	301	360	391	115
PD43307a	144	78	17	84	117	71	20	97	141	62	19	109	197	131	20	288	63	57	10	58	42	27	16	45	29	26	10	37	313	83	24	359	163	91	353	137	136	135	250	157	160	127	366	132	611	232	243	427	48
PD43308a	225	134	18	140	229	139	44	186	289	91	24	156	480	280	62	472	118	60	24	127	91	52	30	147	53	38	11	79	2206	453	114	2402	268	97	422	161	288	168	352	221	242	152	357	170	3292	785	555	1815	65
PD43309a	92	60	13	94	105	67	10	104	84	36	16	81	131	92	12	152	76	44	12	97	50	27	10	69	23	27	5	43	221	92	21	324	111	53	228	94	87	56	168	88	79	55	201	82	202	110	126	144	51
PD43310a	200	76	11	147	381	387	74	1247	355	101	37	314	186	155	42	459	73	44	9	58	27	23	8	25	22	35	6	43	122	38	8	143	656	272	1608	266	241	258	1115	243	892	881	1728	566	399	227	627	304	69
PD43311a	160	102	11	118	161	112	30	156	130	87	20	107	405	201	45	406	126	60	23	133	68	44	21	132	30	33	2	65	1665	402	111	1965	194	101	362	152	229	135	241	177	152	121	319	124	2305	463	411	1120	109
PD43312a	149	114	13	138	154	104	17	125	162	72	14	120	273	176	31	255	130	82	21	133	109	72	22	127	67	43	16	68	1444	330	101	1483	191	90	255	101	144	91	191	112	128	106	220	106	1096	319	247	547	91
PD43313a	125	61	15	67	134	76	19	89	128	52	15	100	245	142	38	257	72	49	9	63	47	30	12	66	32	31	1	41	728	190	59	780	160	66	384	94	113	92	253	112	122	119	357	105	668	211	253	354	36
PD43314a	159	70	12	95	157	80	18	132	212	58	21	134	172	128	25	294	79	42	17	74	53	39	13	78	34	21	3	44	446	114	22	480	181	101	434	134	136	117	340	144	139	114	371	108	426	182	243	274	53
PD43315a	191	134	47	144	202	122	52	171	189	98	26	120	189	153	32	251	76	58	23	84	53	58	38	77	45	47	13	48	127	76	10	199	195	101	242	151	158	144	180	174	162	123	221	119	215	187	138	195	111
PD43316a	295	103	24	142	226	75	25	153	368	95	35	187	272	181	42	445	68	74	21	79	47	46	36	65	32	33	8	43	145	73	18	246	177	91	359	126	166	119	231	139	169	118	283	116	326	159	231	250	90
PD43317a	56	34	12	52	62	35	13	63	92	30	9	62	94	68	8	124	26	15	4	31	16	14	7	16	15	6	2	13	146	39	8	178	66	33	219	71	57	53	166	57	77	47	195	50	217	90	138	145	22
PD43318a	306	160	43	174	448	183	50	292	414	136	44	285	386	318	47	630	163	111	40	145	100	82	45	112	87	57	11	86	432	236	39	612	209	137	334	158	256	165	307	194	265	206	364	175	481	306	202	361	85
PD43319a	111	58	10	84	90	51	12	93	93	39	9	74	124	92	14	191	52	41	10	54	48	42	10	50	30	24	3	42	430	100	29	411	123	60	285	93	101	75	175	99	89	83	215	91	404	150	160	222	39
PD43320a	129	76	26	72	123	68	23	92	147	65	17	95	265	142	43	261	61	55	17	62	54	23	13	66	29	28	4	37	844	194	52	1064	173	86	495	154	146	141	338	165	165	140	392	153	1006	304	394	590	56
PD43321a	153	87	10	88	133	71	13	132	223	71	19	119	304	189	44	362	85	41	12	79	47	34	11	74	26	34	4	42	939	211	54	1148	131	64	296	81	111	68	210	106	101	94	216	84	1007	249	248	520	49
PD43322a	156	82	14	78	165	76	27	126	193	77	23	107	182	138	26	276	72	43	19	55	36	33	13	65	41	41	10	35	269	92	19	355	134	94	368	123	129	115	261	136	128	117	337	105	491	171	233	350	65
PD43323a	171	130	17	102	190	119	26	196	242	81	23	173	270	164	40	417	109	57	17	102	55	54	27	67	43	40	4	70	642	160	60	772	177	100	325	133	181	150	237	127	176	148	309	150	933	285	278	555	74
PD43324a	216	98	33	138	230	131	34	209	308	102	31	171	274	194	35	452	79	72	22	74	52	48	14	77	27	35	8	49	289	117	24	409	210	98	430	165	187	157	306	189	163	172	344	165	667	309	262	537	68
PD43326a	149	60	17	69	176	65	21	114	193	63	21	136	305	148	37	308	59	36	8	60	43	21	15	61	23	28	6	36	719	143	55	835	134	91	342	114	117	89	246	111	102	106	280	102	657	193	241	395	51
PD43327a	152	92	11	87	185	69	21	157	190	61	17	119	190	123	27	339	110	58	16	69	48	30	12	62	33	31	11	55	324	115	28	430	159	81	368	135	146	92	286	113	139	108	337	103	405	161	202	238	72
PD43328a	96	40	14	49	129	62	24	79	115	58	27	73	121	107	18	168	60	49	22	45	48	34	24	53	44	33	6	32	654	158	51	536	123	80	394	64	142	106	267	95	123	142	338	99	397	171	186	157	54
PD43329a	99	67	12	64	82	48	7	69	77	38	12	60	129	93	25	146	65	42	17	76	38	32	10	56	24	29	8	35	248	78	10	339	113	60	261	88	106	85	170	87	87	92	186	81	259	124	136	182	62
PD43330a	207	125	29	151	257	155	35	168	230	130	27	166	346	237	42	431	138	75	23	122	109	99	29	121	56	56	9	85	1242	320	78	1455	198	110	319	153	229	166	284	211	191	141	346	123	1171	344	271	538	89
PD43331a	145	90	23	125	163	103	34	143	119	66	14	91	587	284	99	401	232	97	65	200	199	77	56	251	83	68	30	131	6494	1241	530	6219	210	95	253	128	309	135	201	201	227	137	273	169	4932	977	750	2102	84
PD43333a	179	162	19	160	220	167	30	194	151	99	16	159	708	359	57	474	279	157	48	282	301	140	37	310	135	104	17	197	7199	1559	282	6297	271	108	291	146	317	123	214	216	237	171	270	156	5481	973	525	2125	118
PD43334a	236	155	39	165	244	158	43	226	236	89	34	158	296	225	41	429	128	86	18	143	103	77	14	122	71	59	11	87	680	207	52	680	258	122	565	157	218	157	421	192	182	186	535	183	665	281	317	398	129
PD43335a	213	95	19	116	194	92	33	213	272	84	23	217	354	209	52	481	101	60	19	97	69	37	23	88	34	32	6	69	1414	267	80	1492	206	100	503	124	200	119	329	140	168	160	453	113	1692	452	445	955	62
PD43336a	117	38	9	71	121	61	12	86	155	44	16	80	119	87	16	169	78	49	8	99	64	35	13	99	26	37	11	40	508	151	32	548	88	48	237	70	101	79	178	81	86	66	192	83	401	127	165	250	41
PD43337a	541	385	55	447	473	392	78	409	405	245	36	367	1152	662	146	931	516	280	106	550	448	263	101	520	259	198	38	331	7328	1730	437	7028	447	252	490	364	510	271	424	426	432	279	417	319	4415	1035	630	1739	216
PD43338a	103	54	9	66	98	48	12	99	116	39	12	87	183	106	27	200	60	25	9	43	33	19	4	35	21	30	5	32	685	133	50	781	102	54	288	77	101	65	182	85	93	83	263	84	913	265	283	583	44
PD43339a	190	113	23	139	168	105	20	130	162	67	19	110	327	201	58	340	103	56	14	106	83	49	25	101	45	36	8	58	1177	246	89	1522	184	100	334	144	165	110	255	163	152	96	273	111	1800	447	398	951	66
PD43340a	339	289	88	270	399	331	105	361	249	225	56	215	412	353	75	452	196	114	46	169	158	124	53	184	122	94	30	96	461	222	36	647	300	163	344	217	311	242	251	297	269	168	275	194	1021	399	223	657	184
PD43341a	213	102	19	115	156	112	31	147	165	73	12	114	237	190	39	295	131	92	30	144	106	79	18	136	85	43	12	95	664	219	42	817	181	95	337	171	184	124	256	158	157	110	322	137	657	257	216	388	53
PD43342a	200	100	24	130	200	117	33	176	199	73	31	139	235	167	38	391	91	66	20	85	75	56	23	81	47	37	7	53	335	140	32	473	192	122	404	133	186	119	280	177	188	156	363	104	557	248	250	407	71
PD43343a	240	122	19	144	218	139	36	231	252	89	30	189	275	212	36	494	137	82	24	125	81	59	31	96	44	50	14	56	492	154	34	586	263	125	444	183	224	178	281	210	207	191	416	184	1044	371	312	668	59
PD43344a	261	155	23	157	210	118	28	184	213	91	23	161	349	224	44	455	139	91	23	140	102	75	21	111	60	52	11	71	1161	313	70	1478	217	127	679	200	226	135	452	225	211	175	527	166	1686	465	493	1004	112
PD43345a	161	79	19	87	140	81	24	104	129	70	24	95	140	108	25	251	94	52	44	71	57	40	22	70	36	34	14	51	370	128	33	396	115	71	220	100	90	69	154	90	93	98	160	89	257	117	108	177	56
PD43346a	357	218	34	226	310	203	42	323	283	125	38	234	419	319	56	559	221	130	38	212	136	112	45	155	97	76	12	104	689	178	46	840	345	200	723	290	263	237	501	263	272	240	668	228	926	359	382	586	152
PD43347a	183	84	22	108	183	94	25	144	192	74	17	106	193	147	27	293	70	58	23	94	81	40	20	87	48	27	12	66	180	101	9	260	141	86	406	133	149	87	234	147	121	123	257	113	215	165	212	176	75
PD43348a	118	62	14	77	128	46	14	102	170	50	20	117	338	194	46	364	75	40	15	70	57	28	10	83	28	34	7	40	1741	338	118	1761	148	62	407	81	161	91	243	132	142	119	368	112	1791	437	478	1004	39
PD43349a	180	124	27	113	170	130	34	176	172	97	26	111	231	156	34	312	118	61	19	121	78	68	19	112	49	40	8	72	577	163	58	705	183	94	288	153	142	115	189	155	182	123	228	143	707	224	194	463	128
PD43350a	179	68	19	96	176	83	28	153	292	85	38	181	268	149	38	402	72	46	16	73	40	26	20	38	14	28	4	36	263	78	30	338	134	96	355	88	134	111	230	111	138	135	299	146	421	149	182	260	35
PD43351a	61	36	6	37	45	49	9	59	88	31	10	34	108	63	15	121	45	25	6	39	45	20	13	42	14	14	5	20	1014	242	51	901	108	56	211	52	109	77	136	103	97	103	173	77	912	247	202	394	34
PD43352a	179	98	18	130	198	105	36	157	236	111	29	132	246	185	45	370	114	86	21	126	72	50	24	105	40	46	7	58	1017	240	55	1040	192	105	347	140	202	136	250	161	173	148	309	131	939	272	263	505	73
PD43353a	113	56	11	53	133	62	19	78	168	55	10	90	262	152	32	248	77	52	12	52	56	30	16	73	24	26	7	42	1326	318	74	1472	132	52	273	72	159	103	195	87	120	102	258	90	1859	387	332	841	95
PD43354a	122	96	13	76	93	58	20	81	155	63	17	83	217	163	37	276	53	55	18	64	38	34	24	59	31	28	6	41	554	134	33	654	154	88	339	137	148	104	220	135	145	112	289	119	699	263	235	404	54
PD43355a	165	98	21	121	151	111	30	130	162	82	21	127	239	185	41	339	149	101	25	173	88	72	12	117	61	42	12	81	881	269	56	1210	173	103	417	113	147	115	314	144	173	114	373	126	889	287	314	491	93
PD43356a	140	88	24	93	123	104	30	91	128	76	23	83	187	132	37	219	80	67	20	88	52	51	17	62	39	39	9	58	621	134	38	749	153	107	320	128	154	104	228	161	153	117	254	123	635	210	236	399	96
PD43357a	147	88	22	93	151	91	32	102	223	56	19	129	517	296	73	465	232	102	63	200	242	84	64	219	119	69	39	133	7204	1393	432	5914	239	117	282	130	380	136	287	205	232	155	293	148	3986	858	664	1581	42
PD43358a	109	51	7	57	102	51	12	95	162	37	15	94	167	141	27	233	50	25	6	40	23	23	8	33	26	15	5	30	517	106	33	479	87	64	241	64	93	71	162	89	105	67	194	72	684	215	211	370	43
PD43359a	304	155	38	158	275	163	54	240	348	139	58	186	1615	822	233	1268	249	89	46	215	192	85	45	231	96	62	19	122	7271	1269	424	8892	341	130	485	220	461	175	390	322	291	166	381	203	8829	1757	1569	4633	132
PD43360a	128	62	12	75	120	55	19	99	201	56	19	121	197	128	28	275	54	43	13	80	29	27	13	58	33	16	5	28	283	86	27	417	103	88	259	100	112	82	170	103	98	97	200	100	423	173	153	321	66
PD43361a	172	106	21	106	214	109	22	162	216	96	31	135	284	209	35	403	103	63	23	117	72	41	14	85	46	36	5	64	1097	210	75	1211	167	86	448	120	168	130	324	168	148	120	414	140	1533	421	336	894	68
PD43362a	293	211	37	187	284	219	46	228	195	146	36	150	342	292	39	390	243	133	38	248	185	148	60	253	126	126	20	168	996	369	66	1127	242	102	227	201	214	172	151	229	202	149	210	151	570	240	171	342	135
PD43363a	536	327	65	435	459	376	90	445	386	265	37	323	562	443	69	704	344	207	57	354	307	213	52	339	179	152	44	256	1951	753	119	2013	439	209	456	328	498	275	292	393	425	348	440	339	1842	628	342	915	131
PD43364a	225	107	24	144	317	135	50	246	316	101	30	198	308	190	39	485	79	63	17	89	58	47	27	59	40	48	7	55	299	82	23	336	188	142	341	161	184	150	248	160	186	150	341	163	648	252	242	461	78
PD43365a	156	71	20	93	124	72	19	118	194	66	24	121	180	137	26	288	73	44	16	59	39	17	8	32	22	33	5	31	154	58	17	193	147	86	499	105	103	96	342	118	138	125	431	124	307	150	254	225	54
PD43366a	122	92	16	86	117	69	18	144	118	75	17	106	214	112	42	297	50	45	16	97	51	32	17	50	36	31	5	42	737	133	73	843	145	81	410	125	135	91	269	118	147	109	331	96	732	212	267	384	62
PD43367a	174	93	17	97	175	66	19	123	191	62	17	138	197	154	33	320	61	42	12	69	43	31	12	64	28	33	4	38	289	72	13	372	173	104	387	142	151	130	288	144	151	130	328	150	579	208	241	389	56
PD43368a	177	120	32	135	140	135	31	170	92	111	17	99	175	180	33	213	204	131	61	247	144	103	44	223	86	95	27	142	892	305	73	1133	200	95	177	121	207	125	132	192	168	153	139	132	787	297	130	448	116
PD43369a	190	105	8	132	174	135	25	139	191	69	18	135	392	236	57	420	130	68	15	131	106	63	32	116	49	47	5	70	2250	534	152	2243	191	96	257	144	238	118	213	168	181	134	239	143	3169	693	471	1425	85
PD43370a	138	105	16	144	138	57	16	252	141	62	16	215	658	168	34	3034	92	42	23	77	40	29	6	44	26	27	3	41	441	128	37	567	104	62	194	92	78	51	122	87	106	163	207	193	544	167	259	410	57
PD43371a	154	80	22	108	164	88	26	126	232	64	19	116	188	127	21	295	70	54	24	62	42	25	10	57	36	27	7	31	111	62	21	166	152	88	336	137	137	102	261	120	138	124	313	108	191	113	161	149	74
PD43372a	565	288	68	326	486	246	74	361	552	204	58	338	625	411	81	840	259	156	118	274	173	141	85	222	104	107	48	144	1875	545	151	2163	412	204	435	275	454	252	364	357	377	266	418	277	3045	859	568	1541	207
PD43373a	150	87	10	95	108	65	21	111	146	66	21	88	191	127	26	251	72	43	26	65	42	38	24	69	33	24	9	33	349	107	32	481	72	59	278	85	116	88	206	92	89	82	219	74	499	161	175	316	47
PD43374a	227	165	19	179	267	145	39	220	301	95	29	201	369	238	58	451	163	108	41	155	97	77	37	138	59	53	14	87	1027	242	69	1174	224	114	340	183	187	176	268	180	177	160	258	134	978	287	272	588	89
PD43777a	192	78	18	97	188	81	24	122	182	81	20	118	430	243	68	354	127	70	25	142	165	60	23	132	79	51	10	98	4849	970	279	4227	212	98	400	154	284	154	323	205	206	130	372	115	3666	682	576	1297	56
PD43779a	323	167	28	222	241	150	36	238	305	100	35	221	403	287	41	494	141	79	27	126	99	67	19	141	55	56	16	68	1280	285	97	1424	285	149	572	202	264	163	390	235	244	150	513	184	1797	493	498	1056	97
PD43780a	212	104	20	121	246	125	34	202	258	88	19	161	313	173	52	374	95	59	28	104	72	47	34	90	41	27	9	54	619	190	45	706	197	107	459	145	205	149	334	165	161	121	425	136	786	252	302	491	69
PD43782a	178	75	20	96	181	70	23	155	247	53	17	128	170	121	28	344	52	33	18	56	29	19	9	43	10	24	10	25	66	40	10	100	134	72	290	93	100	81	190	98	104	103	235	80	127	96	102	107	41
PD43783a	281	77	23	124	378	105	69	277	398	101	37	276	369	220	52	570	96	67	21	81	55	37	15	81	33	57	3	42	204	97	21	343	197	124	491	164	263	158	356	210	174	196	456	168	466	293	267	458	53
PD43785a	223	118	24	110	225	107	25	217	279	96	26	142	336	214	40	483	113	59	13	127	62	56	17	81	50	30	8	66	584	148	39	754	196	102	473	130	192	137	346	175	185	121	398	164	696	276	300	451	69
PD43786a	152	77	29	98	149	103	22	99	123	78	19	98	402	236	49	308	158	93	22	200	124	87	20	177	81	91	9	105	2521	569	149	2630	190	84	427	130	208	123	318	163	153	130	347	119	1968	480	409	1074	80
PD43787a	229	96	24	126	205	73	43	170	284	89	36	194	306	220	40	486	73	43	10	73	44	37	16	67	24	38	4	39	635	155	33	810	194	114	593	136	167	142	371	159	163	139	427	147	1162	380	436	686	58
PD43789a	191	85	16	96	191	98	21	200	223	76	30	119	242	148	32	331	90	60	16	77	51	34	17	54	32	35	12	45	328	106	20	427	201	99	484	145	164	155	360	149	178	129	409	146	483	216	277	387	70
PD43790a	193	82	16	88	197	77	29	119	212	59	31	128	174	110	35	292	54	30	12	65	40	26	15	55	21	23	2	26	84	56	17	164	116	83	247	133	125	131	175	139	106	96	187	95	268	190	108	219	46
PD43791a	251	200	21	351	882	1089	216	3421	312	290	55	789	428	415	60	1157	144	95	17	173	73	43	20	104	52	82	14	94	1456	328	112	1500	1552	736	1634	754	620	627	1310	665	2215	2862	3748	1901	2218	951	879	1450	276
PD43792a	109	76	16	71	97	68	13	111	88	55	17	77	128	98	24	186	66	35	19	77	44	46	16	44	35	22	6	28	420	94	31	428	89	60	174	75	92	69	109	95	89	64	127	77	344	108	109	187	50
PD43793a	132	70	18	76	177	85	32	115	176	64	13	105	142	110	19	235	63	45	13	62	33	24	17	45	32	31	10	34	115	55	8	176	107	88	254	93	115	82	170	109	114	115	208	105	150	122	138	130	92
PD43795a	208	132	34	148	183	121	41	150	178	87	31	123	658	358	99	547	155	72	59	175	144	80	37	193	84	61	23	98	3306	675	270	3782	208	127	364	156	283	162	285	229	231	199	310	159	3240	748	587	1564	80
PD43796a	113	60	7	60	116	54	13	92	132	47	17	71	142	74	24	244	34	26	16	57	29	28	12	31	19	17	6	32	126	48	4	153	124	51	428	86	119	84	318	97	113	116	395	98	196	130	213	140	20
PD43798a	214	104	24	142	257	95	44	227	257	99	40	170	233	166	43	426	99	57	9	65	31	33	22	57	19	42	14	32	108	67	15	190	199	122	545	140	170	164	441	193	164	168	527	171	350	232	308	362	50
PD43800a	202	116	17	108	214	92	24	202	254	81	23	154	304	202	50	382	77	62	10	74	60	39	15	89	32	40	4	43	847	194	56	912	127	73	314	102	141	94	224	129	156	116	217	106	862	291	240	540	58
PD43802a	337	250	37	233	352	260	39	304	236	159	39	204	615	415	78	554	309	191	52	297	274	215	62	334	156	146	20	217	2706	693	199	2812	392	175	467	295	400	218	321	365	327	240	417	253	3244	845	480	1695	119
PD43803a	57	29	8	29	54	25	5	43	86	42	14	51	53	58	11	99	19	16	3	21	9	18	0	13	8	10	0	10	27	21	1	40	53	44	163	29	62	53	99	55	49	47	137	34	89	65	87	81	13
PD43806a	226	166	32	141	228	165	34	185	182	142	16	136	309	221	34	334	254	143	117	228	134	122	78	202	108	88	39	197	1096	330	102	1066	206	116	196	153	196	122	167	175	224	163	194	147	625	218	142	289	94
PD43807a	84	33	8	42	83	44	12	69	72	38	12	50	80	69	15	160	39	20	10	35	40	32	7	42	17	12	4	22	84	30	1	122	74	39	112	50	38	47	73	49	41	54	80	43	108	64	55	82	31
PD43809a	287	255	31	230	266	220	43	273	276	162	40	214	342	271	38	417	237	129	52	260	182	161	60	255	134	83	24	186	867	287	78	1088	257	111	243	173	193	121	165	215	179	138	221	148	718	283	165	424	99
PD43810a	319	201	59	205	394	238	93	297	342	179	61	245	441	308	70	480	123	54	32	85	110	86	37	98	69	48	20	48	1025	225	74	1168	273	175	453	225	320	212	331	303	252	194	377	232	1633	474	348	1044	139
PD43811a	87	98	6	139	381	549	125	1660	92	163	34	322	136	180	32	489	83	62	10	62	22	27	20	33	27	56	5	50	343	75	22	474	546	350	1303	294	200	330	842	275	760	1562	2485	800	556	327	480	416	68
PD43812a	361	170	43	252	363	157	38	310	407	124	40	279	435	255	50	684	146	82	17	110	70	70	16	121	58	59	9	59	406	170	35	605	214	122	592	174	202	136	396	190	182	139	488	178	591	227	309	433	106
PD43813a	107	68	17	97	155	73	29	218	168	58	20	97	186	117	12	352	49	33	12	55	19	17	13	49	23	24	10	22	78	48	13	116	145	82	347	112	156	126	247	137	111	150	365	142	254	167	187	230	59
PD43815a	260	102	21	145	368	113	49	235	307	99	27	164	295	189	36	455	122	91	26	139	71	71	23	139	63	59	7	91	348	155	29	533	274	125	272	140	212	144	212	173	231	153	233	165	458	251	179	336	69
PD43816a	245	129	27	155	227	156	38	199	248	106	22	168	261	182	41	390	124	88	34	159	82	68	30	110	43	54	11	93	307	160	31	563	257	118	250	138	207	188	169	211	206	208	260	199	503	313	160	447	117
PD43817a	140	88	18	98	151	86	21	141	133	58	22	98	210	163	24	238	99	61	18	96	85	58	36	127	38	39	6	45	347	178	22	531	141	84	237	137	149	151	185	144	138	123	205	139	362	213	126	284	58
PD43818a	112	108	22	97	128	93	28	132	107	71	25	89	122	123	20	248	81	49	15	94	53	50	21	69	34	34	7	54	175	95	13	276	180	136	222	135	161	148	171	163	136	180	180	151	220	208	98	227	76
PD43819a	193	112	15	111	286	78	25	226	265	82	20	163	318	177	38	438	62	42	16	53	32	22	22	46	24	26	5	32	635	162	53	841	172	79	265	129	150	108	188	172	150	111	238	124	1089	319	234	659	63
PD44659a	140	83	14	94	137	92	17	120	124	49	12	95	177	153	25	250	92	56	14	89	64	49	17	75	44	42	2	61	267	113	18	347	150	72	277	116	123	100	200	137	106	109	232	93	244	160	169	234	66
PD44660a	315	174	38	205	276	198	34	319	342	134	44	233	467	291	57	648	190	110	37	206	154	102	29	189	68	82	12	116	1270	355	102	1356	360	225	649	296	321	261	446	350	328	289	576	257	1707	545	487	985	191
PD44661a	157	85	21	112	182	118	25	210	160	82	33	122	360	219	52	420	111	58	18	100	76	40	30	111	49	40	3	56	1389	371	96	1612	174	95	437	118	214	161	337	182	157	117	370	132	1585	521	378	854	55
PD44662a	140	73	15	84	149	71	17	146	170	57	22	111	153	112	26	246	52	40	13	73	39	30	10	44	27	34	7	41	141	60	11	175	115	68	477	84	114	102	300	99	125	107	327	98	249	130	209	201	36
PD44663a	305	157	29	205	415	190	61	297	446	144	29	269	393	330	44	683	198	135	36	167	117	88	41	145	92	62	16	88	607	218	30	802	259	130	629	180	215	212	416	256	197	172	516	174	509	294	301	365	94
PD44664a	148	104	22	82	173	81	18	136	169	63	12	129	431	269	66	440	137	75	17	113	115	64	29	131	56	33	6	83	3322	751	224	3428	145	76	307	122	202	116	227	186	165	120	265	121	2894	714	503	1378	55
PD44665a	249	128	44	153	277	122	57	223	302	128	32	199	333	214	29	492	101	59	38	120	67	62	46	102	40	39	15	70	489	187	27	639	207	102	323	183	202	149	243	198	206	155	263	146	685	303	229	433	128
PD44666a	152	73	27	69	147	44	24	84	209	57	34	115	174	118	21	247	35	19	7	52	28	25	10	37	14	13	6	26	85	48	6	163	104	77	355	100	130	111	207	125	102	115	292	97	312	161	195	287	37
PD44668a	108	50	14	55	115	62	20	77	146	40	26	60	103	84	20	148	50	40	12	51	18	28	21	29	25	15	11	22	39	24	10	74	96	62	238	79	97	86	154	86	115	102	198	104	185	110	110	160	60
PD44669a	424	224	110	258	509	300	105	356	312	212	88	223	411	361	79	489	188	92	60	155	127	111	65	138	83	76	30	95	371	199	39	531	286	160	269	235	244	200	174	345	223	212	293	228	565	340	179	483	203
PD44670a	144	41	21	86	120	54	17	95	245	61	23	138	161	93	18	313	31	13	6	23	14	10	5	22	15	14	4	12	49	15	5	58	74	39	185	76	52	47	135	79	42	55	148	58	125	97	108	135	38
PD44671a	176	89	35	116	209	128	51	226	215	85	50	156	233	163	36	356	69	38	13	58	41	37	12	51	38	25	14	33	284	96	24	421	172	74	172	126	105	83	139	160	111	87	171	99	477	223	124	365	74
PD44672a	40	19	2	22	47	22	4	43	60	23	5	34	78	33	8	88	14	13	3	27	5	5	3	33	9	11	2	14	98	22	6	140	37	15	61	26	39	19	39	22	26	35	51	32	100	46	43	96	31
PD44674a	329	105	27	170	260	125	33	206	519	129	45	292	373	231	44	692	72	67	22	95	55	37	16	49	36	27	6	45	400	109	33	557	228	157	689	173	224	216	454	236	219	183	548	172	807	343	397	615	74
PD44675a	205	101	15	116	183	100	35	154	229	58	20	133	223	153	20	320	100	53	28	94	53	59	27	84	48	29	8	50	293	115	24	361	181	112	391	142	149	134	259	123	163	129	290	104	433	181	213	292	70
PD44676a	103	58	7	63	112	52	16	97	147	46	21	84	132	99	21	185	38	43	8	61	34	20	7	40	21	13	1	35	174	48	8	232	91	53	192	80	81	86	163	85	77	82	210	72	272	132	136	211	52
PD44678a	15	11	1	9	21	10	3	13	23	7	1	17	34	27	5	36	6	5	1	12	6	1	3	16	3	3	0	6	135	26	5	156	14	2	30	7	20	11	22	6	18	12	33	12	98	26	16	60	8
PD44679a	75	43	16	46	75	46	20	59	83	46	15	44	109	74	20	108	37	34	8	44	37	26	9	42	19	23	2	19	286	92	13	330	76	32	121	44	76	55	80	55	58	49	95	45	227	110	71	139	50
PD44681a	106	65	13	75	92	86	23	106	78	61	10	74	101	89	15	162	72	48	16	70	50	47	15	66	37	27	8	56	327	77	30	322	111	55	252	99	115	78	131	109	118	90	190	105	252	115	112	151	44
PD44682a	288	122	32	161	313	113	40	240	371	95	25	239	348	194	34	562	80	50	22	77	50	41	24	69	40	28	11	36	179	85	18	293	162	112	338	124	155	138	242	143	155	157	297	127	399	208	215	293	101
PD44683a	167	74	14	98	248	96	29	225	266	69	23	170	263	159	31	405	90	73	22	108	63	49	19	78	40	45	11	64	355	112	24	430	151	90	224	109	140	95	184	112	139	98	213	103	325	147	138	203	64
PD44684a	142	81	12	80	188	82	26	167	274	64	27	142	301	187	38	379	65	34	22	87	60	39	16	54	24	22	6	29	1000	212	65	1149	147	87	336	96	149	90	281	113	120	111	305	90	1120	313	307	605	48
PD44685a	345	152	26	214	308	155	50	230	485	117	33	215	360	238	61	507	113	71	33	107	98	61	21	113	52	51	9	69	620	183	35	825	209	115	564	177	235	150	387	210	199	164	490	164	978	419	350	649	100
PD44686a	93	43	25	56	71	50	22	70	88	36	17	68	94	87	22	127	48	27	17	43	27	15	13	27	19	20	6	28	196	58	19	246	118	62	156	92	96	99	114	110	97	101	136	89	291	135	79	172	39
PD44687a	427	308	44	378	312	244	39	380	292	169	40	238	518	322	52	643	170	113	29	160	101	59	18	122	56	60	13	80	931	272	66	1196	370	151	445	278	243	196	310	339	202	207	407	224	1334	475	366	946	195
PD44688a	66	44	11	45	67	49	14	67	82	40	5	67	370	180	55	270	51	17	8	51	49	13	5	57	22	18	4	27	1833	341	116	2131	113	59	196	57	128	73	168	110	102	104	162	83	2152	442	408	1019	30
PD44689a	139	75	17	89	131	53	25	106	160	56	16	99	183	152	24	197	65	45	13	88	41	32	21	78	24	23	5	56	371	111	24	524	102	62	163	88	89	81	121	124	85	90	126	75	299	136	100	233	77
PD44690a	279	187	41	233	266	173	27	243	302	146	26	218	381	275	35	518	212	138	44	214	119	97	56	133	83	87	27	104	1268	379	93	1336	316	172	509	214	301	250	341	258	312	346	727	294	1361	508	344	788	158
PD44754a	223	85	17	112	198	82	15	142	190	73	18	120	167	150	24	300	90	56	11	84	49	44	12	71	33	30	10	55	88	58	15	190	156	79	491	113	109	97	267	107	141	100	334	103	166	140	213	129	68
PD44755a	160	90	20	110	168	84	25	170	228	84	20	147	519	278	65	520	53	34	7	61	40	43	10	87	26	24	5	44	1630	352	111	2063	174	82	438	105	204	116	268	175	170	117	353	125	3174	712	599	1863	53
PD44756a	172	117	22	155	163	133	20	134	106	87	16	106	227	182	34	245	186	116	49	177	159	99	29	169	83	71	13	159	967	296	77	1153	184	92	256	151	147	129	145	194	146	110	180	131	707	253	151	405	79
PD44757a	44	17	10	37	44	22	9	36	64	26	7	52	80	53	5	102	24	12	10	25	20	20	6	20	9	10	3	14	150	46	14	207	34	26	64	27	45	33	41	40	32	29	44	34	171	66	57	118	19
PD45472a	204	121	31	169	257	149	42	233	241	85	26	184	266	213	40	389	111	49	23	99	100	82	37	87	41	40	15	41	336	150	29	468	178	90	181	134	166	137	128	201	122	121	171	114	460	213	127	330	115
PD45473a	186	72	12	93	216	69	29	144	273	63	24	163	229	143	31	399	35	33	11	36	19	12	12	24	14	25	6	25	53	30	6	88	117	61	199	73	99	65	116	97	95	91	213	75	150	122	104	127	39
PD45474a	149	84	14	108	316	391	83	1096	178	123	27	289	272	194	37	521	77	42	8	90	57	29	10	71	33	40	4	37	1420	269	102	1566	466	231	793	231	230	235	631	211	679	905	1486	561	1433	432	519	868	191
PD45475a	42	23	3	23	43	25	9	35	48	13	10	42	66	60	5	87	25	13	3	22	18	12	4	26	11	12	2	18	307	67	21	320	44	32	96	26	51	38	67	48	56	45	94	34	268	85	70	126	23
PD45476a	33	10	2	15	31	14	2	17	33	7	3	24	30	22	1	48	13	9	1	8	4	4	2	6	3	5	1	7	22	13	0	36	19	11	54	11	18	13	35	19	17	12	51	14	36	13	31	30	5
PD45477a	240	122	20	150	278	131	31	264	312	96	27	209	366	266	49	543	82	47	11	73	61	43	16	89	32	38	2	56	647	154	42	747	199	121	438	141	180	127	302	163	147	140	427	152	1310	368	372	812	54
PD45479a	51	28	4	40	97	44	12	71	109	21	10	86	108	61	14	186	26	13	3	31	15	12	5	24	17	9	2	14	64	26	8	90	35	22	116	29	42	36	60	40	19	27	84	24	77	59	53	62	21
PD45480a	183	111	37	117	280	181	52	214	160	115	34	137	265	245	48	350	91	60	22	76	67	53	27	90	42	43	11	51	703	195	52	798	169	81	175	130	202	137	151	188	136	129	169	143	713	275	162	422	88
PD45481a	206	89	22	130	268	118	35	181	215	53	22	121	194	125	25	330	95	49	34	76	55	41	14	64	32	38	12	45	120	65	14	208	138	63	323	84	121	88	225	86	82	81	220	86	166	116	139	141	52
PD45482a	154	76	19	118	203	100	27	152	190	83	24	130	295	178	44	331	94	37	11	85	70	39	21	81	40	28	3	42	1015	249	79	1160	189	87	278	146	195	127	237	166	167	133	234	129	1691	454	359	934	42
PD45483a	124	65	8	66	135	67	24	98	162	66	27	95	185	152	33	242	53	39	18	45	26	33	15	55	13	22	6	27	633	146	34	732	142	95	454	112	162	110	290	143	120	110	385	101	1018	333	358	562	56
PD45484a	180	74	14	111	150	62	23	130	136	68	23	104	145	125	15	218	68	36	17	124	31	27	16	69	34	20	5	54	101	53	13	232	126	59	185	95	88	72	106	114	103	97	133	106	134	89	83	130	88
PD45485a	173	101	22	115	174	93	50	162	129	92	24	101	429	245	52	485	100	47	18	105	82	59	24	119	29	27	9	67	2583	509	156	3031	206	103	368	157	261	128	311	231	173	135	299	164	3156	733	715	1747	75
PD45486a	162	99	24	121	166	122	29	108	154	85	21	94	178	139	26	242	99	55	19	111	80	63	13	107	39	46	13	58	275	130	21	410	132	74	179	98	127	118	134	170	149	126	220	118	326	147	102	245	89
PD45487a	266	97	30	115	276	143	49	191	241	92	36	138	285	178	53	319	168	90	54	146	139	105	39	150	68	62	15	91	411	229	27	591	194	135	190	164	210	149	150	166	213	148	147	135	381	251	125	316	82
PD45488a	131	68	25	70	112	52	26	100	138	55	23	71	137	79	28	204	20	25	9	51	21	20	10	43	9	20	6	24	81	45	9	181	70	40	146	59	72	55	81	80	68	64	110	62	157	87	80	147	68
PD45489a	168	94	30	109	128	113	35	152	176	88	18	128	220	141	20	288	77	46	20	73	78	46	35	73	39	34	7	50	381	127	21	552	149	87	242	102	160	114	127	149	142	114	197	136	467	240	148	316	70
PD45490a	191	90	17	93	150	100	50	131	200	81	31	130	206	166	38	295	65	35	23	79	45	46	26	90	40	31	9	57	220	113	29	409	175	70	276	75	125	87	164	125	150	103	182	98	297	166	148	245	83
PD45491a	75	65	15	53	85	64	25	102	120	62	23	91	109	78	28	191	27	25	5	26	25	18	11	32	13	11	6	18	217	54	18	249	93	55	172	48	117	67	120	104	76	92	170	86	415	161	121	316	49
PD45492a	204	88	16	134	220	81	37	158	263	92	25	168	340	211	52	438	86	45	11	83	43	31	8	87	36	39	10	37	927	223	79	1096	160	99	255	128	172	112	158	178	150	118	198	113	1511	398	330	934	93
PD45493a	189	154	16	143	173	96	23	152	184	104	29	144	288	163	34	411	62	45	19	81	58	43	24	74	36	33	10	44	414	132	24	498	204	93	493	131	151	127	332	165	158	136	506	125	603	269	258	390	78
PD45494a	373	224	40	228	518	179	59	321	472	158	41	303	423	261	44	642	150	96	48	139	101	86	39	144	54	70	29	57	223	145	28	315	349	175	384	270	261	254	302	232	277	214	331	217	452	322	199	376	112
PD45495a	181	118	23	113	164	71	18	117	167	82	27	121	186	118	27	277	47	54	28	113	47	26	20	86	17	35	7	50	132	81	11	320	135	76	206	105	109	93	138	116	113	112	192	112	218	126	105	211	87
PD45496a	75	49	8	63	54	45	14	57	54	40	12	51	80	79	8	101	44	28	12	60	27	24	14	52	24	21	7	41	121	45	13	215	67	57	132	63	76	76	81	105	71	55	87	72	170	82	59	151	50
PD45497a	123	46	11	75	141	64	19	98	199	50	14	99	146	97	17	215	41	18	9	34	12	17	7	17	11	17	2	20	98	30	5	139	92	48	323	71	91	78	213	86	93	56	215	92	326	137	178	213	37
PD45498a	105	71	5	67	112	65	17	117	173	47	17	85	143	89	20	211	61	47	9	47	39	24	15	38	28	23	1	29	323	84	22	330	90	42	238	67	73	54	157	66	70	70	199	56	360	101	145	165	43
PD45499a	286	160	27	166	319	166	64	246	309	139	37	211	318	244	53	498	155	81	31	148	110	87	54	149	68	58	22	76	446	220	40	670	255	138	522	186	248	198	386	201	219	201	530	196	526	284	299	418	118
PD45502a	147	64	12	84	151	77	14	156	162	45	16	78	140	125	19	254	78	48	16	75	48	40	24	51	32	29	5	31	95	60	8	131	131	70	272	103	121	94	180	123	121	103	216	95	233	151	148	187	36
PD45503a	117	78	15	65	123	55	18	84	124	55	28	87	134	95	19	207	50	24	6	70	34	32	17	67	17	15	4	30	67	40	6	131	94	55	165	75	83	77	113	80	91	82	164	54	117	78	81	120	56
PD46987a	147	89	10	107	166	83	24	122	161	59	17	108	202	131	21	240	97	58	25	107	86	61	25	109	56	44	11	53	389	160	23	578	156	100	306	99	142	110	180	127	156	104	255	132	376	214	160	262	45
PD46988a	90	65	11	70	99	64	21	82	122	45	13	59	101	105	16	161	78	32	13	48	54	34	8	54	24	28	0	41	289	99	14	321	111	71	447	97	112	110	268	112	103	111	387	86	340	143	205	218	31
PD46989a	309	190	30	211	276	164	37	277	278	145	30	226	383	253	37	467	194	107	53	261	131	105	26	185	93	94	19	134	868	253	65	1198	242	133	399	188	224	151	305	208	214	152	314	193	1371	393	314	829	136
PD46990a	144	86	25	98	204	79	30	160	330	63	14	163	365	197	37	467	93	48	13	80	77	27	9	91	31	26	12	53	1813	372	93	1821	125	57	344	89	150	83	234	100	114	83	277	100	1692	399	394	929	50
PD46991a	312	217	48	202	308	248	55	324	238	204	40	222	399	286	49	504	261	160	124	263	225	181	83	286	131	106	44	225	1165	377	109	1321	281	155	353	190	289	193	221	235	238	243	293	202	992	345	223	553	102
PD46992a	154	100	13	96	209	72	18	141	288	87	17	153	218	160	31	337	78	48	14	83	38	39	16	44	26	24	6	25	98	61	17	151	139	110	397	92	154	111	251	130	123	111	336	106	211	147	200	179	33
PD46993a	256	121	14	122	247	113	36	170	322	92	18	184	347	190	43	435	119	70	16	113	74	59	29	119	51	36	11	63	1095	264	92	1267	227	114	354	151	261	148	330	190	212	143	338	136	2396	567	516	1410	67
PD46994a	131	70	18	86	168	88	32	243	185	66	19	143	200	117	22	292	73	50	20	73	46	32	18	59	26	51	8	34	426	123	39	437	142	87	290	117	167	100	218	160	140	144	271	130	601	219	206	373	42
PD46996a	212	52	8	86	239	59	23	157	338	49	21	164	241	131	23	429	44	26	5	34	26	21	13	26	11	18	3	19	72	38	6	147	81	68	186	63	95	62	134	72	80	47	166	63	315	143	104	204	31
PD46997a	122	71	14	84	119	75	13	125	109	53	8	90	289	140	34	273	135	77	15	134	93	66	15	124	64	46	10	91	2886	551	142	2273	161	69	267	98	182	85	194	134	135	102	232	108	2848	550	376	1216	50
PD46998a	97	46	4	57	124	69	12	108	122	42	14	77	112	82	14	211	39	38	14	40	22	23	3	42	18	17	3	25	86	38	8	149	76	43	173	70	38	41	108	67	64	59	147	42	125	49	76	99	44
PD47000a	250	122	44	167	303	152	47	193	268	111	34	158	225	189	31	384	86	42	28	106	58	36	18	75	45	44	11	60	167	95	14	241	146	76	170	118	119	96	123	150	120	89	157	95	219	137	86	186	101
PD47001a	188	97	17	132	184	99	20	154	224	91	11	170	240	174	21	345	104	60	15	105	57	43	14	81	35	46	7	44	199	98	22	370	154	70	283	139	121	111	178	138	121	90	213	104	294	145	132	227	94
PD47002a	81	33	8	38	82	34	6	68	105	37	12	64	71	57	8	137	23	23	11	26	19	23	11	24	14	17	2	12	75	32	5	109	37	28	145	37	39	36	78	37	33	40	98	40	93	34	71	69	23
PD47003a	129	85	11	64	110	58	15	111	148	62	15	95	185	113	16	287	51	39	8	53	24	32	7	32	24	37	1	19	207	66	16	263	121	79	585	71	106	88	337	94	105	106	471	112	372	164	278	244	59
PD47005a	143	91	25	102	178	110	42	135	158	82	15	107	172	158	33	269	64	38	16	67	45	38	15	64	25	38	5	40	546	143	34	621	184	114	428	120	194	144	276	157	172	145	346	131	1054	319	289	617	67
PD47006a	95	57	9	52	102	47	12	117	175	49	12	114	132	86	16	240	41	23	4	32	23	21	11	46	11	15	1	18	68	30	3	124	64	48	228	42	59	61	168	57	66	54	223	72	125	79	116	95	17
PD47007a	125	58	14	72	181	72	26	121	205	61	15	114	172	119	28	284	48	24	12	33	22	28	10	31	19	20	6	24	148	47	11	199	134	65	285	84	117	91	201	110	109	103	269	98	484	181	156	275	36
PD47008a	172	111	21	124	182	106	25	189	179	86	24	146	196	174	34	323	115	61	15	169	86	53	14	122	55	65	14	74	328	128	22	575	169	88	243	131	141	115	161	176	135	173	296	134	337	140	182	267	101
PD47010a	124	58	14	55	158	60	32	97	159	43	14	84	408	227	50	379	48	29	6	55	51	19	9	65	33	20	1	24	2484	465	215	2984	126	54	263	81	177	75	215	117	138	83	230	117	4083	744	687	2084	21
PD47011a	104	55	18	88	103	84	14	102	145	69	15	96	184	129	22	234	61	46	13	59	46	32	18	72	24	25	5	33	284	89	20	404	133	85	322	118	149	104	218	119	121	114	292	87	330	179	198	279	63
PD47012a	199	118	22	171	175	123	33	144	185	82	20	131	220	139	21	293	119	51	33	88	80	65	34	95	42	32	16	53	287	113	17	406	137	74	221	142	117	68	164	119	115	83	181	101	259	137	114	230	77
PD47013a	94	50	9	62	138	55	23	93	145	47	19	107	309	180	32	316	67	28	18	72	65	24	16	86	25	24	4	51	1891	379	88	1956	128	53	241	76	144	79	208	121	102	89	228	84	1801	433	372	923	47
PD47015a	265	167	31	177	227	130	38	232	216	168	24	140	344	217	25	397	128	62	27	175	93	99	23	177	52	142	15	106	454	168	34	818	187	94	257	161	193	420	212	363	151	148	219	143	575	220	196	451	100
PD47021a	179	122	23	141	136	103	19	140	141	75	19	85	252	156	32	221	148	91	20	195	118	60	27	172	54	65	11	102	1028	305	65	1132	174	93	213	144	182	109	132	173	137	112	180	126	987	319	185	577	113
PD47022a	147	107	30	120	131	113	25	133	150	68	27	107	150	110	31	195	90	47	28	76	81	58	26	90	42	36	17	56	152	106	9	249	98	46	131	83	82	59	77	88	72	58	88	61	170	112	63	129	62
PD47023a	79	48	16	48	69	30	9	56	99	52	13	85	94	70	12	152	28	15	6	44	22	14	8	50	16	12	1	8	105	56	8	227	59	37	119	49	71	51	87	74	71	57	100	58	159	92	83	136	57
PD47024a	142	84	20	91	159	90	21	123	153	72	37	108	247	151	39	311	63	31	10	63	49	28	10	69	27	28	13	28	716	158	58	775	140	73	357	105	162	116	286	155	121	133	273	116	1427	358	325	848	81
PD47025a	199	139	37	129	207	120	34	200	158	105	24	163	301	191	46	342	156	86	33	173	107	72	27	166	71	80	15	125	1695	420	114	1669	221	119	259	171	240	150	227	216	187	255	325	212	1923	502	324	1040	111
PD47026a	165	85	32	113	139	100	30	145	136	76	18	75	245	182	23	324	83	56	14	118	76	57	42	126	32	37	12	52	1427	465	73	1635	181	95	240	140	217	160	170	246	155	124	217	159	1767	672	327	1112	84
PD47027a	177	104	35	97	155	118	50	144	174	86	32	108	343	205	59	371	78	46	20	65	61	41	26	81	31	24	3	47	1277	311	124	1725	192	83	200	111	230	123	153	182	172	144	204	127	2445	585	429	1324	84
PD47028a	252	126	25	149	180	87	36	162	193	101	21	153	218	170	44	283	127	69	40	107	87	68	23	123	57	58	11	70	255	132	29	496	192	116	211	187	159	113	146	169	136	100	164	141	355	193	119	303	96
PD47031a	117	73	20	73	88	60	15	82	97	49	22	81	211	122	18	205	61	31	7	89	44	32	6	66	23	17	1	46	769	154	35	907	82	42	153	78	93	76	97	121	80	71	122	71	944	208	139	519	90
PD47033a	162	97	32	103	160	103	49	135	179	82	20	154	440	236	46	430	83	49	27	111	69	69	25	130	44	47	10	68	1396	257	66	1891	178	95	241	126	179	114	179	218	148	122	204	109	1730	465	378	1069	71
PD47034a	386	137	33	193	410	156	62	272	422	142	33	237	405	241	45	565	160	87	40	215	94	87	36	198	67	53	19	113	443	185	36	809	204	108	176	190	189	126	175	234	189	114	165	164	471	205	162	438	152
PD47035a	107	72	21	76	144	75	23	138	132	64	17	85	149	125	26	233	59	44	16	75	48	40	22	69	28	36	10	37	168	95	16	300	143	71	302	127	123	102	205	150	132	136	327	127	302	171	197	307	77
PD47036a	310	174	51	205	253	194	55	244	254	125	43	178	401	251	47	447	115	69	34	161	91	67	30	142	44	44	12	74	601	213	45	901	190	91	238	121	159	120	182	186	152	101	208	126	588	217	143	390	156
PD47038a	251	160	42	155	230	146	49	238	227	118	32	153	277	203	37	366	154	78	29	166	94	64	30	123	62	60	17	79	244	158	20	432	191	111	252	204	204	151	230	232	183	141	264	171	407	241	155	390	129
PD47265a	195	71	13	93	159	72	19	117	294	77	28	152	219	142	45	336	44	41	8	35	18	24	22	25	16	16	2	12	67	37	5	112	113	69	238	71	122	93	183	105	115	100	198	93	234	140	149	171	65
PD47266a	91	47	6	47	91	36	9	67	136	36	17	59	123	98	15	206	26	18	3	30	18	12	3	34	6	17	4	18	147	32	12	189	109	59	292	74	129	86	231	112	108	73	283	77	860	301	246	598	41
PD47267a	176	146	22	130	166	113	20	170	190	79	19	147	414	227	45	443	120	50	19	121	77	68	20	73	49	39	11	67	1128	221	82	1492	211	89	373	146	168	133	239	187	131	117	284	122	2187	476	431	1252	91
[truncated: 47 more columns]
