# Supplementary material for: Integrated cohort of esophageal squamous cell cancer reveals genomic features underlying clinical characteristics
Source: Nat Commun. 2022 Sep 7;13:5268. doi: 10.1038/s41467-022-32962-1 (PMC9452532; doi:10.1038/s41467-022-32962-1)
Supplement: Supplementary file 8 — Supplementary Data 5 [file 41467_2022_32962_MOESM8_ESM.xlsx]

## Sheet: Sheet1
	sig1	sig2	sig3	sig4	sig5	sig6	sig7	sig8	sig9	sig10	sig11
A[C>A]A	0.0165684	0.0107551	1.76797e-14	0.0246224	0.00356506	0.0478572	0.00459003	1.81027e-06	0.00658288	0.00123736	3.6301e-07
A[C>A]C	0.0103171	0.00470999	0.0009543	0.0197562	0.00237127	0.0181716	0.00339689	8.06386e-10	0.00362412	0.00662218	0.00230263
A[C>A]G	0.00477254	0.000618431	1.02631e-10	0.00319399	5.29124e-05	0.00395605	0.000580627	4.57258e-05	0.00047391	0.00139868	4.78906e-06
A[C>A]T	0.00973707	0.00137993	0.00216887	0.0193159	0.00479836	0.0261678	0.00246788	0.000181871	0.00373791	0.00350918	0.0065475
C[C>A]A	0.00515226	0.00309186	0.00681576	0.0154629	0.00382334	0.0591174	0.00309574	0.00136501	0.00996706	0.00053626	0.0185497
C[C>A]C	0.00582218	7.74545e-05	0.00721703	0.0138385	0.00140943	0.0173218	0.00139271	0.00124881	0.00498387	0.00358764	0.0302711
C[C>A]G	0.00255897	1.9245e-07	0.00180869	0.00176585	0.000290288	0.00705746	0.00057056	0.000363182	0.000990402	0.00060133	0.00645373
C[C>A]T	8.0423e-05	0.000178057	0.0280736	0.00183072	0.00477383	0.0368577	0.000130507	0.00165316	0.00587965	1.09848e-07	0.0915538
G[C>A]A	0.00196124	0.0116325	0.00337936	0.00420501	0.00595026	0.0809223	0.000750802	0.0015933	0.00995341	3.17212e-07	5.48432e-13
G[C>A]C	0.00878575	0.000404623	0.0096388	0.0107099	0.00152802	0.0182946	0.00161885	0.000431308	0.0028596	0.00264487	0.00355634
G[C>A]G	0.00324561	0.00213527	0.0015276	0.00159873	3.34139e-11	0.00555077	0.000540582	4.66142e-05	0.000618737	0.000364062	0.000665701
G[C>A]T	0.00152923	3.43969e-06	0.0287647	0.00605488	0.00456809	0.0463131	6.44731e-05	0.00124489	0.00507631	1.1531e-08	0.0098084
T[C>A]A	0.010196	0.00945635	3.42462e-22	0.0110474	0.0073856	0.0642779	0.0112432	0.0286467	0.00941545	0.00325364	1.9346e-05
T[C>A]C	0.00867783	0.00777145	0.00210081	0.0161014	0.00171756	0.0375422	0.00539078	0.0125151	0.00630214	0.0042677	0.00371413
T[C>A]G	0.00218461	0.00203194	3.70635e-21	0.00111726	7.51895e-05	0.00760434	0.00145386	0.00370065	0.00108244	0.000818389	0.000433579
T[C>A]T	0.000657425	0.00991403	0.0101063	0.00630537	0.0242933	0.114667	0.00580551	0.0162384	0.0114366	0.00016492	0.0180528
A[C>G]A	0.00888495	0.00523257	0.000415108	0.0275716	0.00217699	0.00684165	0.000598346	0.00423857	0.0012591	0.00614582	0.00112243
A[C>G]C	0.00469364	0.00469714	0.000135398	0.0159342	0.00105011	0.0054731	0.000275005	0.00116851	0.000933848	0.00485472	0.000580526
A[C>G]G	0.00291875	3.7242e-09	9.33892e-05	0.00729278	0.000440911	0.00130372	0.000238562	0.000383426	0.000363941	0.00139467	0.000109091
A[C>G]T	0.0190521	0.00371448	0.000603898	0.0268197	0.00593795	0.00479338	0.00020273	0.00386612	0.000610268	0.00340289	0.00102347
C[C>G]A	0.00555298	0.00130808	4.52646e-06	0.0188581	0.00176028	0.00297429	0.000472907	0.00541973	0.0010958	0.00149108	0.000245375
C[C>G]C	0.00477919	0.000358097	1.34797e-06	0.0152878	0.000984138	0.00308758	0.00062155	0.00115499	0.00122344	0.00245701	0.0004044
C[C>G]G	0.00236803	1.98332e-11	0.000108022	0.00590756	3.99843e-14	0.00184059	0.000230977	0.000559967	0.000393871	0.00122693	0.000242514
C[C>G]T	0.0150415	0.000766878	1.12792e-06	0.0227627	0.00290079	0.00383992	2.14463e-05	0.00596261	0.00120361	0.00147573	4.6365e-05
G[C>G]A	0.00411684	0.00192697	0.000271601	0.0125921	0.000620819	0.0024175	8.9944e-05	0.00203269	0.000653235	0.00245778	0.000575621
G[C>G]C	0.0049713	0.00199528	0.00109865	0.0109457	0.00169003	0.00218046	1.83331e-05	0.000866764	0.000695408	0.00346167	0.00154744
G[C>G]G	0.00188401	0.000381159	0.000175887	0.00311533	3.48133e-08	0.000338009	0.000149662	0.000198142	0.000339791	0.00102577	6.05735e-05
G[C>G]T	0.00792272	0.000980582	0.000340036	0.0170396	0.00186865	0.00211301	0.00029055	0.00322621	0.000356903	0.00168536	0.00115531
T[C>G]A	0.0180319	0.00360044	0.0001884	0.000204748	0.0188162	0.000685039	0.0335279	0.268737	0.00848562	1.35487e-06	1.82072e-12
T[C>G]C	0.0105308	0.0015012	9.67845e-07	0.019649	0.00472311	0.0037793	0.0037728	0.0505359	0.00228518	0.00171	0.000171865
T[C>G]G	0.00241499	6.4913e-09	7.83612e-05	0.00201037	0.00105443	0.000280904	0.00211929	0.0164871	0.000515232	0.000883358	0.000225831
T[C>G]T	0.0489969	0.00431632	5.66237e-06	0.0119447	0.0180662	0.0135411	0.0438451	0.27216	0.00845678	8.59099e-06	6.14227e-08
A[C>T]A	0.0174303	0.0284401	0.00791408	0.0196769	0.00187474	0.0156392	0.0121715	0.00117508	0.00505034	0.0056664	0.0406847
A[C>T]C	0.0113692	0.0183724	0.00555203	0.00940963	0.00181103	0.00864086	0.0050031	1.19957e-07	0.00331475	0.00302739	0.0188684
A[C>T]G	0.00238514	0.167494	0.0272919	0.00423416	0.00512687	0.017702	0.0027036	0.00275515	0.0118623	0.0577271	0.0504532
A[C>T]T	0.0170279	0.0208964	0.0037684	0.0186569	0.00158776	0.0136967	0.00724289	5.03263e-18	0.00394191	0.00194877	0.0157336
C[C>T]A	0.0140674	0.025637	0.00292994	0.0199466	0.00201616	0.0150384	0.02041	0.00394925	0.00874107	0.00609099	0.0098628
C[C>T]C	0.0124524	0.0237262	0.00477491	0.0122391	0.0011416	0.0123224	0.00726292	7.29066e-07	0.0076069	0.00508321	0.0171549
C[C>T]G	0.00016755	0.113354	0.0178218	0.00182824	0.00223311	0.0125127	0.00486611	0.00301868	0.0103406	0.0502519	0.0377208
C[C>T]T	0.0246979	0.0213618	0.00365217	0.0193844	0.00126861	0.015627	0.0142629	0.000941918	0.00574542	0.0029047	0.0125734
G[C>T]A	0.0137053	0.0204888	0.0359922	0.0107264	0.000117055	0.0120067	0.00878005	0.00308802	0.00370436	0.00564489	0.0499256
G[C>T]C	0.0133918	0.000263809	0.115721	0.00299324	0.00120429	0.0103608	0.00395061	0.00209708	0.0033828	0.00492047	0.048667
G[C>T]G	4.87106e-05	0.0654688	0.323532	0.00010808	0.0030834	0.016396	0.00231027	0.00425011	0.00888543	0.0424888	0.0327113
G[C>T]T	0.0158105	0.00887099	0.0730109	0.00883714	0.00314632	0.0114298	0.00686888	0.0011545	0.00240687	0.00413592	0.0287715
T[C>T]A	0.00273444	0.0169857	0.00497223	2.11448e-05	0.0197454	0.00719347	0.372596	0.157575	0.00545352	0.0194338	0.00569815
T[C>T]C	0.0109333	0.0244555	0.00638552	0.0159607	0.00569972	0.016599	0.0815368	0.0235234	0.00525771	0.0089543	0.00980893
T[C>T]G	0.000320432	0.0822618	0.00926116	2.50523e-11	0.00317058	0.00863422	0.0498747	0.019731	0.00743992	0.0236931	0.0150833
T[C>T]T	0.0212077	0.0253906	0.00674856	0.0105152	0.0108656	0.0148913	0.222644	0.0552603	0.00408623	0.0104787	0.00433428
A[T>A]A	0.0224667	0.00732981	0.0031605	0.00371596	0.00311963	0.00368229	0.00227707	2.35807e-08	0.0498224	0.00199891	0.0035657
A[T>A]C	0.0113213	0.00334925	0.0134103	0.00662971	0.00203765	0.00449783	0.0015933	2.84514e-05	0.00972773	0.00204661	0.00499936
A[T>A]G	0.0103309	0.00404308	0.000286035	0.00437502	0.00218904	0.00379197	0.00187861	0.000160621	0.0586303	0.00270933	0.000244892
A[T>A]T	0.0183381	0.0105439	0.0108402	0.00747087	0.00916652	0.0186005	0.00213481	0.000108405	0.0143823	0.00288764	0.0285968
C[T>A]A	0.0056444	0.00220558	0.000548917	3.15569e-05	0.00191393	0.0011593	0.00183176	0.000121346	0.0898735	0.00671597	2.71191e-05
C[T>A]C	0.00787631	0.000988232	0.00220103	0.00886566	0.00744355	0.00390017	0.00157774	0.000343833	0.0400817	0.00376957	0.00359086
C[T>A]G	1.88578e-07	1.3026e-10	0.000593454	0.00059464	0.00371272	4.03249e-09	0.0014373	0.0005266	0.129481	0.00520398	0.000778331
C[T>A]T	0.00891847	0.00163028	7.77952e-05	0.0157504	0.0295218	0.00571805	0.00221493	0.000321035	0.0506676	0.00431892	0.000590277
G[T>A]A	0.0023083	0.00206863	0.000583471	0.00102911	0.000983062	0.000940661	0.000896183	0.000163345	0.0512013	0.00119174	0.000695275
G[T>A]C	0.00296957	0.000104937	0.00718906	0.00551503	0.00208743	0.00217023	0.000831524	6.38857e-05	0.00878175	0.00149589	0.00293052
G[T>A]G	0.00212719	0.000902066	0.000768701	0.00278192	0.00131472	0.00116021	0.000807365	0.000248195	0.0485267	0.00280947	0.00126946
G[T>A]T	0.0043122	0.000398838	0.00109493	0.0109245	0.00575283	0.0049219	0.00147551	1.96856e-05	0.0128724	0.000966716	0.00381049
T[T>A]A	0.00668394	0.0152004	0.00223811	0.00918068	0.0147853	0.0113868	0.00183374	0.000534251	0.0546918	2.52e-16	0.0078657
T[T>A]C	0.0055257	0.00160088	0.00241497	0.0111564	0.00362416	0.00461643	0.00141385	0.000162032	0.0204932	0.0019221	0.00109795
T[T>A]G	0.00181534	0.0014412	0.000137992	0.00348254	0.0022072	0.00160065	0.0010251	0.000187816	0.0554596	0.00346611	0.000224513
T[T>A]T	0.00567322	0.0045978	0.000861244	0.0204688	0.014374	0.013451	0.00171787	0.000349134	0.0264614	0.00123277	0.00560504
A[T>C]A	0.109306	0.013811	0.00972978	0.014085	0.0106026	0.00316569	0.00413102	1.80912e-06	0.0122357	0.00523626	0.0217746
A[T>C]C	0.0136345	0.00931443	0.00927339	0.0116466	0.0036156	0.00164676	0.00123406	0.000196767	0.00133258	0.00359001	0.00901726
A[T>C]G	0.0308734	0.00799088	0.00577647	0.00888625	0.00409334	0.00354277	0.00129813	0.000492194	0.00372925	0.0658367	0.0342329
A[T>C]T	0.063889	0.0182335	0.00400509	0.0247142	0.01065	0.0061312	0.00368213	0.000224007	0.00107261	0.00361869	0.00724938
C[T>C]A	0.0201637	0.00850432	0.00424651	0.0121838	0.00849328	8.12296e-05	0.000646819	0.000420885	0.00468618	0.00991424	0.0212391
C[T>C]C	0.00956765	0.00744749	0.00505868	0.0162588	0.0192813	2.62595e-05	0.00127537	0.000449755	0.00158982	0.0285743	0.0103551
C[T>C]G	0.0100495	0.0069345	0.00563547	0.00669654	0.0124708	5.62824e-14	0.000274292	0.0006875	0.00229196	0.0386924	0.0388156
C[T>C]T	0.0243198	0.0092112	0.00275049	0.015894	0.0676483	8.8917e-05	0.00113652	0.000290314	0.00203265	0.00678131	0.0144203
G[T>C]A	0.0173535	0.0127449	0.0219511	0.00943501	0.0048899	0.00198615	1.60812e-06	0.000891275	0.0030337	0.00498043	0.0339506
G[T>C]C	0.0095065	0.00491787	0.0405876	0.00931671	0.00737113	0.0014893	0.000556446	0.000678119	0.00107932	0.00797474	0.00555368
G[T>C]G	0.00459799	0.00396293	0.0100975	0.00177605	0.0016053	0.00206075	0.000226971	0.000709866	0.000471644	0.155528	0.0246779
G[T>C]T	0.0193328	0.0167936	0.00990103	0.0153764	0.0110437	0.00226784	0.000223949	0.000853807	0.00199405	0.00546711	0.0185542
T[T>C]A	0.0199611	0.0115984	0.00824783	0.024715	0.0177453	8.1356e-05	4.60878e-07	0.000980319	0.00628175	0.00476476	0.0241061
T[T>C]C	0.0102516	0.00907384	0.0182551	0.0187932	0.00961392	0.00265398	0.000702638	0.00059347	0.00108428	0.00703772	0.0122988
T[T>C]G	1.56963e-06	2.00394e-07	0.00350558	4.80379e-08	0.0034485	0.00472154	0.00034352	0.000354443	6.71163e-07	0.240097	0.0180041
T[T>C]T	0.0179661	0.0138427	0.00513693	0.0217157	0.0168025	0.00490341	1.75308e-08	0.000958482	0.00140898	0.00354345	0.0179988
A[T>G]A	0.00736752	0.0020584	0.000257131	0.0130441	0.0104303	0.000287055	0.000214944	0.000142051	0.00250906	0.00211405	3.88581e-13
A[T>G]C	0.00259805	0.00168452	0.000737943	0.00411646	0.00405523	0.00100576	0.000379162	9.06229e-06	0.000536744	0.000947386	0.00084456
A[T>G]G	0.00558316	0.00275841	0.000555283	0.0107779	0.00300956	0.00198665	0.000926478	2.02347e-16	0.0020546	0.00275005	0.000427732
A[T>G]T	0.00590538	0.00379299	0.00174982	0.00957846	0.0399806	0.00387133	0.000518324	0.000152515	0.000794864	0.00130801	0.0021195
C[T>G]A	0.00343594	0.00139748	0.000144925	0.006491	0.00637641	0.0013156	3.77001e-12	0.000199624	0.00261645	0.00477005	0.000642894
C[T>G]C	0.00257244	0.000768383	0.00151698	0.00534911	0.015397	0.000658922	0.000245971	0.000329308	0.00134952	0.00259896	0.00504624
C[T>G]G	0.00396936	0.00110721	0.00234835	0.0105554	0.00977831	0.00184487	0.00075232	0.000194356	0.00330636	0.00378681	0.00579618
C[T>G]T	0.000412904	1.2108e-05	6.60827e-05	0.000676974	0.218594	5.5472e-05	0.000116962	0.000686364	0.00097404	0.00659485	0.0062672
G[T>G]A	0.00286456	0.00136533	0.000409572	0.00530722	0.00194355	0.000657512	0.000428509	6.40189e-07	0.00154263	0.00107499	1.25135e-15
G[T>G]C	0.00236282	0.000533277	0.00353011	0.00317435	0.00420086	0.000135555	0.000256988	4.85416e-05	0.00037663	0.00105997	0.000145274
G[T>G]G	0.00427638	0.00175181	0.00313082	0.00880931	0.00153223	0.000590096	0.00149627	1.39706e-07	0.00267112	0.011504	3.06118e-22
G[T>G]T	0.00344161	1.07184e-17	0.0158058	0.00584358	0.0537948	8.54572e-05	0.000339771	0.000176735	0.000383346	0.00251769	6.80693e-05
T[T>G]A	0.00713948	0.00215375	0.00019912	0.0208575	0.0202511	0.000134117	1.85408e-06	0.000404105	0.00222904	0.00226923	3.06118e-22
T[T>G]C	0.00436308	0.00219103	0.000695684	0.00855018	0.00722598	0.00187004	0.000623135	8.85786e-05	0.000822638	0.00122673	0.000386391
T[T>G]G	0.00675524	0.00397309	0.00102119	0.0159104	0.00645047	0.00298911	0.000966014	3.41825e-06	0.00230531	0.0029942	0.000678523
T[T>G]T	0.00770809	0.00525773	0.00185963	0.0180919	0.0905848	0.0102075	4.5397e-07	0.00064837	0.000971575	0.00296962	0.0019402
