# Supplementary material for: Integrated cohort of esophageal squamous cell cancer reveals genomic features underlying clinical characteristics
Source: Nat Commun. 2022 Sep 7;13:5268. doi: 10.1038/s41467-022-32962-1 (PMC9452532; doi:10.1038/s41467-022-32962-1)
Supplement: Supplementary file 9 — Supplementary Data 6 [file 41467_2022_32962_MOESM9_ESM.xlsx]

## Sheet: Sheet1
	sig1	sig2	sig3	sig4	sig5	sig6	sig7	sig8	sig9	sig10	sig11
SBS1	0.0336057	0.915936	0.485672	0.0606429	0.0308687	0.151659	0.0414067	0.0264728	0.0941025	0.287506	0.419452
SBS10a	0.0336815	0.0683606	0.0648073	0.0923168	0.114061	0.635275	0.0359071	0.0534934	0.0652751	0.0118853	0.137262
SBS10b	0.0890603	0.380436	0.0909876	0.107155	0.124267	0.195448	0.261569	0.0934134	0.0586915	0.0959504	0.162824
SBS10c	0.272936	0.217539	0.152911	0.334553	0.330148	0.746979	0.077143	0.0715618	0.158389	0.163591	0.443491
SBS10d	0.099742	0.0841161	0.0478722	0.181948	0.136166	0.707617	0.043438	0.0778683	0.0991741	0.0358842	0.15355
SBS11	0.259016	0.243384	0.198201	0.290335	0.0415792	0.191097	0.321747	0.0886745	0.0637852	0.0600266	0.328689
SBS12	0.665186	0.187683	0.115519	0.503762	0.20829	0.0988913	0.0532927	0.0344588	0.104749	0.396289	0.470217
SBS13	0.312946	0.0443451	0.00707917	0.136821	0.111221	0.165812	0.142122	0.915406	0.0699546	0.00749826	0.0215098
SBS14	0.112756	0.131977	0.144973	0.190606	0.0935291	0.581926	0.0264972	0.0311913	0.0848189	0.0718357	0.583806
SBS15	0.126349	0.488247	0.959704	0.133255	0.0580282	0.260692	0.103542	0.0554895	0.091162	0.205988	0.529513
SBS16	0.883661	0.160912	0.0676269	0.388467	0.147853	0.165873	0.091279	0.0977113	0.147983	0.118875	0.26004
SBS17a	0.199489	0.0661906	0.0281718	0.236955	0.309039	0.017671	0.00773042	0.00824671	0.086184	0.0920496	0.155881
SBS17b	0.0325464	0.0118971	0.0140968	0.0744537	0.92021	0.0199946	0.00250491	0.00456149	0.013966	0.0312305	0.0474419
SBS18	0.17713	0.237896	0.167341	0.356689	0.146511	0.979704	0.102215	0.101348	0.176021	0.0872044	0.33728
SBS19	0.28434	0.249799	0.15719	0.328202	0.0496406	0.193306	0.276366	0.0948023	0.073879	0.0648473	0.297202
SBS2	0.0864263	0.152683	0.0258928	0.0644821	0.088106	0.0849267	0.988028	0.395927	0.0376722	0.0804427	0.0558167
SBS20	0.183401	0.170927	0.261957	0.245389	0.0835114	0.335732	0.0511917	0.0268881	0.0991327	0.119812	0.787319
SBS21	0.301998	0.153203	0.150089	0.293597	0.106235	0.0685173	0.0158726	0.0137451	0.0455887	0.308831	0.412818
SBS22	0.194092	0.0611823	0.0216189	0.177004	0.0915371	0.0763882	0.0206867	0.0154432	0.978114	0.0542587	0.0743711
SBS23	0.258791	0.250563	0.287689	0.278895	0.0272655	0.189649	0.154018	0.0452715	0.071826	0.0636973	0.399576
SBS24	0.249534	0.169341	0.290788	0.394224	0.106763	0.623011	0.0680796	0.0717007	0.143284	0.0837629	0.346724
SBS25	0.518707	0.398941	0.210089	0.56357	0.281454	0.446747	0.188106	0.198905	0.784664	0.258742	0.51229
SBS26	0.627328	0.202056	0.148222	0.422261	0.244438	0.0794866	0.0334435	0.0252198	0.081186	0.448379	0.526141
SBS28	0.0744433	0.0477069	0.0131869	0.209549	0.544023	0.0742837	0.0142512	0.0093443	0.0175909	0.0275528	0.0390639
SBS29	0.179436	0.234855	0.196301	0.375271	0.086399	0.806817	0.0694992	0.0592203	0.144894	0.0883973	0.35527
SBS3	0.675613	0.278886	0.175638	0.899773	0.316424	0.514859	0.174952	0.289577	0.40343	0.23447	0.543943
SBS30	0.256676	0.357984	0.162558	0.341561	0.0759252	0.223076	0.517415	0.190022	0.0903094	0.102733	0.386725
SBS31	0.36642	0.271384	0.0928601	0.437776	0.107102	0.279703	0.141874	0.0538753	0.251778	0.10604	0.339569
SBS32	0.300859	0.39241	0.19859	0.393745	0.0623755	0.294359	0.293717	0.0962103	0.112728	0.123865	0.427271
SBS33	0.147814	0.0789252	0.0653205	0.1128	0.0600092	0.0949471	0.0587304	0.079368	0.0345136	0.958278	0.280703
SBS34	0.174313	0.112358	0.0707624	0.151719	0.0776867	0.140015	0.0161368	0.00795176	0.339437	0.0260539	0.177215
SBS35	0.282389	0.138984	0.131629	0.443445	0.141027	0.436626	0.0915301	0.127495	0.501739	0.0659478	0.4264
SBS36	0.139623	0.137173	0.0989952	0.26148	0.122446	0.908517	0.0856293	0.116914	0.131627	0.0433108	0.281391
SBS37	0.710366	0.240706	0.129899	0.653372	0.340851	0.128009	0.0585193	0.0411461	0.107809	0.19438	0.387099
SBS38	0.0792276	0.0533968	0.0773962	0.200537	0.0630785	0.452496	0.0374686	0.0317594	0.0825903	0.0247919	0.375784
SBS39	0.543745	0.223425	0.122264	0.764636	0.237626	0.310747	0.127946	0.466732	0.233569	0.160402	0.283986
SBS4	0.263419	0.132367	0.104094	0.473345	0.109389	0.748838	0.0827827	0.0844745	0.365857	0.0738236	0.454217
SBS40	0.668022	0.30661	0.160294	0.836963	0.415806	0.661121	0.409252	0.371297	0.292255	0.205338	0.511964
SBS41	0.444571	0.238613	0.169642	0.557994	0.40348	0.232512	0.138357	0.269497	0.291403	0.180541	0.336063
SBS42	0.336072	0.186257	0.387644	0.379144	0.0890514	0.392608	0.12579	0.0537506	0.218761	0.0931051	0.55426
SBS44	0.357492	0.319994	0.517531	0.36542	0.113988	0.325944	0.055025	0.0326316	0.123239	0.252365	0.877128
SBS5	0.824186	0.470542	0.295347	0.750702	0.297145	0.434119	0.322018	0.228005	0.270188	0.363304	0.66633
SBS6	0.147793	0.755321	0.769394	0.160403	0.0429453	0.216416	0.10231	0.0448431	0.0998461	0.266895	0.631262
SBS7a	0.140036	0.244926	0.0517364	0.182767	0.0746045	0.143483	0.740058	0.285991	0.0598475	0.0868923	0.131078
SBS7b	0.232941	0.313104	0.070631	0.305291	0.0516328	0.195479	0.329735	0.0956109	0.087579	0.0856642	0.216772
SBS7c	0.198195	0.106412	0.0335336	0.392969	0.20165	0.156098	0.0736606	0.0604604	0.234335	0.0705271	0.179339
SBS7d	0.309712	0.161181	0.0755523	0.344056	0.133716	0.105676	0.0882227	0.0346109	0.0775023	0.101624	0.244144
SBS8	0.373995	0.160914	0.106045	0.59554	0.169222	0.683553	0.0809617	0.057304	0.546543	0.0864435	0.365675
SBS84	0.302749	0.189907	0.354822	0.375571	0.0530321	0.214198	0.0945022	0.0398132	0.0705068	0.0553887	0.471066
SBS85	0.526697	0.186056	0.0761041	0.477732	0.204105	0.167721	0.124399	0.0591208	0.365707	0.0869345	0.269022
SBS86	0.364029	0.196642	0.0785114	0.496638	0.123239	0.199047	0.144338	0.497963	0.0986373	0.0892546	0.139842
SBS87	0.158858	0.814207	0.163797	0.232215	0.0898722	0.209843	0.0774622	0.0714263	0.172447	0.266864	0.407065
SBS88	0.653693	0.193594	0.077559	0.453685	0.257786	0.154372	0.0212204	0.0170105	0.160266	0.0547554	0.214633
SBS89	0.543354	0.267602	0.129191	0.695418	0.216406	0.514093	0.187616	0.313946	0.53308	0.207157	0.446623
SBS9	0.479053	0.229754	0.135659	0.611114	0.703166	0.321274	0.079853	0.076273	0.236852	0.187506	0.353525
SBS90	0.122659	0.0798287	0.014102	0.203262	0.141565	0.102961	0.0176136	0.00875962	0.469309	0.0169377	0.0782422
SBS91	0.0817124	0.0723751	0.0150987	0.138844	0.0463928	0.394137	0.0927997	0.0921797	0.0576864	0.0233642	0.0539266
SBS92	0.870949	0.37477	0.191741	0.618097	0.191437	0.401896	0.264261	0.26419	0.288952	0.263471	0.589536
SBS93	0.542156	0.302236	0.147381	0.661222	0.547183	0.264816	0.135718	0.209149	0.316084	0.176056	0.393884
SBS94	0.452039	0.380153	0.252368	0.625013	0.18737	0.613313	0.169627	0.153772	0.304158	0.156873	0.595579
