# Supplementary material for: Integrated cohort of esophageal squamous cell cancer reveals genomic features underlying clinical characteristics
Source: Nat Commun. 2022 Sep 7;13:5268. doi: 10.1038/s41467-022-32962-1 (PMC9452532; doi:10.1038/s41467-022-32962-1)
Supplement: Supplementary file 10 — Supplementary Data 7 [file 41467_2022_32962_MOESM10_ESM.xlsx]

## Sheet: Sheet1
Gene	Tx	Total_muts	CDS_length	mutational frequence	mutsig_q_value	OncodriveCLUST clusterScores	Mutational Density	dN/dS
TP53	NM_000546	1595	1179	0.781865	2.98422e-13	0.481502	7009.54	76.9
TTN	NM_003319	656	80778	0.349223	0	0.144294	42.0778	3.66286
MUC16	NM_024690	382	43521	0.157513	2.81596e-11	0.156388	45.4786	2.79545
NOTCH1	NM_017617	291	7665	0.15544	4.71173e-14	0.364833	196.709	14.9474
CSMD3	NM_052900	295	10614	0.145596	0	0.144231	144.008	3.72727
KMT2D	NM_003482	287	16611	0.141451	5.2222e-14	0.261785	89.5218	7.23684
FAT1	NM_005245	239	13764	0.111917	2.4819e-13	0.176825	89.9696	8.32143
LRP1B	NM_018557	216	13797	0.103109	3.31992e-13	0.162188	81.117	4
PCLO	NM_014510	209	14805	0.101554	1	0.138095	73.1443	3.50847
SYNE1	NM_033071	185	26247	0.0875648	1.66281e-13	0.110019	36.5203	2.57746
DNAH5	NM_001369	178	13872	0.0854922	0	0.148072	66.485	2.70769
USH2A	NM_007123	54	4638	0.0834197	0	0.0996384	60.3262	3.6
XIRP2	NM_152381	158	10647	0.0829016	5.90166e-05	0.102029	76.8905	5
ZNF750	NM_024702	171	2169	0.0823834	4.42201e-13	0.39272	408.488	20.875
FSIP2	NM_173651	168	20721	0.0818653	0.0135632	0.060241	42.0089	5.41935
CDKN2A	NM_000077	150	468	0.0818653	0	0.276587	1660.69	143
RYR2	NM_001035	164	14901	0.080829	0	0.109755	57.0258	2.65574
NFE2L2	NM_006164	152	1815	0.0761658	3.13089e-13	0.449193	433.92	21.1429
CSMD1	NM_033225	148	10692	0.0751295	8.75746e-05	0.131647	71.7209	2.82353
PKHD1L1	NM_177531	149	12729	0.0746114	0	0.124138	60.6505	3.71795
OBSCN	NM_052843	129	19860	0.0715026	0.0692775	0.0712121	33.6553	1.71233
ZFHX4	NM_024721	150	10848	0.0715026	1	0.157665	71.6447	2.82692
EP300	NM_001429	132	7242	0.0715026	0	0.540147	94.4405	13
PIK3CA	NM_006218	139	3204	0.0694301	1.09393e-13	0.730076	224.784	27.6
EYS	NM_198283	40	1782	0.0678756	1	0.151515	116.304	6.33333
FAT3	NM_001008781	138	13671	0.0668394	0.165077	0.0637998	52.3024	3.09091
FAT2	NM_001447	148	13047	0.0663212	0	0.154894	58.7751	3.78947
SI	NM_001041	130	5481	0.065285	2.98422e-13	0.205919	122.893	4.09677
FBXW7	NM_018315	123	1881	0.0647668	0	0.410783	338.812	30
NEB	NM_004543	116	19971	0.0632124	0	0.0703125	30.0955	2.85
ADGRV1	NM_032119	126	18918	0.0611399	4.98062e-07	0.0495868	34.5094	3.66667
DNAH11	NM_001277115	119	13548	0.0611399	3.17443e-13	0.142764	45.5108	3.41176
FLG	NM_002016	167	12183	0.0601036	1	0.135779	71.024	3.48936
FAT4	NM_024582	126	14943	0.0601036	0.134968	0.196618	43.6893	3.21053
HMCN1	NM_031935	121	16905	0.0601036	0	0.0833333	37.0862	4
SYNE2	NM_015180	121	20655	0.0601036	0	0.0603448	30.3531	3.83333
PLEC	NM_000445	119	13722	0.0590674	0.589754	0.0991736	44.9337	2.25
RELN	NM_005045	117	10380	0.0590674	0	0.0945946	58.4025	2.70732
DST	NM_001723	58	7947	0.0585492	0	0.0674603	37.8153	3.92857
KMT2C	NM_170606	112	14733	0.0549223	0	0.250168	39.3885	3.78571
DMD	NM_000109	110	11031	0.0549223	0	0.0827596	51.6679	3.75862
SPTA1	NM_003126	111	7257	0.0549223	0	0.145052	79.2517	4.54167
NOTCH3	NM_000435	98	6963	0.0549223	4.61412e-13	0.211354	72.9243	5.11111
MUC4	NM_018406_6	127	16236	0.053886	4.69911e-09	0.317333	40.5291	2.27451
ABCA13	NM_152701	112	15174	0.0533679	0.000640668	0.147062	38.2438	4
MACF1	NM_012090	106	16290	0.0528497	0	0.17102	33.7153	5.83333
APOB	NM_000384	104	13689	0.0523316	1.25882e-05	0.192308	39.3645	2.6
RYR3	NM_001036	101	14610	0.0512953	0	0.123536	35.819	2.17391
FAM135B	NM_015912	102	4218	0.0507772	0.0379675	0.316183	125.296	3.16667
NAV3	NM_014903	98	7089	0.0507772	0	0.155707	71.6282	3
AHNAK	NM_001346445	130	17670	0.0492228	1	0.112137	38.1197	2.61224
DNAH8	NM_001371	95	13470	0.0492228	0	0.0870711	36.5425	3.1
CUBN	NM_001081	98	10869	0.0492228	0	0.12015	46.7175	3.2
PKHD1	NM_138694	98	12222	0.0492228	0	0.181447	41.5457	2.61111
CREBBP	NM_001079846	93	7212	0.0492228	0	0.277432	66.8144	7
VPS13B	NM_015243	24	2589	0.0487047	0	0.191489	48.031	4.6
PCDH15	NM_001142765	70	5658	0.0487047	0.013124	0.0903831	64.1029	2.55556
MUC5B	NM_002458	110	17286	0.0481865	1	0.0865734	32.9717	1.79661
MUC17	NM_001040105	103	13479	0.0481865	0.23497	0.0656566	39.5933	3.19355
THSD7A	NM_015204	92	4971	0.0466321	9.48849e-07	0.0906593	95.893	3.79167
RYR1	NM_000540	101	15114	0.046114	0	0.0851064	34.6246	1.56667
LRP2	NM_004525	93	13965	0.0455959	0	0.127251	34.5052	2.62857
DNAH7	NM_018897	92	12072	0.0455959	0	0.16092	39.4867	4.94444
IGFN1	NM_001164586	97	11124	0.0450777	1	0.29293	45.1808	1.86538
ZNF804B	NM_181646	93	4047	0.0450777	0.351245	0.130125	119.067	3.79167
EPPK1	NM_031308	89	15264	0.0450777	1	0.471591	30.2109	2.93333
RP1	NM_006269	93	6468	0.0445596	1	0.112637	74.4999	4.33333
UNC13C	NM_001080534	91	6642	0.0445596	4.07079e-07	0.0224719	70.988	4.4
DNAH6	NM_001370	84	12474	0.0445596	0.790641	0.0783133	34.8912	3.15385
DNAH3	NM_017539	89	12348	0.0440415	0	0.0701906	37.3453	3.03448
COL11A1	NM_080629	76	5454	0.0430052	0	0.153333	72.2007	3.125
CNTNAP5	NM_130773	84	3918	0.042487	0.425972	0.0871686	111.086	2.31429
COL6A5	NM_001278298	87	7842	0.0419689	1	0.0705882	57.4824	3.26923
AHNAK2	NM_138420	118	17385	0.0414508	1	0.157049	35.1682	1.57534
ASPM	NM_018136	90	10431	0.0414508	2.34365e-07	0.0809787	44.7053	3.70833
MDN1	NM_014611	86	16788	0.0414508	0	0.186782	26.5425	4.3
UNC80	NM_032504	81	9774	0.0414508	1	NA	42.9393	2.54839
AJUBA	NM_032876	74	1614	0.0409326	0	0.396752	237.559	36.5
ZFHX3	NM_006885	83	11109	0.0398964	1	0.16779	38.712	3.375
KIAA1109	NM_015312	79	15015	0.0398964	0	0.0443038	27.2612	4.9375
FMN2	NM_020066	81	5166	0.0393782	0.0070077	0.300474	81.2406	1.68889
COL6A6	NM_001102608	78	6789	0.0388601	0	0.277319	59.5294	3.45455
DNAH9	NM_001372	74	13458	0.0388601	0	0.0540541	28.4901	2.17647
CTNNA2	NM_001282598	71	2817	0.0388601	0.000159651	0.245758	130.591	4.53333
SCN1A	NM_006920	73	5994	0.0388601	3.39165e-09	0.127455	63.1028	3.13043
HYDIN	NM_001198543	18	3773	0.038342	0.0398123	0.183503	24.7189	2.57143
DYNC2H1	NM_001377	76	12921	0.038342	0	0.0263158	30.4762	3.45455
CDH10	NM_006727	75	2364	0.038342	0.00631355	0.210968	164.383	3.22727
BIRC6	NM_016252	76	14571	0.038342	0	0.109589	27.0251	3.31818
DNAH14	NM_001145154	7	1359	0.038342	1	0.027027	26.6883	7
SPEN	NM_015001	85	10992	0.0378238	0.0267732	0.081794	40.0668	3.41667
COL12A1	NM_004370	77	9189	0.0373057	0	0.290272	43.4175	3.16667
DNAH17	NM_173628	77	13386	0.0367876	0.0066923	0.12	29.8046	2.34375
LAMA2	NM_000426	72	9366	0.0367876	0	0.122635	39.831	4.11765
KALRN	NM_003947	40	4989	0.0362694	0.000637288	0.160921	41.5422	2.23529
COL22A1	NM_152888	71	4878	0.0362694	0	0.144157	75.4153	2.46429
WDFY4	NM_020945	73	9552	0.0362694	1	0.056338	39.5978	2
RB1	NM_000321	62	2784	0.0362694	0	0.2375	115.389	12
AKAP9	NM_005751	75	11721	0.0352332	1.92758e-11	0.0844595	33.1543	6.16667
SRCAP	NM_006662	71	9690	0.0352332	0	0.125	37.9645	6
ANK2	NM_001148	71	11871	0.0352332	0.00115209	0.0285714	30.9894	3.83333
FREM2	NM_207361	70	9507	0.0352332	0.458434	0.0895522	38.1502	2.31034
HERC1	NM_003922	69	14583	0.0352332	9.73663e-07	0.0882353	24.5157	3.57895
LAMA5	NM_005560	75	11085	0.034715	0.0284096	0.178546	35.0565	1.92105
ADAMTS20	NM_025003	69	5730	0.034715	8.30302e-10	0.251593	62.3932	4.125
MUC12	NM_001164462	83	16005	0.0341969	1	0.148148	26.8698	3.68182
PRUNE2	NM_015225	79	9264	0.0341969	1	0.173333	44.1846	3.57143
ADGRB3	NM_001704	69	4566	0.0341969	4.14555e-08	0.0681818	78.2989	3.47368
DCHS2	NM_001358235	0	20226	0.0341969	0.457002	0.139706	0	NA
HECTD4	NM_001109662	67	13284	0.0341969	0	0.031746	26.133	2.82609
VCAN	NM_001164098	35	4926	0.0341969	1	0.030303	36.8143	2.35714
USP34	NM_014709	67	10638	0.0341969	0	NA	32.633	2.86957
LYST	NM_000081	65	11403	0.0341969	0	0.0923077	29.535	5.41667
ALMS1	NM_015120	69	12504	0.0336788	0	NA	28.5919	6.18182
DIDO1	NM_001193369	68	6720	0.0336788	0.364397	0.123077	52.4303	4
PPFIA2	NM_001220473	64	3741	0.0336788	6.21743e-09	0.235098	88.6411	6.77778
PTPRD	NM_002839	67	5736	0.0336788	0.00241427	NA	60.5213	3
MYH15	NM_014981	64	5838	0.0336788	0	0.132596	56.8013	5.25
LRP1	NM_002332	68	13632	0.0331606	0.000343479	0.0909091	25.8459	1.73684
TG	NM_003235	67	8304	0.0331606	0	0.189658	41.8052	3.35
COL6A3	NM_057164	26	3108	0.0331606	0.0948902	0.0702663	43.3446	2.08333
PCDH9	NM_020403	63	3609	0.0331606	1	0.0967742	90.4475	3.6875
PEG3	NM_001146184	65	4764	0.0331606	1	0.161774	70.6943	3.36842
PTCH1	NM_000264	53	4341	0.0331606	2.38437e-13	0.172749	63.2599	3.71429
RIMS2	NM_001100117	56	4047	0.0331606	0.000146204	0.240373	71.6964	4.58333
ZNF536	NM_014717	67	3900	0.0326425	1	0.10272	89.0129	2.40741
NOTCH2	NM_024408	62	7413	0.0326425	0	0.154167	43.3352	6.66667
HCN1	NM_021072	64	2670	0.0326425	0.468525	0.161923	124.197	5.63636
FRAS1	NM_025074	69	12036	0.0321244	0.000627416	0.198529	29.7036	2.51852
RNF213	NM_001256071	66	15621	0.0321244	0.0221169	0.123077	21.8916	2.06452
PAPPA2	NM_020318	66	5373	0.0321244	0.00424546	0.123077	63.6458	2.5
ASTN1	NM_004319	61	3882	0.0321244	0.000326518	0.137097	81.4174	2.34615
MYH2	NM_001100112	63	5823	0.0321244	0	0.272559	56.0579	2.4
CACNA1E	NM_000721	59	6810	0.0321244	0.0948434	0.137931	44.8898	2.47826
ZNF717	NM_001128223	166	2742	0.0316062	1	0.348868	313.677	4.70588
WDR87	NM_031951	68	8619	0.0316062	1	0.136029	40.8785	5.15385
PDZD2	NM_178140	65	8517	0.0316062	0.222572	0.0976562	39.543	3.04762
FBN1	NM_000138	62	8613	0.0316062	2.21806e-05	NA	37.2975	3.15789
MYH1	NM_005963	64	5817	0.0316062	0	NA	57.0064	2.17857
CPLANE1	NM_023073	63	9591	0.0316062	NA	NA	34.0345	6.3
FBN2	NM_001999	58	8736	0.0316062	0	0.0745853	34.4	2.54545
MDGA2	NM_001113498	62	2868	0.0316062	0.00706531	0.337291	112.01	2.85714
RIMS1	NM_014989	59	5076	0.0316062	0.904171	0.178957	60.2245	2.47826
SAMD9L	NM_152703	63	4752	0.0316062	1	0.0655738	68.6921	5.16667
KDM6A	NM_021140	57	4203	0.0316062	2.62419e-14	0.151883	70.2681	6.875
NRXN1	NM_001135659	55	4641	0.0316062	1	0.0762712	61.4036	2.52381
TRIO	NM_007118	61	9291	0.0316062	0	0.190446	34.0181	2.85714
CSMD2	NM_052896	60	10461	0.0310881	0.00306066	0.129032	29.7181	2.56522
MYCBP2	NM_015057	63	14034	0.0310881	0	0.147541	23.2596	3.8125
ADCY2	NM_020546	57	3273	0.0310881	2.9415e-05	0.235584	90.2343	3.05556
DNAH10	NM_207437	0	23003	0.0310881	0	0.0707928	0	NA
DSCAM	NM_001389	61	6036	0.0310881	0.000152894	0.0526316	52.3629	2.47826
CFAP47	NM_152632	20	2928	0.0310881	0	NA	35.3917	3.16667
ERBB4	NM_005235	61	3924	0.0310881	0.0785772	NA	80.5459	3.625
ERICH3	NM_001002912	60	4590	0.0310881	0.0302	NA	67.73	3.93333
MYO18B	NM_032608	59	7701	0.0310881	1	0.0545455	39.6961	2.2
COL1A2	NM_000089	62	4098	0.0305699	0	0.0377358	78.3903	2.45833
CFAP46	NM_001200049	60	8145	0.0305699	1.16955e-05	NA	38.1683	2.80952
MYH4	NM_017533	59	5817	0.0305699	0	0.0338983	52.5528	3.10526
PLXNA4	NM_020911	53	5682	0.0305699	0.963974	0.107143	48.3301	2.36364
HUWE1	NM_031407	64	13122	0.0300518	0	0.171025	25.271	4.76923
DCC	NM_005215	60	4341	0.0300518	0	0.103448	71.615	2.9
NPAP1	NM_018958	60	3468	0.0300518	1	NA	89.6427	4.21429
MYO16	NM_001198950	59	5640	0.0300518	0.000313746	0.151815	54.202	3.47059
KRT5	NM_000424	60	1770	0.0295337	0	0.626693	175.639	9.83333
TCHH	NM_007113	79	5829	0.0295337	0.104031	0.159956	70.2224	5.28571
MROH2B	NM_173489	61	4755	0.0295337	7.63882e-06	NA	66.4694	2.85714
NBEA	NM_015678	58	8838	0.0295337	0.000562459	0.120238	34.003	4.07143
NRXN3	NM_004796	42	3183	0.0295337	0.187563	0.0924424	68.3684	3.72727
CMYA5	NM_153610	66	12207	0.0290155	1	0.129247	28.0142	2.53846
MYH9	NM_002473	52	5880	0.0290155	0	0.163265	45.8214	2.66667
STARD9	NM_020759	62	14100	0.0290155	1	0.0655738	22.7832	4.35714
SCN2A	NM_001040142	59	6015	0.0290155	0	0.150123	50.8229	4.46154
CEP350	NM_014810	57	9351	0.0290155	0.0276285	0.0740741	31.5834	7.71429
BRCA2	NM_000059	54	10254	0.0290155	2.12538e-06	0.106353	27.2862	8.66667
WDFY3	NM_014991	56	10578	0.0290155	0	0.116543	27.4301	4.41667
MAGEC1	NM_005462	62	3426	0.0284974	1	NA	93.7664	2.44
ASXL3	NM_030632	59	6744	0.0284974	1	0.0350877	45.3291	2.28
ICE1	NM_015325	59	6798	0.0284974	1	NA	44.969	3.22222
VPS13C	NM_017684	53	11130	0.0284974	0	0.0471698	24.6731	4.72727
ZNF469	NM_001367624	59	11859	0.0284974	1	0.0714286	25.7778	2.43478
HSPG2	NM_005529	57	13173	0.0284974	0.044011	0.12963	22.4199	1.58824
MYH13	NM_003802	56	5814	0.0284974	0.000743445	0.0803571	49.9063	2.43478
MYO15A	NM_016239	55	10590	0.0284974	0.0132528	0.0754717	26.9097	1.82759
CTNND2	NM_001332	55	3675	0.0284974	0.000529522	0.236135	77.544	2.75
DCHS1	NM_003737	58	9894	0.0279793	1	0.0727273	30.3738	2.11538
SLIT2	NM_004787	58	4587	0.0279793	0	0.1103	65.5152	2.94737
CDH23	NM_022124	56	10062	0.0279793	0.404948	0.0754717	28.8368	1.70968
CNTNAP4	NM_033401	55	3924	0.0279793	0.00507948	0.0632746	72.6234	3.05882
MYH7	NM_000257	54	5805	0.0279793	0	0.157246	48.1986	2.26087
TET2	NM_017628	26	3495	0.0279793	3.54857e-05	0.13	38.5451	4
TRRAP	NM_001244580	56	11577	0.0279793	0.00265801	NA	25.0631	1.93103
DYNC1H1	NM_001376	55	13938	0.0279793	0.000640668	0.118784	20.4458	1.67742
GRIN2B	NM_000834	55	4452	0.0279793	1	0.149089	64.0104	2.21739
MYH8	NM_002472	53	5811	0.0279793	0	0.115385	47.2572	3.05882
PXDNL	NM_144651	55	4389	0.0279793	0.017201	0.0377358	64.9292	1.76667
PTPRB	NM_001109754	56	6645	0.0274611	0.0479649	0.191964	43.6652	4.23077
ADGRL3	NM_015236	53	4407	0.0274611	0.000253483	0.0759414	62.3125	5.2
TENM1	NM_001163278	56	8196	0.0274611	NA	0.0772727	35.4021	3.05556
KEAP1	NM_012289	55	1872	0.0274611	0	0.61745	152.23	17.3333
SACS	NM_014363	56	13737	0.0274611	1	0.109091	21.1222	3.4375
SPHKAP	NM_001142644	56	5100	0.0274611	0.130752	0.0363636	56.8932	3.66667
ABCB5	NM_001163941	52	3771	0.0274611	0.00627814	0.23423	71.4479	4.25
TENM3	NM_001080477	54	8097	0.0274611	1	0.0888133	34.5551	1.85714
CPS1	NM_001122633	53	4500	0.0274611	0	0.182692	61.0248	3.71429
GOLGB1	NM_001256486	54	9807	0.0274611	1.70453e-06	0.0384615	28.5299	5.77778
HERC2	NM_004667	52	43990	0.0274611	0	0.106383	6.1248	2.47368
NIPBL	NM_133433	50	8412	0.0274611	3.11585e-06	0.0478723	30.7974	4
PCDH10	NM_032961	53	3120	0.0274611	1	0.125	88.0165	1.66667
ZNF804A	NM_194250	53	3627	0.0274611	1	0.126549	75.7131	3.78571
MKI67	NM_002417	65	9768	0.026943	1	0.0952381	34.4787	3.70588
ASCC3	NM_006828	55	6606	0.026943	0	0.0384615	43.1387	6.375
ATP10A	NM_024490	54	4497	0.026943	0.0886754	0.0754717	62.2176	2.78947
TMEM132C	NM_001136103	54	3324	0.026943	1	NA	84.1735	2.26087
VPS13D	NM_015378	52	13164	0.026943	0	0.163795	20.4672	2.04
DNAH2	NM_020877	51	13281	0.026943	0	0.0754717	19.8967	2.83333
FRY	NM_023037	48	9039	0.026943	0	0.075	27.5146	3.06667
KMT2A	NM_001197104	53	11916	0.026943	2.67812e-06	0.0377358	23.0456	3.53333
SHANK2	NM_012309	51	5547	0.026943	1	0.170728	47.6381	2.5
TNR	NM_003285	52	4074	0.026943	0.241447	0.29	66.134	2.94118
UTP20	NM_014503	51	8355	0.026943	0	0.204082	31.6276	4.08333
TDG	NM_003211	46	1230	0.0264249	4.42201e-13	0.648364	193.774	2.875
FANCM	NM_020937	58	6144	0.0264249	1.98716e-07	0.144675	48.9125	9.16667
NSD1	NM_022455	54	8088	0.0264249	3.31882e-05	0.127551	34.5936	6.125
NALCN	NM_052867	51	5214	0.0264249	0	0.156863	50.6806	4.25
UBR5	NM_015902	53	8397	0.0264249	0	0.0769231	32.7035	5.2
DNAH1	NM_015512	51	12795	0.0264249	0.00752553	0.08	20.6525	2.94118
PRDM9	NM_020227	52	2682	0.0264249	0.000292149	0.147959	100.459	2.72222
VPS13A	NM_015186	45	9285	0.0264249	0	0.122449	25.1115	6.28571
AKAP13	NM_006738	53	8451	0.0259067	0.0320838	0.117925	32.4945	4.07692
ASH1L	NM_018489	54	8892	0.0259067	8.01348e-05	0.0740741	31.4657	4.90909
CNTN5	NM_014361	52	3300	0.0259067	0.00452178	0.255	81.6455	4.16667
LRFN5	NM_152447	53	2157	0.0259067	1	0.27	127.312	5.55556
CFTR	NM_000492	52	4440	0.0259067	0	0.298032	60.6824	4.45455
DSP	NM_004415	52	8613	0.0259067	0.0566281	0.122549	31.2818	2.83333
EPHA5	NM_004439	50	3111	0.0259067	0.039344	0.174194	83.2746	4.16667
RIF1	NM_018151	50	7416	0.0259067	1.60543e-10	0.04	34.9336	12.5
TEP1	NM_007110	51	7881	0.0259067	0	0.156863	33.5298	2.42857
CACNA1A	NM_023035	51	7531	0.0259067	0.0809237	0.143536	35.0881	2.17391
ANKRD17	NM_032217	48	7809	0.0259067	0.185053	0.0666667	31.8485	2.09524
COL14A1	NM_021110	48	5388	0.0259067	0	0.0601579	46.159	2.25
TENM4	NM_001098816	48	8307	0.0259067	1	0.181818	29.9392	1.83333
FLG2	NM_001014342	62	7173	0.0253886	1	0.233871	44.7851	1.9375
HELZ2	NM_001037335	59	7947	0.0253886	1	0.244109	38.4673	1.72727
LAMA3	NM_198129	53	9999	0.0253886	0	0.0995534	27.4639	2.6
FBN3	NM_032447	52	8427	0.0253886	0.00223411	0.117647	31.9722	1.75862
SORCS1	NM_001013031	50	3594	0.0253886	0.000886042	0.28981	72.0833	4.16667
UTRN	NM_007124	52	10299	0.0253886	0	0.04	26.1608	2.27273
ZNF318	NM_014345	52	6837	0.0253886	1.05567e-06	0.163795	39.4076	10.2
BRINP3	NM_199051	50	2298	0.0253886	0.713508	0.246055	112.736	2.52632
LRRK2	NM_198578	48	7581	0.0253886	2.55813e-07	0.0425532	32.8063	2.9375
NBAS	NM_015909	50	7113	0.0253886	0	0.0888889	36.4217	2.76471
PREX2	NM_024870	49	4818	0.0253886	0.00191684	0.08	52.6953	2.57895
ATM	NM_000051	49	9168	0.0253886	0	0.0816327	27.6926	7
CASP8	NM_001080125	49	1614	0.0253886	0	0.402548	157.302	16.3333
CDH9	NM_016279	48	2367	0.0253886	0.00300698	0.179241	105.072	4.8
OTOGL	NM_173591	49	7032	0.0253886	0.0274211	NA	36.1044	2.13043
ZNF292	NM_015021	50	8169	0.0253886	1	NA	31.7135	4.54545
LRRC7	NM_001330635	48	4485	0.0253886	0.000275301	0.131421	55.4525	3.35714
TDRD6	NM_001010870	49	6288	0.0253886	0.335232	0.177735	40.3763	4.27273
SLITRK3	NM_014926	55	2931	0.0248705	1	0.117647	97.2276	2.21739
SVEP1	NM_153366	51	10713	0.0248705	0.166189	0.125	24.6662	3
DCDC1	NM_181807	12	1062	0.0248705	0	0.194338	58.5463	3
CACNA1H	NM_021098	48	7059	0.0248705	1	0.121428	35.2323	1.42424
CUL3	NM_001257197	41	2106	0.0248705	0	0.220616	100.871	19.5
SDK1	NM_152744	48	6639	0.0248705	0.088263	0.0454545	37.4612	2.2
PPP1R9A	NM_001166160	47	4122	0.0248705	1	0.188889	59.0789	6.42857
TGFBR2	NM_003242	47	1701	0.0248705	0	0.320172	143.165	6.71429
CCDC168	NM_001146197	55	21243	0.0243523	NA	NA	13.415	4.81818
PLCH1	NM_001130960	53	5079	0.0243523	0.209952	0.142581	54.068	2.88889
REV3L	NM_002912	53	9390	0.0243523	0.0167969	0.134615	29.2451	4
CCDC141	NM_173648	50	4590	0.0243523	0.886124	0.277886	56.4417	3.13333
DNHD1	NM_144666	51	14259	0.0243523	1	0.0612245	18.5321	2.04167
BPTF	NM_182641	45	8760	0.0243523	7.33347e-06	0.0434783	26.6165	5.125
ZNF831	NM_178457	50	5031	0.0243523	1	0.185258	51.4942	2.61111
CHD7	NM_017780	47	8991	0.0243523	1	0.130435	27.0852	2
CNTN6	NM_014461	48	3084	0.0243523	0.000192617	0.0500756	80.6435	2.9375
EPHA6	NM_001080448	41	3390	0.0243523	0.00978949	0.181398	62.6653	4
HIVEP1	NM_002114	49	8154	0.0243523	0.0280988	0.0416667	31.1364	3.2
KIF26B	NM_018012	0	12185	0.0243523	1	0.0425532	0	NA
LAMA1	NM_005559	44	9225	0.0243523	0.00414445	0.186047	24.7132	1.65385
CEP192	NM_032142	49	7611	0.0238342	0.0146705	NA	33.3578	3.5
ANKRD11	NM_001256182	50	7989	0.0238342	1	0.0869565	32.428	2.55556
FNDC1	NM_032532	49	5682	0.0238342	1	0.156459	44.6825	1.51613
FER1L6	NM_001039112	47	5571	0.0238342	1.70604e-05	0.12766	43.7127	2.61111
GRIN2A	NM_000833	47	4392	0.0238342	1	0.106383	55.447	2.35
PRKDC	NM_006904	44	12384	0.0238342	0.000563046	0.0506227	18.4092	1.95455
SPTBN4	NM_020971	45	7692	0.0238342	0.075347	0.211853	30.3121	2.75
ZNF521	NM_015461	48	3933	0.0238342	0.59586	0.254502	63.2354	6.57143
ADAMTS12	NM_030955	44	4782	0.0238342	0.0125957	0.0930233	47.6745	2.04762
BOD1L1	NM_148894	47	9153	0.0238342	0.213173	0.100151	26.6058	5.875
MAP1A	NM_002373	47	8409	0.0238342	1	0.0851064	28.9598	3.61538
PARD3	NM_019619	45	4068	0.0238342	0	0.258418	57.3158	4.66667
SDK2	NM_001144952	46	6516	0.0238342	1	0.121339	36.578	1.6
COL19A1	NM_001858	42	3426	0.0238342	0	0.0714286	63.5191	6.83333
DLC1	NM_182643	45	7821	0.0238342	1	0.0888889	29.8121	2.58824
KCNT2	NM_198503	43	3405	0.0238342	0.012977	0.190476	65.4326	3.23077
SCN9A	NM_002977	46	5931	0.0238342	0.0139323	0.0888889	40.1858	3.46154
FN1	NM_212482	46	7431	0.0233161	0	0.160832	32.074	4.09091
PRR14L	NM_173566	49	6453	0.0233161	1	0.08	39.3439	5.44444
HRNR	NM_001009931	49	8550	0.0233161	1	0.317942	29.6943	1.22857
SRRM2	NM_016333	49	8256	0.0233161	0.0541393	NA	30.7517	3.46154
COL3A1	NM_000090	45	4398	0.0233161	0	0.0862118	53.0151	3
CELSR1	NM_014246	46	9042	0.0233161	0.429088	0.0434783	26.3594	2.70588
SZT2	NM_015284	46	10125	0.0233161	0.00115505	NA	23.5399	3.21429
UBR4	NM_020765	46	15549	0.0233161	0.253228	0.0888889	15.3284	1.875
ADGB	NM_024694	46	5001	0.0233161	NA	0.0465116	47.6589	3.66667
ANK3	NM_020987	41	13131	0.0233161	1	0.0930233	16.1781	2.10526
SMG1	NM_015092	46	10983	0.0233161	0.911408	0.217391	21.701	5.11111
CTNNA3	NM_013266	45	2685	0.0233161	0.401512	0.165645	86.8382	2.8
GRIK2	NM_021956	42	2724	0.0233161	0.137909	0.0930233	79.8886	3.72727
NRK	NM_198465	45	4746	0.0233161	1	0.145349	49.1278	15
PLCB1	NM_015192	41	3648	0.0233161	0.000374896	0.0926777	58.2333	4.875
REG3A	NM_002580	44	525	0.0233161	0.166578	0.733333	434.246	4.88889
RUNX1T1	NM_001198679	40	1989	0.0233161	1	0.180936	104.2	1.46154
VWDE	NM_001135924	49	4770	0.0227979	1	0.126057	53.2256	2.88235
ATR	NM_001184	48	7932	0.0227979	0.000302089	0.108696	31.3546	2.875
SETX	NM_015046	45	8031	0.0227979	0	0.0465116	29.0326	4.66667
ZNF638	NM_014497	47	5934	0.0227979	0	0.138121	41.0386	5.75
MED12L	NM_053002	45	6435	0.0227979	0.0378613	0.0465116	36.2332	3.30769
DMXL1	NM_005509	44	9081	0.0227979	0.000140729	0.0454545	25.1051	4.4
AFF3	NM_001025108	42	3753	0.0227979	0.420638	0.317942	57.9847	2.33333
GNAS	NM_080425	36	3111	0.0227979	0.214841	0.097561	59.9577	6.8
KLHL1	NM_020866	44	2244	0.0227979	7.01822e-05	0.0465116	101.595	8.6
MYLK	NM_053025	45	5742	0.0227979	0	0.167126	40.6062	4.4
SLC4A10	NM_001178015	41	3354	0.0227979	0	0.0704073	63.3379	4.55556
TEX15	NM_001350162	45	9516	0.0227979	1	0.097561	24.502	3.15385
ARID1A	NM_006015	46	6855	0.0222798	4.30595e-08	NA	34.7691	3.53846
CUL9	NM_015089	47	7551	0.0222798	0	0.0454545	32.2505	4
MGAM	NM_004668	42	8911	0.0222798	0	NA	24.4211	2.5625
C6	NM_000065	44	2802	0.0222798	2.90375e-05	0.267442	81.3631	3.90909
CENPE	NM_001813	42	8103	0.0222798	0	0.0714286	26.8563	3.81818
FREM3	NM_001168235	44	6417	0.0222798	1	0.0547338	35.5274	3.58333
MORC1	NM_014429	42	2952	0.0222798	0	0.0731707	73.7184	4.55556
GRM3	NM_000840	44	2637	0.0222798	0.418087	0.190476	86.454	2.8
PCDH17	NM_001040429	44	3477	0.0222798	1	NA	65.5678	1.05128
ZBBX	NM_001199201	38	2517	0.0222798	0	0.214194	78.2245	6.33333
ABCC9	NM_020297	41	4647	0.0222798	0.00582358	0.117678	45.7145	3.54545
ADCY8	NM_001115	42	3753	0.0222798	0.517009	0.0952381	57.9847	3.5
ANKRD30B	NM_001367607	42	4575	0.0222798	0.166417	0.05	47.5665	2.85714
CDH7	NM_033646	43	2355	0.0222798	0.456206	0.142857	94.6063	5.25
CNOT1	NM_016284	36	7128	0.0222798	0	0.0526316	26.1684	4.125
RTL1	NM_001134888	43	4074	0.0222798	1	0.196429	54.6878	2.625
ZNF423	NM_015069	42	3852	0.0222798	1	0.120695	56.4944	2.29412
ACAN	NM_013227	47	7590	0.0217617	0.960483	0.0416667	32.0848	3.13333
TNIK	NM_015028	45	4080	0.0217617	0.0058664	0.10698	57.1472	3.14286
NEXMIF	NM_001008537	45	4548	0.0217617	NA	NA	51.2666	4.88889
MAP2	NM_002374	39	5481	0.0217617	0.962096	0.047619	36.8678	3.36364
MYO9A	NM_006901	44	7644	0.0217617	0.18462	NA	29.8246	5.125
ADAMTS16	NM_139056	42	3672	0.0217617	0.042071	0.10119	59.2638	2.33333
KIF21A	NM_001173464	41	5022	0.0217617	5.31882e-10	0.0952381	42.3009	5.125
KNDC1	NM_152643	42	5247	0.0217617	0.0187829	NA	41.4745	3.9
LAMB4	NM_007356	38	5283	0.0217617	0	0.0921053	37.2688	2.84615
LOXHD1	NM_144612	42	6633	0.0217617	1	0.16875	32.8082	2.6
NCOR2	NM_001077261	41	7374	0.0217617	0.2	0.105263	28.8087	1.8
TLN2	NM_015059	40	7626	0.0217617	0.147463	0.0555556	27.1773	1.40741
TPR	NM_003292	41	7089	0.0217617	0	0.146341	29.9669	4.55556
MYH6	NM_002471	42	5817	0.0217617	0.000417792	0.0487805	37.4104	2.27778
PCDH11X	NM_032968	40	4041	0.0217617	0.00167793	0.15	51.2878	2.71429
PLCE1	NM_016341	40	6906	0.0217617	0.0128911	0.0487805	30.0107	1.85714
SPAG17	NM_206996	40	6669	0.0217617	0	NA	31.0772	2.11111
TTC28	NM_001145418	42	7443	0.0217617	1	NA	29.2378	3.25
UNC5C	NM_003728	42	2793	0.0217617	1	0.0731707	77.915	5.85714
WNK1	NM_001184985	35	7926	0.0217617	0.435645	0.0487805	22.88	2.83333
CHD8	NM_001170629	46	7743	0.0212435	0	0.130435	30.7816	2.42105
TACC2	NM_206862	45	8844	0.0212435	0.615922	0.097561	26.3637	1.86364
MYO10	NM_012334	43	6174	0.0212435	0.00178132	0.151275	36.0865	2.47059
PTPRT	NM_133170	45	4380	0.0212435	0.534362	0.193182	53.233	2.44444
NCKAP5	NM_207363	44	5727	0.0212435	0.779309	0.0465116	39.8078	3.58333
PIEZO2	NM_022068	41	8256	0.0212435	1	0.1	25.731	1.44444
ADAMTSL1	NM_001040272	43	5286	0.0212435	0.230185	0.0952381	42.1487	2.8
C10orf71	NM_001135196	43	4305	0.0212435	1	0.139535	51.7533	4.3
CHD6	NM_032221	42	8145	0.0212435	0.426306	0.097561	26.7178	2.15789
MYH14	NM_001145809	43	6108	0.0212435	0.00181324	0.190476	36.4764	3.81818
PCNT	NM_006031	43	10008	0.0212435	0.000896775	0.0465116	22.262	3.58333
ASXL1	NM_015338	42	4623	0.0212435	0	0.231158	47.0726	5
ATP13A5	NM_198505	42	3654	0.0212435	0	0.20625	59.5557	6.66667
NBEAL1	NM_001114132	42	8082	0.0212435	2.61036e-05	0.128049	26.9261	8.2
SETD1B	NM_001353345	42	5898	0.0212435	1	0.114807	36.8967	2.73333
TBCEL-TECTA	NM_001378761	NA	NA	0.0212435	NA	NA	NA	NA
TMEM132D	NM_133448	42	3297	0.0212435	1	NA	66.0044	1.61538
DCAF4L2	NM_152418	41	1185	0.0212435	1	0.251596	179.27	1.72727
GREB1	NM_014668	37	5847	0.0212435	0.0881222	NA	32.7877	1.84211
KIF13B	NM_015254	39	5478	0.0212435	0.000709628	0.167199	36.888	5.42857
ZNF462	NM_021224	40	7518	0.0212435	0.510035	NA	27.5677	3
F5	NM_000130	46	6672	0.0207254	0.000132298	0.0869565	35.7227	3.28571
ADGRG4	NM_153834	43	9240	0.0207254	0.205209	0.0487805	24.1123	2.04762
CACNA1B	NM_000718	36	7017	0.0207254	0.00305385	0.0606061	26.5824	2.2
FRYL	NM_015030	42	9039	0.0207254	0.249684	0.075	24.0753	2.22222
HEATR1	NM_018072	42	6432	0.0207254	0.000942232	0.1	33.8334	5
KMT2E	NM_018682	42	5574	0.0207254	0.279196	0.11875	39.0414	2.66667
NUMA1	NM_006185	42	6345	0.0207254	0.0025853	0.047619	34.2973	4.2
PTPRM	NM_001105244	39	4395	0.0207254	0.0221169	0.162162	45.9778	2.71429
ACACB	NM_001093	39	7374	0.0207254	0	NA	27.4034	2.05882
SLITRK5	NM_015567	41	2874	0.0207254	1	0.0512821	73.9162	2.29412
SYTL2	NM_206927	41	6717	0.0207254	0.00511811	0.158379	31.6265	4.875
CACNA1C	NM_199460	36	13326	0.0207254	0.349025	0.166667	13.9973	2.35714
CENPF	NM_016343	39	9342	0.0207254	0.00152401	0.105263	21.6305	3.45455
CEP295	NM_033395	38	7803	0.0207254	NA	NA	25.2328	4.22222
MYH10	NM_001256012	40	6021	0.0207254	3.84331e-07	0.10625	34.4218	4.44444
OTOG	NM_001292063	40	8739	0.0207254	0.0274211	NA	23.716	3.07692
PLXNB2	NM_012401	40	5514	0.0207254	0.142527	0.157895	37.5868	1.44444
RICTOR	NM_152756	39	5124	0.0207254	0.00617585	0.0967573	39.4365	5.28571
SPTB	NM_001024858	38	6984	0.0207254	0	0.125	28.1918	3
TRPM3	NM_001007471	40	5121	0.0207254	0.316293	0.102564	40.4714	4.875
RP1L1	NM_178857	46	14374	0.0202073	1	0.478847	16.5815	1.55172
ADAMTS18	NM_199355	43	3663	0.0202073	0.00159457	0.175085	60.8239	3.23077
IRF2BPL	NM_024496	43	2388	0.0202073	1.1925e-05	0.799162	93.299	14.3333
LAMA4	NM_001105206	40	5469	0.0202073	0.000617879	0.0952381	37.8961	4
MEGF8	NM_001410	42	8334	0.0202073	0.125456	0.142857	26.1119	4.2
ABCA4	NM_000350	41	6819	0.0202073	0.000143537	0.146341	31.1534	4.1
HECW1	NM_015052	41	4818	0.0202073	0.212245	0.1	44.092	3.07692
IFT140	NM_014714	41	4386	0.0202073	0.00180524	0.346757	48.4348	2.71429
PTPRQ	NM_001145026	41	6897	0.0202073	1	0.05	30.8011	2.5
SCN11A	NM_014139	42	5373	0.0202073	0.0839856	0.0952381	40.5019	2.47059
AKAP6	NM_004274	41	6957	0.0202073	1	0.0487805	30.5355	2.41176
BRWD3	NM_153252	39	5406	0.0202073	0.00706865	0.102564	37.3793	3.9
CAD	NM_004341	39	6675	0.0202073	0	0.153846	30.273	4.875
DOCK2	NM_004946	40	5490	0.0202073	0	NA	37.7512	2
KTN1	NM_004986	36	3900	0.0202073	0	0.361111	47.8278	7.2
LRRTM1	NM_178839	40	1566	0.0202073	1	0.216919	132.346	2.35294
NCOR1	NM_006311	38	7320	0.0202073	0	0.0619356	26.8977	3.16667
CRYBG3	NM_153605	40	8910	0.0202073	0	0.0512821	23.2608	3.25
CUX2	NM_015267	39	4458	0.0202073	0.468219	0.223259	45.3281	2.71429
DOP1A	NM_001199942	39	7428	0.0202073	NA	NA	27.2042	4.625
DPP10	NM_001178034	36	2400	0.0202073	0.132996	0.138754	77.7202	2.25
DPP6	NM_130797	35	2595	0.0202073	0.483719	0.233622	69.8833	2.13333
GRIN3A	NM_133445	40	3345	0.0202073	0.884197	0.0526316	61.9593	2.4375
PRRC2C	NM_015172	39	8451	0.0202073	0.000270329	NA	23.9111	7.4
SPEG	NM_005876	39	9801	0.0202073	0.00232544	0.0512821	20.6175	3.16667
DMXL2	NM_001174116	36	9111	0.0202073	0.0298196	0.124387	20.4729	3.18182
MMP16	NM_005941	37	1821	0.0202073	1	0.185466	105.277	4
NLGN1	NM_014932	38	2469	0.0202073	1	NA	79.7453	2.92308
PKD1L1	NM_138295	38	8547	0.0202073	0	0.0540541	23.0363	2.46667
BRCA1	NM_007297	42	5448	0.0196891	0	0.10698	39.9443	3.15385
MGA	NM_001164273	44	9195	0.0196891	0.190131	0.0574037	24.7938	2.73333
HECW2	NM_020760	42	4716	0.0196891	0.0461411	0.172537	46.1443	6.16667
TDRD15	NM_001306137	43	5802	0.0196891	NA	NA	38.4002	5.375
CFAP54	NM_001367885	38	9483	0.0196891	0.000263898	NA	20.7625	2.71429
ANK1	NM_001142446	35	5691	0.0196891	0.420628	0.166667	31.8656	2.53846
CELSR3	NM_001407	39	9936	0.0196891	0.723169	0.102564	20.3374	2.4375
FCGBP	NM_003890	39	28827	0.0196891	1	0.0666667	7.00984	1.76471
PTPRS	NM_002850	38	5844	0.0196891	0.166647	0.0890863	33.6912	1.71429
RASA1	NM_002890	37	3141	0.0196891	0	0.108108	61.0347	12
ROS1	NM_002944	39	7041	0.0196891	0	NA	28.6994	3.45455
SHANK1	NM_016148	40	6483	0.0196891	0.00706531	NA	31.9688	2.92308
SPATA31D1	NM_001001670	40	4728	0.0196891	1	NA	43.8354	2.11765
ZNF407	NM_017757	39	6744	0.0196891	0.864375	0.102564	29.9633	3.8
ZZEF1	NM_015113	39	8883	0.0196891	0.0705663	NA	22.7482	1.68182
CDH12	NM_004061	38	2382	0.0196891	0.00557985	0.281805	82.6579	4.625
EP400	NM_015409	38	9369	0.0196891	0.0592343	0.111111	21.0152	1.38462
HDAC9	NM_001204147	20	1539	0.0196891	0.654018	0.123073	67.3339	6.66667
IGSF10	NM_178822	39	7869	0.0196891	1	0.111111	25.6796	2.17647
MTOR	NM_004958	37	7647	0.0196891	0	0.0619356	25.0699	2.64286
CACNA2D1	NM_000722	33	3273	0.0196891	8.17216e-05	0.121212	52.2409	3.1
CDC42BPA	NM_003607	38	5157	0.0196891	0.615357	0.108108	38.1794	3.7
CDH6	NM_004932	36	2370	0.0196891	0.217998	0.194787	78.704	3.88889
COL4A4	NM_000092	38	5070	0.0196891	0	0.0625	38.8346	2
MYT1L	NM_015025	37	3552	0.0196891	1	0.111111	53.9724	6
POLQ	NM_199420	37	7770	0.0196891	0.00214997	0.117647	24.6731	2.46667
KIF1A	NM_001244008	40	5373	0.019171	0.0524372	0.153846	38.5732	3.54545
ZNF208	NM_007153	40	3840	0.019171	1	0.108108	53.9724	2.05556
JMJD1C	NM_032776	38	7620	0.019171	0.0227701	0.111111	25.8387	2.69231
KIAA1549	NM_001164665	37	5850	0.019171	1	0.111111	32.7709	1.94737
SPEF2	NM_024867	38	5466	0.019171	0.00912787	0.0540541	36.0211	3.8
TOGARAM1	NM_015091	38	5160	0.019171	NA	NA	38.1572	3.27273
TSPOAP1	NM_004758	38	5571	0.019171	0.0416199	0.123871	35.3422	2.92308
UNC79	NM_020818	0	14748	0.019171	0	NA	0	NA
ATP10D	NM_020453	36	4278	0.019171	0	NA	43.6018	4.42857
BAP1	NM_004656	31	2187	0.019171	0	0.0645161	73.4439	10
CHD9	NM_025134	37	8643	0.019171	1	0.225772	22.1809	4
HTT	NM_002111	38	9426	0.019171	0	0.131579	20.8881	3.16667
KIAA1210	NM_020721	37	5127	0.019171	0.435645	NA	37.3922	3.6
NRXN2	NM_015080	37	5136	0.019171	0.0126749	0.116022	37.3267	2.25
SAMD9	NM_017654	38	4767	0.019171	1	0.0655738	41.303	5
ZEB2	NM_014795	38	3642	0.019171	1	0.127219	54.0613	3.7
ITPR2	NM_002223	36	8103	0.019171	0	0.0588235	23.0197	2.125
ITPRID1	NM_194300	31	3132	0.019171	NA	NA	51.2841	2
LRRC4C	NM_020929	37	1920	0.019171	1	0.162162	99.8489	3.7
NLRP3	NM_004895	36	3108	0.019171	0.279256	0.276586	60.0156	2.11765
PCSK5	NM_001190482	37	5580	0.019171	1	0.180556	34.3566	2.57143
PLXNA2	NM_025179	37	5682	0.019171	0.190661	0.0555556	33.7399	2.25
PLXND1	NM_015103	34	5775	0.019171	0.314053	NA	30.5049	1.57143
RGS7	NM_002924	34	1461	0.019171	0	0.176488	120.579	3.77778
TRIOBP	NM_001039141	47	7095	0.0186528	1	0.225728	34.3232	2.13636
PRDM2	NM_012231	40	5154	0.0186528	1	0.164467	40.2122	5.42857
STAB2	NM_017564	37	7653	0.0186528	0	0.0571429	25.0503	3.5
ARID1B	NM_001371656	36	6996	0.0186528	0.0669588	0.222222	26.6622	2.05882
FAM47A	NM_203408	39	2373	0.0186528	1	0.0723684	85.1549	2.92308
MAST4	NM_001164664	38	7869	0.0186528	0.306549	NA	25.0211	1.94737
NRAP	NM_001261463	38	5193	0.0186528	7.13464e-10	0.114865	37.9147	7.6
SCN4A	NM_000334	39	5508	0.0186528	0.760212	0.0805437	36.6871	2.71429
USF3	NM_001009899	39	6735	0.0186528	1	0.0694444	30.0033	3.16667
CELSR2	NM_001408	37	8769	0.0186528	0.390715	0.138889	21.8622	2.57143
DYSF	NM_001130987	35	6357	0.0186528	0	0.172943	28.5272	2
FREM1	NM_144966	36	6537	0.0186528	0.0393481	NA	28.5343	2.69231
HIVEP2	NM_006734	37	7338	0.0186528	1	NA	26.1256	2.91667
MED1	NM_004774	38	4743	0.0186528	0	0.0657895	41.512	3.8
WDR17	NM_170710	38	3966	0.0186528	0.0037076	0.162162	49.6448	6.16667
ATG2B	NM_018036	37	6234	0.0186528	0.000102766	NA	30.7523	9.25
ATRX	NM_000489	37	7476	0.0186528	0.11348	0.117647	25.6434	6.8
F8	NM_000132	37	7053	0.0186528	0	NA	27.1813	3.5
KIAA1549L	NM_012194	35	6438	0.0186528	1	0.0606061	28.1682	2.2
SMARCA4	NM_001128849	36	5037	0.0186528	0	0.305556	37.0317	3
SVIL	NM_021738	35	6642	0.0186528	0.171827	0.212121	27.3031	1.22222
ACSS3	NM_024560	34	2058	0.0186528	0.25169	0.0588235	85.6005	2.83333
ARHGEF17	NM_014786	36	6189	0.0186528	0.331525	0.0555556	30.1387	4
ATAD2	NM_014109	34	4170	0.0186528	0	0.0588235	42.246	4.25
CUX1	NM_001202543	29	4548	0.0186528	0.89575	0.0796208	33.0385	2.41667
GRM1	NM_001278066	26	2718	0.0186528	1	0.281196	49.564	2.5
KCNQ3	NM_004519	35	2616	0.0186528	0.875411	0.0571429	69.3223	2.33333
MTUS2	NM_015233	5	1044	0.0186528	0.339859	NA	24.8149	5
PLCL1	NM_006226	36	3285	0.0186528	0.961871	0.121212	56.7819	3.88889
PRKD1	NM_002742	35	2736	0.0186528	0.00496989	0.39459	66.2819	3.88889
RFX6	NM_173560	36	2784	0.0186528	6.97776e-07	0.117647	67.0002	5.83333
STXBP5L	NM_014980	36	3558	0.0186528	0.13146	NA	52.4251	6
MUC6	NM_005961	0	29268	0.0181347	1	0.4632	0	NA
ATAD2B	NM_017552	37	4374	0.0181347	0.0169954	0.0653765	43.8294	12
FLNA	NM_001110556	37	7941	0.0181347	0.0206809	0.0681818	24.1418	2.2
KIDINS220	NM_020738	37	5313	0.0181347	0	NA	36.0832	4
ZEB1	NM_001174096	38	3375	0.0181347	0.082645	0.0526316	58.3381	3.8
AGRN	NM_198576	38	6135	0.0181347	0.451406	0.181273	32.0931	2.84615
ATP10B	NM_025153	38	4383	0.0181347	0.00675515	0.0555556	44.9216	3.6
CHD4	NM_001273	36	5736	0.0181347	0	0.117647	32.5189	2.61538
DLG2	NM_001142699	32	2925	0.0181347	0	0.387497	56.6848	2.90909
SORBS2	NM_001270771	32	3600	0.0181347	1	0.0572836	46.0564	4.57143
CDH11	NM_001797	36	2388	0.0181347	0.458434	0.0714286	78.1108	3.5
DOCK5	NM_024940	35	5610	0.0181347	0.113588	0.0909091	32.3257	3.3
GCN1	NM_006836	35	8013	0.0181347	0.00812099	NA	22.6316	1.41667
PIKFYVE	NM_015040	36	6294	0.0181347	0	0.114286	29.6359	5.83333
STAG1	NM_005862	36	3774	0.0181347	0.000549439	0.117647	49.4246	8.5
ANKHD1	NM_017747	35	7626	0.0181347	0.00990073	0.114286	23.7801	5
CCDC40	NM_017950	20	3426	0.0181347	0.0267732	0.264706	30.2472	2.11111
LEPR	NM_002303	34	3495	0.0181347	0.304001	0.114286	50.4051	6.8
LMO7	NM_015842	26	4155	0.0181347	0.0525711	0.0588235	32.4224	2.08333
MAGEC3	NM_138702	31	1929	0.0181347	0.483719	NA	83.2669	5
MAGI2	NM_012301	36	4365	0.0181347	0.306565	0.0571429	42.7328	2.91667
MYO7B	NM_001080527	35	6348	0.0181347	0.88754	0.125	28.5676	1.6
PCNX1	NM_014982	36	7023	0.0181347	0.711741	0.166667	26.5597	4.5
PCNX2	NM_014801	34	6411	0.0181347	0.158455	NA	27.4787	1.68421
PDE3A	NM_000921	35	3423	0.0181347	0.461223	0.0606061	52.979	3.3
PREX1	NM_020820	36	4977	0.0181347	0.00683045	0.284722	37.4781	2.76923
ABCA7	NM_019112	35	6438	0.0181347	0.615689	0.0571429	28.1682	1.45833
ABCB1	NM_000927	33	3840	0.0181347	0.000597577	0.0606061	44.5272	1.57143
ABI3BP	NM_015429	21	3204	0.0181347	0.0434538	0.0659629	33.9601	3
CENPB	NM_001810	35	1797	0.0181347	0.000567125	NA	100.917	11.3333
COL24A1	NM_152890	34	5142	0.0181347	0	NA	34.2602	3.3
CPAMD8	NM_015692	35	5655	0.0181347	0.283788	NA	32.0685	2.42857
GCC2	NM_181453	33	5052	0.0181347	0.00512342	NA	33.8449	3.2
HIVEP3	NM_024503	35	7218	0.0181347	0.838354	0.0588235	25.1243	3.4
KCNH7	NM_033272	33	3588	0.0181347	0.022411	0.0882353	47.6545	4.125
KCNJ3	NM_002239	35	1503	0.0181347	1	0.212121	120.657	2.0625
KIF16B	NM_001199866	28	4176	0.0181347	0	NA	34.7408	2.27273
MAP1B	NM_005909	34	7404	0.0181347	1	0.0588235	23.7933	3.77778
MYO7A	NM_000260	34	6645	0.0181347	0.794217	0.256091	26.511	2
NAV2	NM_001244963	33	7464	0.0181347	0.368876	0.0588235	22.9079	1.65
PTPN13	NM_080685	34	7470	0.0181347	0.00252389	0.0588235	23.5831	3.77778
SALL1	NM_002968	34	3972	0.0181347	1	0.0845971	44.3519	2.28571
TBC1D32	NM_152730	32	3771	0.0181347	2.36835e-07	NA	43.9679	4
TENM2	NM_001122679	35	8295	0.0181347	1	0.125	21.8622	2.26667
ZAN	NM_003386	38	8436	0.0176166	0.0837006	0.162162	23.3394	2.64286
BSN	NM_003458	39	11778	0.0176166	1	0.160256	17.1568	2.78571
IGSF9B	NM_001277285	37	4311	0.0176166	0.529835	0.0555556	44.4699	2.57143
NID1	NM_002508	38	3741	0.0176166	0.490064	0.275048	52.6306	1.42308
RB1CC1	NM_014781	38	4782	0.0176166	0.00683045	0.131579	41.1734	5.42857
DOCK6	NM_020812	36	6141	0.0176166	1	0.125	30.3743	1.28571
NF1	NM_001042492	35	8517	0.0176166	0.0387767	NA	21.2924	3.4
PIEZO1	NM_001142864	37	7563	0.0176166	NA	0.108108	25.3484	1.94737
YLPM1	NM_019589	37	6438	0.0176166	0.05029	NA	29.7779	5.14286
DOCK4	NM_014705	34	5898	0.0176166	0.0427044	0.0606061	29.8687	2.0625
LPA	NM_005577	35	6120	0.0176166	0	0.191632	29.6319	2.91667
SBF2	NM_030962	32	5547	0.0176166	0	0.21875	29.8906	10.6667
SCN7A	NM_002976	34	5046	0.0176166	1	NA	34.912	2.61538
AFF2	NM_002025	34	3933	0.0176166	1	0.0744215	44.7917	3.77778
BCL9	NM_004326	35	4278	0.0176166	0.735001	0.0645161	42.3906	3.875
CCDC178	NM_198995	35	2487	0.0176166	0.00429917	0.220203	72.918	8.75
CDH18	NM_004934	35	2370	0.0176166	0.25159	0.0661765	76.5178	4.85714
MROH9	NM_025063	24	1719	0.0176166	0.000101771	NA	72.3399	7.66667
NSD3	NM_023034	35	4311	0.0176166	NA	NA	42.0661	4.375
PALM2AKAP2	NM_147150	25	3270	0.0176166	NA	NA	39.6127	8.33333
SYCP2	NM_014258	34	4590	0.0176166	8.51318e-07	NA	38.3803	5.5
TLN1	NM_006289	35	7623	0.0176166	0	NA	23.7895	3.55556
TRMT10C	NM_017819	35	1209	0.0176166	0.96171	0.0606061	149.998	7
ADAMTS3	NM_014243	34	3615	0.0176166	0.00311805	0.0909091	48.7319	8.25
ALK	NM_004304	33	4860	0.0176166	0.650055	0.125	35.182	4
CCDC39	NM_181426	32	2823	0.0176166	0.0449594	0.242424	58.7329	3.55556
KCNB2	NM_004770	34	2733	0.0176166	1	0.34375	64.4588	4
LRRTM4	NM_001134745	33	1770	0.0176166	1	0.25	96.6014	2.38462
NLRP12	NM_144687	33	3183	0.0176166	0.624412	0.181818	53.718	1.83333
NLRP4	NM_134444	34	2982	0.0176166	0.294679	0.30303	59.0764	2.0625
PHF3	NM_015153	34	6117	0.0176166	0.00766675	NA	28.7994	11
SCN3A	NM_006922	32	6000	0.0176166	0.301207	0.145161	27.6339	2.58333
TAF1	NM_004606	34	5619	0.0176166	0	0.257576	31.3518	11
WNK2	NM_006648	34	6651	0.0176166	1	0.0588235	26.4871	2
PABPC1	NM_002568	45	1908	0.0170984	0.00116599	0.560976	122.202	3.23077
CEP250	NM_007186	40	7326	0.0170984	0.0540891	NA	28.2902	4.71429
TANC1	NM_033394	36	5583	0.0170984	0.00669027	0.176488	33.4101	3
ZNF729	NM_001242680	37	3756	0.0170984	NA	0.131177	51.041	4.11111
AK9	NM_001145128	35	5733	0.0170984	0.867867	0.117647	31.6322	2.61538
GON4L	NM_001282856	34	6723	0.0170984	0.00192312	0.0571429	26.2035	2.2
GPR158	NM_020752	35	3645	0.0170984	1	0.18153	49.7523	2.91667
KIF13A	NM_022113	35	5415	0.0170984	0.0789987	0.114286	33.4898	2.5
LAMB1	NM_002291	36	5358	0.0170984	0.0014479	0.0571429	34.8131	3.5
GOLGA3	NM_005895	32	4494	0.0170984	0.0977711	0.0645161	36.8943	3.625
MBD5	NM_018328	32	4482	0.0170984	0.0710655	0.0571429	36.9931	4.57143
MPDZ	NM_003829	33	6123	0.0170984	0.00300698	NA	27.9249	2.81818
ADGRB1	NM_001702	33	4752	0.0170984	1	0.181818	35.9816	1.5
ARFGEF1	NM_006421	31	5547	0.0170984	0.000875785	0.0892259	28.9565	3.33333
BCLAF1	NM_014739	33	2760	0.0170984	0.263006	0.37931	61.9509	4.83333
CFAP44	NM_001164496	33	5562	0.0170984	0.0431599	0.0909091	30.7415	6.6
CRACD	NM_020722	34	3699	0.0170984	NA	NA	47.6253	2.46154
DNAJC13	NM_015268	34	6729	0.0170984	0	0.167856	26.1801	4.25
DSPP	NM_014208	34	3903	0.0170984	1	0.30303	45.136	0.785714
FSTL5	NM_020116	33	2541	0.0170984	0.999825	0.198549	67.2902	3.55556
PPP1R3A	NM_002711	34	3366	0.0170984	1	0.0588235	52.3368	3.4
RALGAPA2	NM_020343	32	5619	0.0170984	0.49972	0.129032	29.5076	1.82353
SETD2	NM_014159	33	7692	0.0170984	0.00342762	NA	22.2289	8.25
SLCO1C1	NM_001145946	32	2190	0.0170984	0	0.258065	75.7092	3.875
SMCHD1	NM_015295	33	6015	0.0170984	0.279236	NA	28.4263	3.55556
TLR4	NM_138554	34	2517	0.0170984	1	0.17738	69.9904	4.71429
ZBTB20	NM_001164342	34	2223	0.0170984	1	0.0909091	79.2469	3.3
ZNF107	NM_016220	33	2349	0.0170984	0.322964	0.0625	72.7903	15.5
ADAMTS9	NM_182920	32	5805	0.0170984	0.0334102	0.137931	28.5621	3.22222
AMPH	NM_001635	33	2085	0.0170984	0.00572008	0.143939	82.0069	8.25
ANKRD31	NM_001164443	32	5619	0.0170984	1	NA	29.5076	32
ARFGEF3	NM_020340	33	6531	0.0170984	1	0.147097	26.1804	2.90909
CCDC88A	NM_001135597	33	5610	0.0170984	0.098345	NA	30.4785	32
DZIP3	NM_014648	33	3624	0.0170984	0	NA	47.1811	4.71429
EFCAB6	NM_022785	32	4503	0.0170984	0.0169725	0.181818	36.8206	2.90909
KDR	NM_002253	32	4068	0.0170984	0.00654125	NA	40.7579	2.90909
KIF2B	NM_032559	33	2019	0.0170984	1	NA	84.6877	4
MYO3A	NM_017433	30	4848	0.0170984	0.0262414	0.175	32.0628	1.76471
PHIP	NM_017934	33	5463	0.0170984	0.226575	0.0606061	31.2986	4.71429
PLXNA1	NM_032242	33	5688	0.0170984	1	0.0645161	30.0606	1.03333
PXDN	NM_012293	32	4437	0.0170984	1	0.0625	37.3683	1.6
SEMA3E	NM_012431	32	2325	0.0170984	0.604463	0.129032	71.3132	2.81818
SORCS3	NM_014978	31	3666	0.0170984	0.061139	0.0666667	43.8139	2.5
CNTRL	NM_007018	35	6975	0.0165803	0	0.0606061	25.9996	2.66667
COL7A1	NM_000094	34	8832	0.0165803	0	NA	19.9463	5.16667
PDZRN4	NM_001164595	35	3108	0.0165803	1	0.0757576	58.3485	5.5
SPTBN5	NM_016642	32	11022	0.0165803	0.542297	0.0666667	15.0429	1.76471
CNTN3	NM_020872	34	3084	0.0165803	0.00012055	0.0782831	57.1225	4.25
DAPK1	NM_004938	34	4290	0.0165803	0.0479649	0.0606061	41.0643	1.73684
DOCK7	NM_033407	33	6327	0.0165803	0.0206916	0.151515	27.0246	8.25
LTBP1	NM_206943	31	5163	0.0165803	0.000875785	0.133333	31.1102	3.33333
MGAM2	NM_001293626	34	15090	0.0165803	NA	NA	11.6743	3.4
NPHS1	NM_004646	33	3723	0.0165803	0.291181	0.129032	45.9265	1.47619
PDE10A	NM_001130690	34	2367	0.0165803	0.481772	0.132353	74.4258	6.8
SEMA3D	NM_152754	34	2331	0.0165803	0.179938	0.227273	75.5752	3.3
ABCB11	NM_003742	0	5317	0.0165803	0.29677	0.273438	0	NA
ADAM22	NM_021723	28	2718	0.0165803	0.000248456	0.0714286	53.3766	8.66667
ARHGAP31	NM_020754	32	4332	0.0165803	1	0.0645161	38.274	4.42857
AUTS2	NM_015570	29	3777	0.0165803	0.0436871	0.1875	39.7826	2.8
CACNA1S	NM_000069	33	5619	0.0165803	0.00849283	NA	30.4297	1.65
CDC42BPB	NM_006035	32	5133	0.0165803	0	0.0967742	32.3014	2.81818
COL28A1	NM_001037763	33	3375	0.0165803	0	0.0806452	50.6621	10.3333
COL4A2	NM_001846	31	5136	0.0165803	0	0.0806452	31.2737	2.38462
DISP3	NM_020780	33	4176	0.0165803	0	0.152621	40.9446	2.90909
GTF3C1	NM_001520	33	6327	0.0165803	0.0997021	0.101562	27.0246	2.28571
HECTD1	NM_015382	32	7830	0.0165803	0	NA	21.1754	5.33333
MALRD1	NM_001142308	33	6468	0.0165803	NA	NA	26.4354	3
NDST4	NM_022569	32	2616	0.0165803	0.00829736	0.125	63.3804	6.4
RBMXL3	NM_001145346	33	3201	0.0165803	1	0.121212	53.416	1.65
BRWD1	NM_018963	31	6960	0.0165803	0.435645	0.303347	23.0778	3.875
CADPS2	NM_001167940	31	3900	0.0165803	0.0854486	NA	41.1851	5.16667
COL18A1	NM_030582	27	4548	0.0165803	0.0412961	0.225806	30.76	1.73333
LATS1	NM_004690	30	3390	0.0165803	0.279256	0.22357	45.8526	10
NCOA2	NM_006540	32	4392	0.0165803	0.28137	0.125	37.7512	3.55556
PARD3B	NM_152526	29	3429	0.0165803	0.0592383	0.146552	43.8201	3.85714
PCDHA3	NM_018906	37	2850	0.0165803	0.00306066	0.233871	67.2666	1.56522
PTPRZ1	NM_002851	30	6945	0.0165803	0.00516227	0.077742	22.3816	2
VWF	NM_000552	31	8439	0.0165803	0.695375	0.0689655	19.0333	1.20833
PLIN4	NM_001367868	38	4113	0.0160622	1	0.289381	47.8705	0.880952
C2orf16	NM_032266	36	5952	0.0160622	1	NA	31.3388	3.4
CRB1	NM_201253	35	4218	0.0160622	1	0.235294	42.9936	2.125
ARHGAP5	NM_001173	34	4503	0.0160622	1	0.294118	39.1219	8.5
CASZ1	NM_017766	28	3498	0.0160622	1	NA	41.4745	2.7
MYH11	NM_001040114	34	11874	0.0160622	0.0108632	0.129032	14.8363	2.53846
NCAM2	NM_004540	32	2511	0.0160622	1	0.170535	66.0307	2.66667
PLCB4	NM_000933	34	3582	0.0160622	0	0.192069	49.1808	8.5
UNC13A	NM_001080421	32	5109	0.0160622	0.476482	0.09375	32.4531	1.9375
ASTN2	NM_014010	28	3864	0.0160622	0.218722	0.125	37.546	1.6875
C2CD3	NM_015531	25	5889	0.0160622	0.00415216	0.0714286	21.9959	2.77778
CHD2	NM_001271	32	5484	0.0160622	0.156301	0.0625	30.234	2.90909
CIT	NM_001206999	33	6207	0.0160622	0.00191583	0.193548	27.547	2.58333
DIP2B	NM_173602	32	4728	0.0160622	0	0.1875	35.0683	4.57143
FAM47C	NM_001013736	33	3105	0.0160622	0.439248	NA	55.0675	2.90909
NIN	NM_020921	33	6399	0.0160622	0.0344924	0.242424	26.7205	2.53846
PCDHA13	NM_018904	38	2850	0.0160622	1	NA	69.0846	2.17647
RAI1	NM_030665	33	5718	0.0160622	1	0.121212	29.9028	3
SIPA1L3	NM_015073	33	5343	0.0160622	1	0.0645161	32.0016	1.63158
ZNF91	NM_003430	32	3573	0.0160622	0.564365	0.0666667	46.4045	2.5
ANO1	NM_018043	27	2958	0.0160622	0.897338	NA	47.2942	3.25
BICC1	NM_001080512	30	2922	0.0160622	0.00627814	0.133333	53.1966	6
EGFLAM	NM_001205301	31	3051	0.0160622	0.0107441	NA	52.6456	1.875
EGFR	NM_201284	15	2115	0.0160622	0.132878	0.242743	36.7471	2.14286
EPHA7	NM_004440	32	2994	0.0160622	1	0.0680243	55.3785	3.55556
FAM135A	NM_001162529	28	4545	0.0160622	0.0489236	0.193548	31.9203	5.6
GRM8	NM_000845	29	2724	0.0160622	1	NA	55.1612	2.41667
IL16	NM_172217	31	3996	0.0160622	0.461223	0.0689655	40.1956	2
ITSN1	NM_003024	30	5163	0.0160622	0.0945031	0.214286	30.1066	2.8
KNTC1	NM_014708	28	6627	0.0160622	0	0.0714286	21.8919	4
LRBA	NM_006726	30	8589	0.0160622	0.00978877	NA	18.0976	3.75
MED13	NM_005121	32	6522	0.0160622	0.940531	0.0645161	25.4221	3.44444
MYO18A	NM_078471	32	6162	0.0160622	0.00168674	0.129032	26.9074	6.2
NLRP8	NM_176811	31	3144	0.0160622	0.00602241	0.0645161	51.0883	1.9375
NUP210L	NM_001159484	31	5208	0.0160622	0	0.133333	30.8414	10
OTOF	NM_194248	30	5991	0.0160622	0.0467672	NA	25.9457	1.61111
PCDH20	NM_022843	32	2853	0.0160622	1	0.0645161	58.1154	2.58333
PKD1	NM_001009944	32	12909	0.0160622	1	0.140625	12.844	2.90909
SCN10A	NM_006514	32	5868	0.0160622	0.283053	0.0625	28.2555	2.28571
SETBP1	NM_015559	28	4788	0.0160622	1	NA	30.3003	1.44444
TMEM132B	NM_052907	32	3234	0.0160622	1	NA	51.2687	3.1
TRIP12	NM_004238	29	5976	0.0160622	0.00343767	0.225	25.1438	4.5
TUBGCP6	NM_020461	31	5457	0.0160622	0.00834589	NA	29.4341	3.33333
USP29	NM_020903	32	2766	0.0160622	0.390505	0.130524	59.9433	8
ZFC3H1	NM_144982	30	5967	0.0160622	1.2501e-05	0.150123	26.05	4.83333
ABCA6	NM_080284	31	4851	0.0160622	0.000255967	0.193548	33.1111	3.44444
ADAM29	NM_014269	31	2460	0.0160622	1	0.166993	65.2934	5.16667
ADAMTS19	NM_133638	31	3639	0.0160622	0.000779358	0.0666667	44.139	2.72727
BRINP1	NM_014618	31	2283	0.0160622	1	0.0645161	70.3556	2.21429
CFAP65	NM_152389	3	492	0.0160622	0.26323	NA	31.5936	Inf
COL9A1	NM_001851	26	2763	0.0160622	0	NA	48.7568	6.25
DAAM2	NM_001201427	31	3204	0.0160622	1	0.129032	50.1316	2.81818
DGKB	NM_145695	27	2319	0.0160622	1	0.133333	60.3262	6.75
DPYD	NM_000110	27	3075	0.0160622	0	0.0833333	45.4948	2.88889
HGF	NM_000601	29	2184	0.0160622	0.348333	0.155172	68.7999	7
ITGA8	NM_003638	30	3189	0.0160622	0.00790571	0.203825	48.7427	3.11111
LRRIQ1	NM_001079910	27	5166	0.0160622	0.0147692	NA	27.0802	2.25
MATN2	NM_002380	30	2868	0.0160622	0.0226457	0.15	54.1982	4.28571
MYOCD	NM_001146312	31	2958	0.0160622	0.0208702	NA	54.3008	2.21429
NWD1	NM_001007525	30	4296	0.0160622	0.332924	0.1	36.1826	3.22222
PCDHA1	NM_018900	31	2850	0.0160622	0	0.137931	56.3585	2.38462
SBF1	NM_002972	31	5679	0.0160622	0.0221169	NA	28.2835	2.72727
SIPA1L1	NM_015556	30	5412	0.0160622	0.611276	0.133333	28.7214	3
SLC12A1	NM_000338	29	3297	0.0160622	0.0145247	0.0666667	45.5745	3.5
TPO	NM_000547	0	5548	0.0160622	0.842897	0.237796	0	NA
TRIM42	NM_152616	31	2169	0.0160622	1	0.383333	74.0534	2.5
TSHZ3	NM_020856	31	3243	0.0160622	1	NA	49.5288	2.06667
UNC5D	NM_080872	31	2859	0.0160622	1	0.129032	56.1811	2.21429
WDR90	NM_145294	31	5244	0.0160622	0.988962	0.0666667	30.6296	1.76471
ZFPM2	NM_012082	31	3453	0.0160622	1	0.301728	46.5166	2.21429
CHD3	NM_001005271	35	6177	0.015544	0.00130371	0.308824	29.3585	4.25
APC	NM_001127510	33	8529	0.015544	0.240051	0.2	20.0474	8
ZC3H13	NM_015070	31	4692	0.015544	0.0197677	0.0606061	34.2331	10.3333
SELP	NM_003005	32	2490	0.015544	0.00480073	0.0625	66.5876	4
ZFP36L2	NM_006887	33	1482	0.015544	1	0.257397	115.374	7.75
A2M	NM_000014	30	4422	0.015544	0	0.156904	35.1516	3.33333
ALPK2	NM_052947	32	6510	0.015544	0.0459372	0.193548	25.469	4.42857
JAG1	NM_000214	30	3654	0.015544	0.0497005	NA	42.5398	2.63636
KAT6A	NM_006766	32	6012	0.015544	0.443205	0.125	27.5787	3.2
PPL	NM_002705	32	5268	0.015544	0.212956	0.0625	31.4736	2
TRANK1	NM_014831	31	8775	0.015544	1	0.0645161	18.3045	3.1
ZNF568	NM_198539	14	1932	0.015544	1	0.0816236	37.546	4.33333
ABCA9	NM_080283	31	4872	0.015544	0.00207219	0.133333	32.9683	3.33333
ACTN2	NM_001103	30	2682	0.015544	0.00134482	0.2	57.9569	2.41667
DCAF12L2	NM_001013628	31	1389	0.015544	1	0.214038	115.638	2.30769
DOCK10	NM_014689	29	6558	0.015544	0.000898824	0.0666667	22.9123	4.14286
INSRR	NM_014215	31	3891	0.015544	0.0464937	0.233333	41.2803	3.75
MYO9B	NM_004145	30	6471	0.015544	0.657908	0.139226	24.0211	2.14286
PAM	NM_000919	29	2922	0.015544	0.000822113	0.0666667	51.4234	3.22222
PCDHA10	NM_018901	36	2844	0.015544	1	NA	65.5867	2.05882
PTEN	NM_000314	0	2418	0.015544	2.14586e-07	0.466452	0	NA
PTPRO	NM_030667	29	3648	0.015544	0.210581	0.148148	41.1894	1.75
TAF2	NM_003184	30	3597	0.015544	2.26304e-07	0.139226	43.2139	7.5
VEPH1	NM_024621	29	2499	0.015544	0.613267	0.155172	60.1277	3.5
XIRP1	NM_194293	31	5529	0.015544	0.386336	0.225806	29.0508	6.2
ZNF534	NM_001143939	28	2022	0.015544	1	0.224138	71.7496	6.5
A2ML1	NM_144670	29	4362	0.015544	0	0.0714286	34.4473	5.6
ABCC5	NM_005688	29	4311	0.015544	0.0614238	0.144027	34.8548	3.22222
BCL11A	NM_022893	28	2505	0.015544	1	0.253571	57.9153	6.75
C3	NM_000064	30	4989	0.015544	0.103785	NA	31.1566	1.57895
CASR	NM_001178065	30	3264	0.015544	1	0.172414	47.6227	5.8
CCDC88B	NM_032251	29	4428	0.015544	0	0.23128	33.9338	3.22222
CNBD1	NM_173538	29	1308	0.015544	1	0.290496	114.877	4.14286
EYA1	NM_172058	26	1776	0.015544	1	0.288462	75.8531	2
GREB1L	NM_001142966	28	5769	0.015544	1	NA	25.1478	2.33333
ITPR1	NM_001168272	29	8229	0.015544	1	0.137931	18.2597	1.26087
NES	NM_006617	30	4863	0.015544	1	0.206897	31.9639	1.61111
OR2L8	NM_001001963	29	936	0.015544	0.542182	0.55782	160.533	5.6
PCDHA12	NM_018903	35	2823	0.015544	1	0.137931	64.2392	1.88889
RTTN	NM_173630	30	6678	0.015544	0	NA	23.2765	7.5
SLCO5A1	NM_030958	30	2544	0.015544	1	NA	61.1008	2.41667
SON	NM_138927	29	7278	0.015544	1	0.0689655	20.6457	1.75
SPG11	NM_025137	28	7329	0.015544	0.00906829	NA	19.795	2.25
TRAPPC9	NM_031466	30	3444	0.015544	1	0.0905213	45.1337	2.36364
TRHDE	NM_013381	27	3072	0.015544	0.216432	0.2	45.5392	2.7
UBR2	NM_015255	28	5265	0.015544	0	NA	27.5551	4.66667
VWA3B	NM_144992	30	3882	0.015544	0.00192171	0.0666667	40.0413	3.75
WASHC5	NM_014846	30	3477	0.015544	NA	NA	44.7053	5.8
WDR64	NM_001367482	28	3273	0.015544	3.38152e-05	NA	44.3256	6.75
WDR72	NM_182758	29	3306	0.015544	0.502411	NA	45.4504	2.9
ZNF429	NM_001001415	30	2022	0.015544	1	NA	76.8746	4.28571
ZNF99	NM_001080409	29	2592	0.015544	1	0.08	57.9703	3.57143
SMC4	NM_001002800	32	3864	0.0150259	5.45643e-08	0.0645161	42.9097	5.16667
ERCC6	NM_000124	22	4479	0.0150259	0.0333529	0.0689655	25.4498	5.5
ATRNL1	NM_207303	29	4137	0.0150259	0.0423004	NA	36.3208	4.83333
DLGAP1	NM_004746	30	2931	0.0150259	0.762019	0.167971	53.0332	4.28571
EPHA10	NM_001099439	31	3024	0.0150259	0.723169	0.278452	53.1157	2.72727
FMN1	NM_001103184	0	6161	0.0150259	1	0.290323	0	NA
IQGAP3	NM_178229	31	4893	0.0150259	8.10839e-06	0.0871686	32.8268	4.5
NCOA6	NM_014071	29	6189	0.0150259	1	0.148148	24.2784	1.92857
NFASC	NM_001005388	27	3720	0.0150259	1	0.172559	37.6066	2.16667
PIK3C2G	NM_004570	29	4335	0.0150259	0.518844	0.142857	34.6618	2
RABGAP1L	NM_014857	19	2445	0.0150259	0.000485197	0.205893	40.264	3.8
SLC4A4	NM_001134742	29	3282	0.0150259	0.0874587	0.0740741	45.7828	3.25
ST18	NM_014682	29	3141	0.0150259	1	0.168111	47.838	2.7
THSD7B	NM_001316349	29	4818	0.0150259	0.0127539	0.0775862	31.187	3.625
ABCA1	NM_005502	30	6783	0.0150259	0.044618	0.0666667	22.9162	3
ABCA8	NM_007168	30	4743	0.0150259	3.21981e-05	0.0784518	32.7726	3.75
ABCC8	NM_000352	30	4743	0.0150259	0.0070077	NA	32.7726	1.76471
AFDN	NM_001207008	29	5229	0.0150259	0.0320838	0.142857	28.7357	4
CLUH	NM_015229	30	4041	0.0150259	1	0.0689655	38.4658	2.9
COBL	NM_015198	24	3783	0.0150259	0.10782	0.0714286	32.8714	1.6
DENND5B	NM_144973	26	3822	0.0150259	0.381431	NA	35.2473	3.25
GRID1	NM_017551	29	3027	0.0150259	0.194059	0.189666	49.6396	3.11111
ITGB4	NM_000213	29	5466	0.0150259	0.0330405	0.0740741	27.4898	2.7
MECOM	NM_004991	26	3717	0.0150259	0.360273	0.0769231	36.2429	3.25
MYH7B	NM_020884	29	5949	0.0150259	0.0345955	0.142857	25.2579	1.75
MYPN	NM_032578	30	3960	0.0150259	0.0471023	0.141667	39.2526	7.5
NHS	NM_198270	29	4890	0.0150259	0.348784	0.0689655	30.7278	14
NRG3	NM_001010848	28	2088	0.0150259	1	0.0689655	69.4817	2.25
PCDHA2	NM_018905	33	2844	0.0150259	0	0.0689655	60.1211	2
POM121L2	NM_033482	30	3105	0.0150259	0.681265	0.103448	50.0613	7.25
RBPJ	NM_005349	27	1500	0.0150259	0	0.350263	93.2642	9
RPGRIP1L	NM_015272	29	3945	0.0150259	0.226443	0.293103	38.0885	4.83333
SETD1A	NM_014712	30	5121	0.0150259	0.435645	0.0714286	30.3535	2
WDR33	NM_018383	27	4008	0.0150259	0	0.0714286	34.9043	6.25
ZNF814	NM_001144989	30	2565	0.0150259	1	0.566667	60.6006	1.66667
ABCA3	NM_001089	29	5112	0.0150259	0.194606	NA	29.3934	1.28571
ADCY5	NM_183357	29	3783	0.0150259	0.331953	0.25	39.7196	2.15385
ANKRD26	NM_014915	29	5130	0.0150259	1.61632e-05	NA	29.2903	28
ATP8B4	NM_024837	29	3576	0.0150259	0.0958738	0.103448	42.0188	2.63636
AXDND1	NM_144696	28	3036	0.0150259	0	0.214286	47.7858	4.66667
BAZ2B	NM_013450	29	6504	0.0150259	0.582555	NA	23.1026	5.8
CACNA1G	NM_018896	29	7131	0.0150259	0.154503	NA	21.0712	2.25
CEP170B	NM_001112726	29	4662	0.0150259	0.770742	0.142857	32.2306	4
COL5A1	NM_000093	27	5514	0.0150259	0	0.192308	25.3711	1.52941
COL5A3	NM_015719	27	5235	0.0150259	0.00101935	0.0769231	26.7233	5.2
DMBT1	NM_007329	27	7239	0.0150259	0.0089059	NA	19.3254	1.44444
DROSHA	NM_013235	28	4122	0.0150259	0	NA	35.196	5.4
EVC2	NM_147127	29	3924	0.0150259	0.00230851	0.206897	38.2923	5.8
FPGT-TNNI3K	NM_001112808	32	2847	0.0150259	NA	0.0769231	58.2378	2.38462
GLI3	NM_000168	28	4740	0.0150259	0.19404	0.223214	30.6071	2.15385
GRID2	NM_001510	29	3021	0.0150259	0.0467672	0.0689655	49.7382	4.14286
HEATR5B	NM_019024	29	6213	0.0150259	0.00155471	NA	24.1846	3.625
KIAA0586	NM_001244189	27	4932	0.0150259	0.0501929	0.0740741	28.365	3.85714
MB21D2	NM_178496	29	1473	0.0150259	1	0.464286	102.009	4
MYOM1	NM_003803	28	5055	0.0150259	0.00906523	0.0740741	28.6998	3.375
NELL1	NM_006157	28	2430	0.0150259	0.00367736	0.155172	59.7028	1.86667
NOS1	NM_001204218	28	4404	0.0150259	0.490064	0.272354	32.9423	1.28571
NPHP3	NM_153240	28	3990	0.0150259	0	0.148148	36.3603	6.75
SEMA3A	NM_006080	28	2313	0.0150259	0.875334	0.0714286	62.7227	4
SHROOM4	NM_020717	28	4479	0.0150259	1	0.111111	32.3906	3.375
SLC26A7	NM_134266	29	1989	0.0150259	0.0213312	NA	75.545	9.66667
TAF1L	NM_153809	29	5478	0.0150259	1	NA	27.4295	3.5
TDRD5	NM_001199085	29	3105	0.0150259	4.86485e-07	0.17851	48.3926	3.625
TNC	NM_002160	29	6603	0.0150259	0.517119	0.142857	22.7562	1.27273
TNN	NM_022093	27	3897	0.0150259	0.036719	0.0905213	35.8985	2.88889
TRPM6	NM_017662	28	6066	0.0150259	0.00720448	NA	23.9165	2.45455
TRPM7	NM_017672	28	5595	0.0150259	0.00165081	0.142857	25.9299	4
TULP4	NM_020245	29	4629	0.0150259	1	0.142857	32.4604	2.54545
ZDBF2	NM_020923	0	14124	0.0150259	1	0.142857	0	NA
ZFYVE26	NM_015346	26	7617	0.0150259	0.0240439	NA	17.6861	2.5
ZNFX1	NM_021035	29	5754	0.0150259	0.297123	0.0689655	26.1138	2.23077
DOP1B	NM_005128	35	6894	0.0145078	NA	NA	26.3051	2.61538
ATXN2	NM_002973	32	3459	0.0145078	7.65706e-08	0.472541	47.9338	6.2
EIF4G1	NM_001194946	33	4818	0.0145078	0	NA	35.4887	2.58333
MAML3	NM_018717	32	3414	0.0145078	0.158911	0.327071	48.5656	3.2
TICRR	NM_152259	32	5730	0.0145078	0.0155742	NA	28.936	7.5
ARHGAP35	NM_004491	29	4497	0.0145078	1	0.214286	33.4132	2.8
KCND2	NM_012281	30	1890	0.0145078	1	0.334889	82.2436	1.625
BTBD8	NM_015237	24	3837	0.0145078	0	0.144027	32.4087	5.75
CHL1	NM_006614	30	3672	0.0145078	0.186068	0.133333	42.3313	15
DNMBP	NM_015221	25	4731	0.0145078	0.00754058	NA	27.3798	6.25
GALNT8	NM_017417	30	1911	0.0145078	0	0.357019	81.3398	5.8
LRP6	NM_002336	25	9678	0.0145078	0	NA	13.3843	8.33333
MYOF	NM_013451	30	6183	0.0145078	0	0.0666667	25.14	3.75
PZP	NM_002864	29	4446	0.0145078	0	0.206897	33.7965	2.63636
SEMA5B	NM_001256347	29	3615	0.0145078	0.0687213	0.300245	41.5654	2.07143
TNRC18	NM_001080495	30	8904	0.0145078	1	NA	17.4574	1
UBR3	NM_172070	29	5664	0.0145078	0.105947	0.081157	26.5288	4.83333
ZNF646	NM_014699	30	5496	0.0145078	0.859617	NA	28.2825	7.5
AHCTF1	NM_015446	28	6825	0.0145078	0	0.0740741	21.2568	6.75
ARID2	NM_152641	28	5505	0.0145078	0.720327	0.0714286	26.3538	2.8
ATF7IP	NM_018179	26	3810	0.0145078	0.0296464	0.0740741	35.3583	5.2
ATG2A	NM_015104	29	5814	0.0145078	0.341195	NA	25.8444	2
BCHE	NM_000055	29	1806	0.0145078	1	0.0714286	83.1999	4.66667
BNC2	NM_017637	28	3297	0.0145078	1	0.144027	44.0029	4
CABIN1	NM_001199281	27	6660	0.0145078	0	NA	21.0055	3.375
COL4A1	NM_001845	28	5007	0.0145078	0	0.08	28.975	1.38889
DSCAML1	NM_020693	29	6159	0.0145078	0.42519	0.146552	24.3967	2.23077
EPB41L3	NM_012307	29	3261	0.0145078	0.374222	NA	46.0776	2
GABRA2	NM_000807	23	1353	0.0145078	1	0.0871686	88.0791	4.4
HNF4G	NM_004133	28	1365	0.0145078	0.393431	0.107143	106.284	7
ITPR3	NM_002224	29	8013	0.0145078	1	0.0714286	18.7519	1.4
MAPK8IP3	NM_015133	28	4008	0.0145078	0.0868038	0.148148	36.197	2.25
MON2	NM_015026	29	5151	0.0145078	0.403172	0.0689655	29.1709	4.14286
MYO1F	NM_012335	29	3294	0.0145078	0.0482429	0.0689655	45.616	1.8125
NHSL1	NM_020464	28	4830	0.0145078	1	0.193365	30.0368	4.5
PGK2	NM_138733	29	1251	0.0145078	0.27038	0.183353	120.111	9.33333
PTPRF	NM_002840	29	5721	0.0145078	0.509893	0.163462	26.2645	1.3
RPTOR	NM_020761	29	4005	0.0145078	0.0393481	NA	37.5179	2.54545
SCN5A	NM_198056	28	6048	0.0145078	0.747042	0.137931	23.9877	2.15385
SEMA5A	NM_003966	27	3222	0.0145078	1	NA	43.4191	2.25
SYNJ1	NM_003895	27	4836	0.0145078	0	0.180738	28.9281	5.4
TANC2	NM_025185	27	5970	0.0145078	0.463812	0.0769231	23.4332	2.88889
TTC14	NM_133462	28	2310	0.0145078	0.362838	NA	62.8042	3.5
WDR49	NM_001366157	29	3147	0.0145078	0.000271668	0.0714286	47.7468	2.23077
YEATS2	NM_018023	29	4266	0.0145078	0.000254582	0.464286	35.2225	4
ZNF835	NM_001005850	29	1611	0.0145078	1	0.137931	93.2707	1.31818
AK5	NM_174858	27	1686	0.0145078	0.0457897	0.366071	82.9753	9
ANKS1B	NM_152788	25	3744	0.0145078	0.979613	0.222222	34.5977	1.71429
ARAP2	NM_015230	26	5112	0.0145078	0.018846	0.0769231	26.3527	4.33333
ARHGAP39	NM_025251	28	3342	0.0145078	1	0.0740741	43.4104	2.07692
BRPF3	NM_015695	28	3615	0.0145078	0.0107677	0.16	40.1321	4.5
CAMSAP2	NM_203459	28	4434	0.0145078	1	NA	32.7194	2.07692
CDH19	NM_021153	27	2316	0.0145078	1	NA	60.4043	4.16667
CDK12	NM_016507	28	4470	0.0145078	0.912245	NA	32.4559	4.5
CEP126	NM_020802	27	3351	0.0145078	0.661654	NA	41.7476	4.33333
CEP152	NM_001194998	26	5130	0.0145078	0.000743273	0.16	26.2602	6.25
CEP290	NM_025114	27	7437	0.0145078	0.0138515	NA	18.8109	5.4
CHD1	NM_001270	25	5130	0.0145078	0.000456275	0.08	25.2502	6.25
ELFN2	NM_052906	28	2460	0.0145078	1	0.0714286	58.9747	2.33333
EVPL	NM_001988	28	6099	0.0145078	0.435645	0.160645	23.7871	2.36364
GIGYF2	NM_001103147	26	3960	0.0145078	0	0.153846	34.0189	8.66667
HEPHL1	NM_001098672	28	3477	0.0145078	0.0106691	NA	41.725	5.6
JAG2	NM_002226	27	3714	0.0145078	0.618132	0.0740741	37.6673	2.36364
MAP3K19	NM_025052	27	3984	0.0145078	0.000324418	0.148148	35.1146	5.4
NECTIN3	NM_015480	19	1647	0.0145078	1	0.0941421	59.7727	2.25
NNT	NM_182977	26	3258	0.0145078	0.00339681	0.181043	41.349	6.5
NOL4	NM_001198546	23	1722	0.0145078	1	NA	69.205	1.64286
NRG1	NM_013956	13	1935	0.0145078	0.779678	0.109752	34.8101	1.3
OVCH1	NM_001353179	28	3270	0.0145078	1.19649e-05	0.0833333	44.3663	6.75
PTPRN2	NM_002847	27	3045	0.0145078	0.289126	0.222222	45.943	1.92857
RBBP6	NM_006910	19	5376	0.0145078	0	0.105263	18.3121	3.6
SCAPER	NM_020843	27	4200	0.0145078	0.00125876	0.0871686	33.3087	6.75
SFI1	NM_001007467	27	3726	0.0145078	0	0.148148	37.546	4.5
SHPRH	NM_001042683	27	5049	0.0145078	0.109568	NA	27.7077	2.6
SLITRK2	NM_032539	27	2535	0.0145078	1	0.0740741	55.1859	2.07692
STYXL2	NM_001080426	NA	NA	0.0145078	NA	NA	NA	NA
TECPR1	NM_015395	27	3495	0.0145078	0.441553	0.148148	40.0276	3.375
TRPA1	NM_007332	27	3357	0.0145078	0	NA	41.673	2.7
TRPS1	NM_014112	28	3882	0.0145078	1	NA	37.3719	2.33333
USP9X	NM_001039590	24	7710	0.0145078	0	NA	16.1287	6
VPS8	NM_001009921	25	4284	0.0145078	0	0.08	30.2366	2.77778
ZFAT	NM_020863	28	3729	0.0145078	1	NA	38.9053	1.58824
ZFHX2	NM_033400	27	7716	0.0145078	NA	0.154695	18.1307	2.36364
ZNF257	NM_033468	28	1689	0.0145078	1	NA	85.8956	2.36364
IGSF3	NM_001542	31	3642	0.0139896	0.612434	0.220599	44.1026	5.6
KATNIP	NM_015202	NA	NA	0.0139896	NA	NA	NA	NA
TRIP11	NM_004239	30	5937	0.0139896	0.310297	0.156904	26.1816	3.75
ANO5	NM_213599	28	2739	0.0139896	1	0.142857	52.9674	2.54545
CTTNBP2	NM_033427	27	4989	0.0139896	0.0223247	0.0833333	28.041	3.85714
FLNC	NM_001458	29	8175	0.0139896	0.930303	0.214286	18.3803	1.33333
IGHMBP2	NM_002180	29	2979	0.0139896	0	0.269231	50.4394	1.93333
LAMC1	NM_002293	28	4827	0.0139896	0.264782	0.142857	30.0555	1.64706
SPTAN1	NM_001130438	27	7431	0.0139896	0.00334206	0.154695	18.826	1.6875
TTC3	NM_003316	28	6075	0.0139896	0.0632027	NA	23.8811	2.7
ZNF479	NM_033273	29	1572	0.0139896	0.00798981	0.22877	95.5846	5.4
ABCA12	NM_173076	28	7785	0.0139896	0.304613	0.214286	18.6355	1.47368
ABCA2	NM_212533	27	7398	0.0139896	0.631709	NA	18.91	2
BRIP1	NM_032043	28	3747	0.0139896	0.230176	0.174337	38.7184	3
CDK13	NM_003718	27	4536	0.0139896	0.0953019	NA	30.8414	3.85714
CRYBG1	NM_001624	26	5169	0.0139896	NA	NA	26.0621	1.36842
CYFIP2	NM_001291721	26	3681	0.0139896	0.0292917	0.0769231	36.5974	2.08333
FLT4	NM_182925	27	4089	0.0139896	0.108167	0.16	34.2129	2.77778
GRM7	NM_181874	27	2766	0.0139896	1	0.169777	50.5771	1.44444
IMPG1	NM_001563	28	2391	0.0139896	0.165921	0.222222	60.6766	4.5
LCT	NM_002299	28	5781	0.0139896	0.707731	0.0740741	25.0956	1.6875
NAALADL2	NM_207015	25	2385	0.0139896	1	0.207071	54.3118	2.77778
PATJ	NM_176877	28	5403	0.0139896	0.140409	0.25	26.8513	3.11111
PCDHGB1	NM_018922	28	2781	0.0139896	0	0.178571	52.1675	1.75
PLEKHG4B	NM_052909	28	4881	0.0139896	1	0.0714286	29.723	2.54545
PRRC2B	NM_013318	28	6687	0.0139896	1	0.0740741	21.6955	2.25
RASGRF1	NM_002891	27	3819	0.0139896	0.00339681	0.163955	36.6317	2.7
RLF	NM_012421	28	5742	0.0139896	0.0128118	0.142857	25.2661	3.5
SORBS1	NM_001034954	24	3876	0.0139896	0.0137739	0.222222	32.0826	3
TET3	NM_001366022	28	5106	0.0139896	1	NA	28.4132	2.07692
VWA5B2	NM_138345	28	3726	0.0139896	1	0.178571	38.9366	3.11111
ZIC1	NM_003412	28	1341	0.0139896	1	0.205357	108.186	2.33333
ZNF541	NM_001277075	28	4038	0.0139896	1	NA	35.9281	4.66667
ABCB4	NM_018849	26	3858	0.0139896	0	0.0769231	34.9184	2.88889
ADAM28	NM_014265	22	2325	0.0139896	1.24544e-07	0.221995	49.0278	5
ADGRF5	NM_001098518	26	4038	0.0139896	0.000292149	0.153846	33.3618	4.33333
ADGRL2	NM_012302	27	4209	0.0139896	0.560981	0.08	33.2374	2.5
ARFGEF2	NM_006420	26	5355	0.0139896	0.00343767	NA	25.1569	3.125
ARMCX5-GPRASP2	NM_001199818	16	2514	0.0139896	NA	NA	32.976	4.66667
CAMTA1	NM_015215	24	5019	0.0139896	1	NA	24.7763	1.91667
CDH8	NM_001796	27	2397	0.0139896	1	NA	58.3631	2.7
CGNL1	NM_001252335	26	3906	0.0139896	0.479931	0.0769231	34.4893	4.33333
CLASP1	NM_015282	26	4614	0.0139896	0.0528229	NA	29.197	6.25
DOCK3	NM_004947	26	6090	0.0139896	0.00105069	0.0833333	22.1207	4.8
DOCK8	NM_203447	25	6297	0.0139896	0.05029	NA	20.5707	3.28571
EPHA2	NM_004431	24	2928	0.0139896	0.00146298	0.107143	42.4701	2.55556
EPHA3	NM_005233	26	2949	0.0139896	0.380623	0.08	45.6816	12.5
FSCB	NM_032135	27	2475	0.0139896	1	NA	56.5238	3
IGF2R	NM_000876	25	7473	0.0139896	0.0935711	0.0833333	17.3336	1.26316
ITGA4	NM_000885	24	3096	0.0139896	0.00302145	0.177071	40.1655	4
KIAA1217	NM_001098500	21	3792	0.0139896	0.744588	NA	28.6942	2
LMTK2	NM_014916	27	4509	0.0139896	0.72569	0.222222	31.026	1.92857
LPP	NM_005578	26	1836	0.0139896	1	0.26	73.3742	12.5
MAP3K4	NM_005922	26	4824	0.0139896	0	0.246701	27.926	4.33333
MIA3	NM_198551	26	5721	0.0139896	1	0.257966	23.5475	3.125
NEFH	NM_021076	27	3060	0.0139896	0.000622674	0.57539	45.7178	3.375
PALB2	NM_024675	27	3558	0.0139896	0.12066	NA	39.3188	8.66667
PDS5A	NM_001100399	26	4011	0.0139896	5.90166e-05	NA	33.5864	6
PEX5L	NM_016559	26	1878	0.0139896	0.658882	0.0769231	71.7332	5
PHF20L1	NM_016018	27	3051	0.0139896	0.4357	0.0806214	45.8526	3.85714
PHKB	NM_000293	26	3279	0.0139896	0	0.0871686	41.0842	6.5
POLE	NM_006231	25	6858	0.0139896	0	0.0833333	18.888	2.4
RESF1	NM_018169	27	5241	0.0139896	NA	NA	26.6927	3.25
RPS6KA6	NM_014496	26	2235	0.0139896	0.000133034	0.153846	60.2752	5.2
RTN1	NM_021136	27	2328	0.0139896	0.479931	0.200273	60.0929	1.625
SCN8A	NM_014191	27	5940	0.0139896	1	0.0740741	23.5516	3
SLC8A1	NM_021097	25	2919	0.0139896	0.442273	0.181213	44.376	1.92308
WNK4	NM_032387	27	3729	0.0139896	0	NA	37.5158	3.125
XKR4	NM_052898	26	1950	0.0139896	1	NA	69.0846	3
CD163L1	NM_174941	31	4359	0.0134715	0.302564	0.185948	36.8483	1.66667
BAZ1A	NM_013448	30	4668	0.0134715	0	0.214286	33.2991	5.6
FAM186A	NM_001145475	30	7053	0.0134715	1	0.266667	22.0389	2.14286
CLIP1	NM_001247997	29	4314	0.0134715	0.125694	0.142857	34.8306	4.83333
TNXB	NM_019105	0	74241	0.0134715	0.875334	0.137931	0	NA
ANKRD12	NM_015208	27	6186	0.0134715	1	0.0806214	22.615	3.85714
CARD11	NM_032415	28	3462	0.0134715	0.215838	0.148148	41.9058	1.8
CARD14	NM_024110	27	3012	0.0134715	0.78354	0.0740741	46.4463	2.88889
CDC42BPG	NM_017525	27	4653	0.0134715	0	0.0925926	30.0658	5.4
CDK5RAP2	NM_018249	26	5679	0.0134715	7.18257e-06	0.0769231	23.7216	3.71429
COPA	NM_001098398	28	3699	0.0134715	0	0.157407	39.2208	6.75
KIAA1522	NM_020888	27	3282	0.0134715	1	NA	42.6253	3
MICAL3	NM_015241	23	6006	0.0134715	1	0.0769231	19.842	1.35294
NFAT5	NM_138713	28	4647	0.0134715	1	NA	31.2197	14
NLRP14	NM_176822	28	3279	0.0134715	0.164222	NA	44.2445	2.8
RAG1	NM_000448	28	3129	0.0134715	1	0.0740741	46.3655	2.7
RIPK4	NM_020639	24	2352	0.0134715	0.1214	0.1	52.8709	1.91667
TTC6	NM_001310135	28	5706	0.0134715	NA	NA	25.4255	4
ZFR2	NM_015174	25	2817	0.0134715	1	NA	45.9828	2.77778
ARHGAP30	NM_001025598	27	3303	0.0134715	0.555934	0.0740741	42.3543	3
ARMC4	NM_018076	25	3132	0.0134715	0.0414396	0.269231	41.3581	2.27273
CCSER1	NM_207491	20	2031	0.0134715	1	NA	51.0226	5
CGN	NM_020770	27	3609	0.0134715	0.00435103	0.0769231	38.7632	2.6
CHEK2	NM_007194	23	1629	0.0134715	3.53123e-07	0.0833333	73.1559	7.66667
COBLL1	NM_014900	25	3498	0.0134715	0.00055608	0.19828	37.0308	6.25
COL2A1	NM_001844	25	4461	0.0134715	0	0.08	29.0369	2.5
DGKK	NM_001013742	27	3813	0.0134715	0.0634156	NA	36.6893	13
DNAH12	NM_001366028	27	11880	0.0134715	1	0.0871686	11.7758	3.375
DOCK1	NM_001380	26	5595	0.0134715	0	0.0666667	24.0778	1.41176
FIGN	NM_018086	27	2277	0.0134715	1	0.0740741	61.4389	3
GRIA2	NM_001083619	26	2649	0.0134715	0.24704	0.0769231	50.855	2
IQUB	NM_178827	27	2373	0.0134715	0.188131	0.153846	58.9534	4.33333
IRS4	NM_003604	27	3771	0.0134715	1	0.148148	37.098	3.375
KCNU1	NM_001031836	26	3447	0.0134715	0.172418	0.0961538	39.0818	2
KIF1B	NM_015074	21	5310	0.0134715	0.201078	NA	20.4912	2.33333
MYBPC2	NM_004533	26	3423	0.0134715	0.0838075	0.166667	39.3558	3.42857
NOS3	NM_000603	27	3609	0.0134715	0.0361933	0.08	38.7632	5
NUP155	NM_153485	25	4173	0.0134715	0.00906829	0.174142	31.0409	3.57143
NYAP2	NM_020864	27	1959	0.0134715	1	NA	71.4121	1.6875
PIK3CG	NM_002649	27	3306	0.0134715	1	0.333333	42.3159	1.5
PPFIA1	NM_003626	24	3606	0.0134715	0.991325	0.08	34.4848	7.66667
PTPRC	NM_002838	0	5642	0.0134715	0.233802	0.282609	0	NA
RREB1	NM_001003699	27	5226	0.0134715	1	0.222222	26.7693	1.42105
TUT4	NM_015269	26	4932	0.0134715	NA	NA	27.3145	2.6
ADAMTS5	NM_007038	25	2790	0.0134715	1	0.0833333	46.4278	3.42857
ADAMTSL3	NM_207517	26	5073	0.0134715	0.0426596	0.115385	26.5553	2.88889
AGBL1	NM_152336	25	3336	0.0134715	0.296091	0.08	38.829	2.5
ANO8	NM_020959	26	3696	0.0134715	0.45079	0.08	36.4489	2.5
ATP8A1	NM_006095	25	3492	0.0134715	0.0911531	0.08	37.0944	2.77778
BLM	NM_000057	26	4251	0.0134715	0	NA	31.6902	6.25
CACNA1D	NM_000720	26	6543	0.0134715	0.0199519	0.173913	20.5892	2.55556
CCDC180	NM_020893	25	5103	0.0134715	0	NA	25.3838	1.5625
CFAP61	NM_015585	24	3711	0.0134715	0.0134046	0.0833333	33.5091	2.18182
CHD5	NM_015557	23	5862	0.0134715	0.732605	0.0909091	20.3294	1.29412
CIC	NM_015125	17	4824	0.0134715	0.51702	NA	18.2593	1.33333
CLSTN2	NM_022131	26	2865	0.0134715	1	NA	47.021	2
EFR3A	NM_001323553	25	2355	0.0134715	0.0368479	NA	55.0037	6.25
EML5	NM_183387	25	5931	0.0134715	0.253932	0.125	21.8401	3.42857
ENPP1	NM_006208	25	2775	0.0134715	0.00554747	0.0869565	46.6788	2.55556
EPHB1	NM_004441	26	2952	0.0134715	1	0.08	45.6352	2.27273
FNIP1	NM_133372	26	3498	0.0134715	0.273121	NA	38.512	6.25
GALNT17	NM_022479	25	1794	0.0134715	NA	NA	72.2038	8
NPAS3	NM_001164749	25	2799	0.0134715	1	0.254142	46.2786	3.42857
NPC1L1	NM_013389	25	4077	0.0134715	0.0554492	0.0833333	31.7718	4.8
NRIP1	NM_003489	26	3474	0.0134715	1	NA	38.7781	8.66667
NWD2	NM_001144990	26	5226	0.0134715	NA	NA	25.7778	2.6
PCDHGA10	NM_018913	26	2808	0.0134715	0.991742	0.403846	47.9754	1.625
PCDHGA3	NM_018916	26	2796	0.0134715	0	0.08	48.1813	3.125
PCNX3	NM_032223	26	6102	0.0134715	1	0.0941421	22.0772	1.66667
PIK3CB	NM_006219	26	3210	0.0134715	0.000898824	0.181043	41.9673	8.66667
RAB11FIP1	NM_001002814	26	3849	0.0134715	1	0.08	35	2.5
RAB3GAP2	NM_012414	25	4179	0.0134715	0.135049	0.166667	30.9963	8
SGIP1	NM_032291	24	2484	0.0134715	0.00603054	0.257366	50.0613	4.8
SHROOM3	NM_020859	25	5988	0.0134715	1	NA	21.6322	2.4
SPTBN2	NM_006946	26	7170	0.0134715	0.48174	NA	18.7887	1.31579
STAB1	NM_015136	24	7710	0.0134715	0.0345446	0.0869565	16.1287	1.76923
TIAM1	NM_003253	26	4773	0.0134715	0.140018	NA	28.2244	2.16667
TMTC2	NM_152588	26	2508	0.0134715	1	0.188284	53.7141	3.57143
XRN1	NM_019001	25	5118	0.0134715	0.574876	0.08	25.3094	3.125
ATAD5	NM_024857	31	5532	0.0129534	0.0471023	0.20691	29.035	5.16667
BAHCC1	NM_001291324	28	7917	0.0129534	1	NA	18.3248	2.07692
DENND4B	NM_014856	24	4488	0.0129534	0	0.26087	27.7077	3.66667
LTBP2	NM_000428	28	5463	0.0129534	0.648396	0.0714286	26.5564	2.15385
MROH7	NM_001291332	17	2523	0.0129534	7.76622e-05	NA	34.912	3.4
CRYZL2P-SEC16B	NM_001356505	26	3183	0.0129534	NA	NA	42.3233	4.16667
FBXL7	NM_012304	27	1473	0.0129534	1	0.157407	94.9738	2.45455
FOCAD	NM_017794	26	5403	0.0129534	0	0.08	24.9334	6.25
LY75	NM_002349	27	5166	0.0129534	0.0547542	0.192856	27.0802	3.85714
MIA2	NM_054024	11	1962	0.0129534	0.269329	0.355687	29.0493	5.5
PHRF1	NM_020901	0	9888	0.0129534	0.491158	NA	0	NA
PRDM1	NM_001198	27	2475	0.0129534	0.506844	0.24	56.5238	2.77778
SEC16A	NM_014866	27	7071	0.0129534	1	NA	19.7845	1.47059
TET1	NM_030625	27	6408	0.0129534	1	0.167444	21.8315	2.16667
UBN1	NM_001079514	26	3402	0.0129534	0.00152607	0.0869565	39.5988	1.91667
ABCC11	NM_033151	26	4146	0.0129534	0.0410274	0.16	32.4928	5
ANKFN1	NM_153228	20	2289	0.0129534	0.0153206	NA	45.2717	2.375
ANO3	NM_031418	25	2943	0.0129534	0.130632	0.269231	44.0142	4.16667
ASXL2	NM_018263	26	4305	0.0129534	0.238007	NA	31.2927	3.42857
BRINP2	NM_021165	26	2349	0.0129534	1	0.0837222	57.3499	2.6
CFH	NM_000186	23	3693	0.0129534	0.00274875	NA	32.2694	2.33333
ELAPOR2	NM_152748	NA	NA	0.0129534	NA	NA	NA	NA
ESPL1	NM_012291	26	6360	0.0129534	0.0123305	0.08	21.1816	2.77778
FER1L5	NM_001293083	24	6171	0.0129534	1	0.0869565	20.1511	2.875
GLI2	NM_005270	26	4758	0.0129534	1	0.173913	28.3134	2.55556
HIPK2	NM_022740	26	3594	0.0129534	1	NA	37.4833	5.2
KIAA0100	NM_014680	26	6705	0.0129534	0.0204186	NA	20.0917	2.08333
KNG1	NM_001102416	22	1932	0.0129534	1	0.26	59.0008	2.75
LIMCH1	NM_014988	14	3249	0.0129534	0.0328462	0.166667	22.3265	1.44444
MAP3K1	NM_005921	26	4536	0.0129534	0.4422	0.08	29.6991	3.57143
MCC	NM_001085377	25	3057	0.0129534	0.338083	0.214142	42.3728	8.33333
MCM3AP	NM_003906	26	5940	0.0129534	0.0875906	0.08	22.6793	2.5
NAV1	NM_020443	26	5631	0.0129534	0.0375953	0.1	23.9238	3.57143
NCOA3	NM_181659	26	4272	0.0129534	0.202353	0.153846	31.5344	2.88889
NLRP5	NM_153447	26	3600	0.0129534	1	NA	37.4208	1.09091
PCDHB11	NM_018931	26	2391	0.0129534	1	NA	56.3425	2.66667
PCDHB2	NM_018936	26	2394	0.0129534	1	0.16	56.2719	1.38889
PHC3	NM_024947	25	2985	0.0129534	1	0.16	43.3949	5
PI4KA	NM_058004	24	6306	0.0129534	0.286763	NA	19.7197	1.5
PIK3R4	NM_014602	25	4074	0.0129534	0.237699	0.0869565	31.7952	3.28571
PKDREJ	NM_006071	26	6759	0.0129534	1	0.0833333	19.9312	2.18182
PNPLA7	NM_001098537	23	4026	0.0129534	0.061955	0.217391	29.6003	3.83333
PTPN14	NM_005401	26	3561	0.0129534	0.395723	NA	37.8307	1.73333
RALGAPA1	NM_194301	24	6249	0.0129534	0.00257515	0.16	19.8996	3.42857
RASGRF2	NM_006909	24	3711	0.0129534	0.0067577	0.181818	33.5091	2.44444
SIM1	NM_005068	25	2298	0.0129534	1	0.0980647	56.368	2.18182
TASOR2	NM_017782	26	7290	0.0129534	NA	NA	18.4794	3.71429
TLL1	NM_012464	25	3039	0.0129534	0.0176231	0.08	42.6238	6.25
ZNF106	NM_022473	26	5649	0.0129534	0.920046	0.0870711	23.8476	5
ADGRB2	NM_001294336	24	4653	0.0129534	0.225087	0.295455	26.7252	2.44444
ALS2	NM_020919	25	4971	0.0129534	0.0157674	NA	26.0579	5
AMER3	NM_001105195	25	2583	0.0129534	1	0.327071	50.1485	4.16667
ANO4	NM_178826	0	3287	0.0129534	0.0109404	NA	0	NA
ATN1	NM_001940	25	3570	0.0129534	0.210605	0.196971	36.2839	3.28571
ATP13A3	NM_024524	25	3678	0.0129534	0.00678048	0.16	35.2185	4.16667
BDP1	NM_018429	0	23616	0.0129534	0.00473418	0.0869565	0	NA
BOC	NM_033254	23	3342	0.0129534	0.629711	NA	35.6586	2.75
CCDC18	NM_206886	23	3897	0.0129534	1.9512e-05	NA	30.5802	7.66667
CDHR2	NM_001171976	23	3930	0.0129534	0.163768	0.173913	30.3234	2
CILP2	NM_153221	25	3468	0.0129534	1	0.189285	37.3511	1.76923
COL21A1	NM_030820	25	2871	0.0129534	0.163673	0.140758	45.118	3.83333
COL5A2	NM_000393	25	4497	0.0129534	0.0387677	0.166667	28.8045	4
DGKG	NM_001346	25	2373	0.0129534	0.180301	0.0980647	54.5865	3.42857
DOCK9	NM_015296	23	6203	0.0129534	0.0136828	0.0833333	19.2118	2.09091
FCRL2	NM_030764	25	1524	0.0129534	0.0267481	0.0833333	84.9959	1.71429
GBF1	NM_004193	23	5577	0.0129534	0.000751382	0.130435	21.3683	5.75
GPR37	NM_005302	25	1839	0.0129534	1	0.237796	70.437	1.6
GRAMD1B	NM_020716	25	2214	0.0129534	0.761457	0.0833333	58.5066	2.18182
HACE1	NM_020771	22	2727	0.0129534	0.0021086	0.193182	41.8004	7.33333
ITIH5	NM_030569	25	2826	0.0129534	1	0.09	45.8364	2.5
ITPRID2	NM_006751	24	3768	0.0129534	NA	NA	33.0022	5.75
KDM3A	NM_018433	23	3963	0.0129534	0	0.181818	30.0709	3.66667
MYBPC1	NM_001254718	22	3519	0.0129534	0.00763346	NA	32.3926	2
NCOA1	NM_003743	25	4323	0.0129534	0.0868349	NA	29.9638	6
NLRP9	NM_176820	25	2973	0.0129534	0	0.08	43.57	4.16667
OTOL1	NM_001080440	25	1431	0.0129534	0.0428159	0.270711	90.5197	25
PCDHA9	NM_031857	30	2850	0.0129534	1	0.112796	54.5405	1.93333
PCDHGA4	NM_018917	25	2886	0.0129534	0.0206809	NA	44.8835	2.08333
PLEKHA5	NM_001256470	23	3846	0.0129534	0.03344	NA	30.9857	11.5
PRX	NM_181882	25	4383	0.0129534	1	NA	29.5537	4
RBFOX1	NM_145891	18	1254	0.0129534	0.200933	0.0869565	74.3734	1.8
RC3H1	NM_172071	25	3399	0.0129534	0.746324	0.0833333	38.1093	8
RNF17	NM_031277	23	4869	0.0129534	0.000734087	NA	24.4755	2.75
ROBO3	NM_022370	23	4158	0.0129534	0.177693	0.227273	28.6607	3.14286
SLC9C2	NM_178527	25	3372	0.0129534	0	0.16	38.4145	25
SLTM	NM_024755	25	3102	0.0129534	0	0.104167	41.7581	12
SPATA16	NM_031955	24	1707	0.0129534	0.00334364	0.0869565	72.8485	3.83333
STIL	NM_001048166	25	3864	0.0129534	0.00252603	0.16	33.5232	8.33333
TP63	NM_003722	22	2040	0.0129534	0.969649	0.181818	55.8773	2.33333
UBE2O	NM_022066	25	3876	0.0129534	0.0453125	NA	33.4194	4.16667
ANKRD30A	NM_052997	24	4023	0.0124352	0.0116057	0.0833333	30.9103	3.42857
CSPG4	NM_001897	28	6966	0.0124352	1	0.221154	20.8265	2.88889
NACAD	NM_001146334	28	4686	0.0124352	1	0.307692	30.9598	2.36364
AGL	NM_000028	26	4596	0.0124352	0	0.28	29.3114	12.5
CDAN1	NM_138477	27	3681	0.0124352	0.0279185	0.208333	38.005	5
COL16A1	NM_001856	26	4812	0.0124352	0	0.25	27.9956	2.66667
FAM155A	NM_001080396	27	1374	0.0124352	0.637272	NA	101.817	3.71429
KMT2B	NM_014727	27	8145	0.0124352	1	0.0769231	17.1757	1.73333
MAST2	NM_015112	27	5394	0.0124352	0.00395796	0.153846	25.9356	3.71429
THBS1	NM_003246	26	3510	0.0124352	0.058807	0.08	38.3803	6.25
ADAM12	NM_003474	24	2727	0.0124352	0.792436	0.08	45.6004	2.66667
CATSPERB	NM_024764	26	6696	0.0124352	0	0.153846	20.1187	26
CIITA	NM_000246	26	3390	0.0124352	0.0454409	0.08	39.7389	3.125
KLHDC7A	NM_152375	26	2331	0.0124352	1	0.09	57.7928	2.08333
MED12	NM_005120	24	6531	0.0124352	0.00102718	0.177083	19.0403	2.875
NCAPD3	NM_015261	23	4494	0.0124352	0.000130255	NA	26.5178	7
OR4K1	NM_001004063	26	933	0.0124352	0.863005	0.315658	144.389	3.25
PLXNB1	NM_002673	25	6405	0.0124352	0.0736548	NA	20.2238	3.57143
QSER1	NM_001076786	26	5592	0.0124352	0.332035	0.230769	24.0907	3.71429
SPAG9	NM_001130528	26	3963	0.0124352	0	0.08	33.9932	12.5
SPTBN1	NM_003128	23	7092	0.0124352	0.482529	NA	16.8036	1.91667
SSH2	NM_033389	25	4269	0.0124352	1	0.0769231	30.3429	4.16667
SYNJ2	NM_003898	26	4488	0.0124352	0.344727	0.08	30.0167	2.77778
ZNF337	NM_015655	26	2253	0.0124352	0.0345446	0.346154	59.7936	5.2
ZSWIM8	NM_015037	24	5526	0.0124352	0.012902	NA	22.5031	3.33333
ADCY10	NM_018417	25	4830	0.0124352	0	NA	26.8186	4.8
AKAP12	NM_005100	24	5346	0.0124352	1	0.181398	23.2608	1.64286
ANKIB1	NM_019004	25	3267	0.0124352	0.0756756	0.16	39.6491	12.5
ANKRD50	NM_020337	25	4287	0.0124352	1	0.166667	30.2155	8
ARHGEF4	NM_015320	14	2070	0.0124352	0.165775	0.28	35.0429	2.8
C6orf132	NM_001164446	25	3564	0.0124352	1	0.08	36.345	3.125
CBLB	NM_170662	25	2946	0.0124352	1	0.24	43.9693	3.57143
CLASP2	NM_015097	23	4545	0.0124352	0.542379	0.166667	26.2202	22
COL20A1	NM_020882	22	3852	0.0124352	0.555744	0.0869565	29.5923	1.83333
CROCC	NM_014675	24	6051	0.0124352	1	0.190476	20.5507	1.5
DDX60	NM_017631	25	5136	0.0124352	0.01917	NA	25.2207	3
ESRRG	NM_001243518	24	1410	0.0124352	1	0.188284	88.1931	3
IFT172	NM_015662	25	5247	0.0124352	0	0.0833333	24.6872	3.42857
IMPG2	NM_016247	23	3723	0.0124352	0.837924	0.1	32.0094	2.5
ITGAL	NM_002209	24	3510	0.0124352	0.083285	0.173913	35.428	2.3
L3MBTL4	NM_173464	22	1869	0.0124352	0.314053	0.1875	60.9896	10.5
LEKR1	NM_001004316	24	2076	0.0124352	0.956672	NA	59.9	2.75
PBRM1	NM_018313	22	4746	0.0124352	6.56096e-07	NA	24.018	4.4
POLR3A	NM_007055	24	4170	0.0124352	0.0209445	0.166667	29.8207	2.18182
ROCK1	NM_005406	24	4062	0.0124352	0	NA	30.6136	8
SIDT1	NM_017699	25	2481	0.0124352	0.0100484	0.16	52.2103	2.77778
SRRD	NM_001013694	24	1017	0.0124352	0	0.68	122.274	24
SULF1	NM_015170	24	2613	0.0124352	0.284495	0.0833333	47.5899	3
SYT10	NM_198992	25	1569	0.0124352	0.946835	0.16	82.5581	6.25
ZNF420	NM_144689	22	2064	0.0124352	1	0.0833333	55.2275	5.5
ADCY1	NM_021116	23	3357	0.0124352	1	NA	35.4993	1.375
AMOT	NM_001113490	24	3252	0.0124352	0.797761	0.0869565	38.2387	3.28571
ANKRD24	NM_133475	24	3438	0.0124352	0.154584	0.166667	36.17	6
C2CD6	NM_152525	9	1869	0.0124352	NA	NA	24.9503	3
CACNA1I	NM_021096	24	6669	0.0124352	1	NA	18.6463	1.09091
CAMSAP3	NM_001080429	23	3828	0.0124352	0.0621633	0.0978261	31.1314	1.91667
CCNB3	NM_033031	23	4185	0.0124352	0.797761	NA	28.4757	3.14286
CDH22	NM_021248	24	2484	0.0124352	0.460424	0.107143	50.0613	2.4
CNTN1	NM_001843	24	3054	0.0124352	0.132878	0.25	40.7179	2.18182
COL6A1	NM_001848	21	3084	0.0124352	0	0.0952381	35.2815	5.25
CUL7	NM_001168370	24	5190	0.0124352	0.0126469	0.166667	23.96	4
DGKZ	NM_001105540	20	3351	0.0124352	0.996436	0.319386	30.9242	2.57143
EHBP1	NM_015252	23	3693	0.0124352	0.00706531	0.0909091	32.2694	3.66667
FCRL5	NM_001195388	24	2994	0.0124352	0.897172	0.177083	41.5338	2.18182
FLT1	NM_002019	22	4014	0.0124352	0.00367736	0.0869565	28.398	4.2
GRIA1	NM_001258021	22	2748	0.0124352	0.221772	0.217391	41.4809	1.83333
HCN4	NM_005477	24	3609	0.0124352	1	0.0946425	34.4562	2.3
HELZ	NM_014877	23	5826	0.0124352	0.798391	0.1	20.455	4
KLHL6	NM_130446	24	1863	0.0124352	1	0.173913	66.7484	3.28571
LRRK1	NM_024652	24	6045	0.0124352	1	NA	20.5711	2
MAN2A2	NM_006122	24	3450	0.0124352	0	0.0833333	36.0442	8
MEGF6	NM_001409	24	4623	0.0124352	0.536141	0.0833333	26.8986	1.5
MMRN1	NM_007351	24	3684	0.0124352	1	0.173913	33.7547	3.28571
MYOM2	NM_003970	0	8790	0.0124352	0.169832	0.1	0	NA
NCKAP1L	NM_005337	24	3381	0.0124352	0	0.330043	36.7797	3.83333
OBSL1	NM_015311	24	5688	0.0124352	1	0.0869565	21.8622	1.4375
OGDHL	NM_018245	24	3030	0.0124352	0.0149004	0.090699	41.0404	6
OLFM3	NM_058170	20	1374	0.0124352	1	0.130435	75.4199	3.33333
OR8K3	NM_001005202	24	1872	0.0124352	0.122645	0.297981	66.4275	23
PCDHB7	NM_018940	24	2379	0.0124352	1	0.173913	52.2708	1.27778
PLEKHH2	NM_172069	23	4479	0.0124352	0.00526273	NA	26.6066	4.6
PLPPR4	NM_014839	24	2289	0.0124352	1	0.333333	54.3261	4.8
PSME4	NM_014614	23	5529	0.0124352	0.0058664	NA	21.5538	4.6
PTCH2	NM_003738	24	3609	0.0124352	0.00885391	0.0869565	34.4562	4.6
SATB2	NM_015265	24	2199	0.0124352	1	0.26087	56.5495	5.75
SLC13A1	NM_022444	21	1785	0.0124352	0.00906829	0.190476	60.957	20
SLX4	NM_032444	23	5502	0.0124352	0.608764	0.0909091	21.6596	2.2
SNTG1	NM_018967	23	1551	0.0124352	0.729743	0.195652	76.8349	1.91667
SOX5	NM_006940	23	2289	0.0124352	1	NA	52.0625	3.14286
SUPT6H	NM_003170	24	5178	0.0124352	0.0122261	0.139439	24.0155	3.83333
TMC5	NM_001105248	21	3018	0.0124352	9.74277e-05	NA	36.0531	2.85714
TONSL	NM_013432	24	5185	0.0124352	0.171494	0.260417	23.9831	3.42857
URB1	NM_014825	23	6813	0.0124352	1	NA	17.4917	2.2
ZNF418	NM_133460	23	2028	0.0124352	0.0644897	0.0869565	58.7628	11
ZNF607	NM_032689	24	2088	0.0124352	0.560442	0.204657	59.5557	7.66667
KANK1	NM_015158	28	4056	0.0119171	1	0.303571	35.7687	2.15385
ZNF609	NM_015042	27	4233	0.0119171	0.0540891	0.16	33.049	3.71429
DENND4C	NM_017925	24	5727	0.0119171	0.0875906	0.1	21.7133	3
RECQL4	NM_004260	25	3624	0.0119171	0.0298922	0.16	35.7433	8.33333
ATXN1	NM_000332	25	2445	0.0119171	1	0.345014	52.979	6
BARD1	NM_000465	25	2331	0.0119171	0.316504	0.188284	55.57	8.33333
GRIN3B	NM_138690	24	3129	0.0119171	1	NA	39.7419	2.875
INPP4A	NM_001134224	23	2931	0.0119171	0.108887	0.227273	40.6588	3.66667
MASP1	NM_139125	19	2184	0.0119171	1	0.16	45.0758	3.16667
MSR1	NM_138715	16	1353	0.0119171	1	0.3	61.2724	3.2
NOL8	NM_017948	25	3501	0.0119171	0.0164749	NA	36.9991	6.25
NUP214	NM_005085	24	6270	0.0119171	0.242332	0.0833333	19.8329	6
PARP4	NM_006437	25	5172	0.0119171	0.00351262	0.636364	25.0452	3.66667
PCDHGA12	NM_003735	25	2796	0.0119171	0.737027	0.125	46.3282	2.18182
RIN2	NM_001242581	25	2832	0.0119171	1	NA	45.7393	4
TRPC7	NM_020389	24	2586	0.0119171	1	0.208333	48.0867	2.4
ACIN1	NM_014977	23	4023	0.0119171	0.0703622	0.445652	29.6224	3.14286
AGBL4	NM_032785	24	1509	0.0119171	0.181368	0.0869565	82.4071	5.75
ARHGAP21	NM_020824	24	5874	0.0119171	0.0226457	0.356831	21.17	2.875
ARHGEF1	NM_199002	24	2781	0.0119171	0.0753177	0.25	44.715	4
BIVM-ERCC5	NM_001204425	31	4920	0.0119171	NA	0.208333	32.6467	3.33333
CDH4	NM_001794	24	4448	0.0119171	1	0.0833333	27.9569	2.66667
CLIP2	NM_003388	23	3138	0.0119171	1	0.136364	37.9767	1.57143
COL4A3	NM_000091	23	5010	0.0119171	7.77498e-05	0.0909091	23.7866	3.14286
DENND2B	NM_001376495	23	3411	0.0119171	NA	NA	34.9373	4.6
DEPDC5	NM_001242896	23	4809	0.0119171	0.000111014	0.0869565	24.7808	2.3
FAM171A1	NM_001010924	24	2670	0.0119171	0.770742	0.0833333	46.5739	2.18182
FAM171B	NM_177454	24	2478	0.0119171	0.234659	0.181818	50.1825	3.14286
FSHR	NM_000145	23	2085	0.0119171	0.0362573	0.313352	57.1563	3.28571
HEATR5A	NM_015473	24	6138	0.0119171	0.0233358	NA	20.2594	11.5
KIF20B	NM_016195	24	5340	0.0119171	0.0115737	NA	23.287	4.6
MAST1	NM_014975	24	4710	0.0119171	0.237517	NA	26.4018	3.28571
MRC2	NM_006039	24	4437	0.0119171	1	0.166667	28.0262	1.6
MTR	NM_000254	22	3795	0.0119171	0.122815	NA	30.0368	2
PCDHA8	NM_018911	28	2850	0.0119171	0	0.125	50.9045	2.8
PCDHGA5	NM_018918	24	2793	0.0119171	0.122949	0.0869565	44.5229	2.09091
PDE11A	NM_016953	23	2799	0.0119171	0.137188	0.317855	42.5763	2.44444
PDS5B	NM_015032	23	4341	0.0119171	0.00627814	0.0869565	27.4524	7.66667
SEC24B	NM_006323	23	3804	0.0119171	0.0190182	0.0833333	31.3278	5.75
SEMG2	NM_003008	24	1746	0.0119171	0.150614	NA	71.2213	5.75
SLC39A12	NM_001145195	23	2073	0.0119171	0.246983	0.193182	57.4872	2.2
SPINK5	NM_001127698	24	3282	0.0119171	0	0.0833333	37.8892	12
TIAM2	NM_012454	24	5103	0.0119171	0.585587	0.0952381	24.3685	1.4
TRIM67	NM_001004342	24	2349	0.0119171	0.558239	0.375	52.9384	8
ZNF496	NM_032752	24	1761	0.0119171	0.616503	0.10698	70.6146	7.33333
ZNF721	NM_133474	24	2769	0.0119171	0.000400428	NA	44.9088	3.28571
ACE	NM_000789	22	3918	0.0119171	0.210437	NA	29.0938	3.14286
ADAMTS10	NM_030957	23	3309	0.0119171	0.255509	0.173913	36.0142	3.28571
ADGRA2	NM_032777	22	4014	0.0119171	0.321883	0.404762	28.398	2.1
ADGRF1	NM_153840	23	2730	0.0119171	0.139809	0.0869565	43.6524	3.83333
AMER2	NM_152704	23	2013	0.0119171	1	NA	59.2007	4.6
AP3S1	NM_001284	20	579	0.0119171	0	0.985355	178.976	Inf
AR	NM_000044	23	2760	0.0119171	1	0.0869565	43.1779	5.75
ARAP3	NM_022481	23	4632	0.0119171	0.000147398	NA	25.7278	3.83333
ARHGEF18	NM_001130955	20	3357	0.0119171	0.795133	0.173913	30.8689	2
ATP8A2	NM_016529	20	3564	0.0119171	0.0562916	0.157895	29.076	1.46154
BBX	NM_001142568	22	2823	0.0119171	1	0.304868	40.3789	5.5
CAPRIN2	NM_001002259	23	3381	0.0119171	0	0.0952381	35.2473	7.33333
CCDC171	NM_173550	20	3978	0.0119171	0.225982	NA	26.05	3.16667
CCDC191	NM_020817	21	2808	0.0119171	0.00286973	NA	38.7494	4.2
CDH2	NM_001792	22	2718	0.0119171	0.729749	0.130435	41.9388	2
CPB1	NM_001871	22	1251	0.0119171	0.0811884	0.259414	91.1188	2.44444
DICER1	NM_177438	23	5766	0.0119171	0.3628	NA	20.6679	2.875
DSEL	NM_032160	23	7272	0.0119171	1	NA	16.3876	4.6
DYNC1I1	NM_004411	19	1935	0.0119171	0	0.142857	50.8763	3.6
EPG5	NM_020964	23	7737	0.0119171	0.604231	NA	15.4027	3.83333
EPHB4	NM_004444	23	2961	0.0119171	0.0415007	0.173913	40.2469	3.28571
FBXO38	NM_030793	21	3339	0.0119171	0.000536575	NA	32.5871	4.2
GP2	NM_001007240	23	1611	0.0119171	0	NA	73.9733	7.33333
GRIP1	NM_021150	22	3228	0.0119171	0.023453	NA	35.3128	2.625
GRM6	NM_000843	21	2631	0.0119171	0.849128	0.0952381	41.3562	6.66667
HEPH	NM_138737	23	3636	0.0119171	0.324334	0.173913	32.7753	2.875
KAT6B	NM_012330	27	12438	0.0119171	0.684235	0.343196	11.2475	4.33333
KCNAB1	NM_172160	17	1257	0.0119171	0.0765579	0.272727	70.0739	8.5
KCNC2	NM_139137	22	1914	0.0119171	1	NA	59.5557	3.5
KCNH4	NM_012285	22	3051	0.0119171	0.0723027	0.5	37.3614	3
KIF21B	NM_001252100	22	4911	0.0119171	1	0.0952381	23.2111	1.05
KIF4B	NM_001099293	23	3702	0.0119171	0.713043	NA	32.191	3.28571
LCOR	NM_001170765	2	1299	0.0119171	1	0.282609	7.97744	Inf
LDB3	NM_001171610	18	2196	0.0119171	0.0763029	NA	42.4701	3.2
LRRC53	NM_001364666	23	3645	0.0119171	NA	NA	32.6944	7.66667
MAST3	NM_015016	22	3927	0.0119171	1	0.190476	29.0272	1.66667
MCF2	NM_001171876	22	3003	0.0119171	0.0418127	0.0952381	37.9586	3
MEF2C	NM_001193347	20	1449	0.0119171	0.286763	0.107143	71.5162	2.5
MROH2A	NM_001367507	22	5028	0.0119171	NA	NA	22.671	1.69231
MSH4	NM_002440	22	2808	0.0119171	0.000987772	NA	40.5946	3.16667
NLRP11	NM_145007	23	3099	0.0119171	1	0.290295	38.4547	1.64286
NPAS4	NM_178864	23	2406	0.0119171	0.769285	0.259862	49.5307	2.44444
NPC1	NM_000271	22	3834	0.0119171	0.0117826	0.0952381	29.7313	3
NUP188	NM_015354	22	5247	0.0119171	0.0146578	NA	21.7247	2
PCDH18	NM_019035	23	3405	0.0119171	1	0.0869565	34.9988	4.6
PCDHB6	NM_018939	23	2382	0.0119171	1	0.190476	50.0298	1.61538
PRDM16	NM_022114	23	3828	0.0119171	1	0.0952381	31.1314	1.90909
PUM2	NM_015317	22	3192	0.0119171	0.00190867	0.190476	35.711	10.5
RADIL	NM_018059	23	3225	0.0119171	0.948815	0.173913	36.9522	1.4375
RBL1	NM_002895	21	3204	0.0119171	0.0233358	NA	33.9601	3
SCUBE1	NM_173050	22	2964	0.0119171	0.90338	0.181818	38.458	3.14286
SIPA1L2	NM_020808	22	5166	0.0119171	0.452403	0.0909091	22.0654	1.69231
SLC4A8	NM_001039960	21	3279	0.0119171	0.0696198	0.173913	33.1834	2.33333
SLC5A7	NM_021815	23	1740	0.0119171	1	0.0869565	68.4891	4.6
SLC7A14	NM_020949	23	2313	0.0119171	1	0.0909091	51.5223	1.69231
SMARCC2	NM_003075	21	3642	0.0119171	0	0.105263	29.876	6.33333
SOX11	NM_003108	23	1323	0.0119171	1	0.0978261	90.0763	1.64286
SYCP1	NM_003176	22	2928	0.0119171	0	NA	38.9309	4.4
TAOK2	NM_016151	19	3705	0.0119171	0.974125	0.204657	26.571	1.35714
TEX14	NM_001201457	20	4491	0.0119171	0	NA	23.0744	2.57143
TMC3	NM_001080532	22	3300	0.0119171	0.000925904	0.25	34.5423	10
TOPAZ1	NM_001145030	23	5076	0.0119171	NA	NA	23.4773	2
TSGA10	NM_025244	22	2094	0.0119171	0.0234475	NA	54.4363	10.5
TTC21B	NM_024753	23	3948	0.0119171	0.0298196	NA	30.1852	7.66667
USP7	NM_003470	22	3306	0.0119171	0.035519	0.0952381	34.4796	7
ZIM3	NM_052882	23	1416	0.0119171	0.252534	0.394399	84.1603	22
FRG2C	NM_001124759	34	846	0.011399	1	0.770058	208.234	3.4
KRT15	NM_002275	17	1368	0.011399	0.0221169	NA	64.3881	5.33333
ZNF845	NM_138374	25	2910	0.011399	1	NA	44.5133	3.125
DISP1	NM_032890	25	4572	0.011399	0.164222	0.16	28.332	3.125
HDLBP	NM_005336	23	3804	0.011399	0.373439	NA	31.3278	2.3
RAPGEF6	NM_001164386	20	4827	0.011399	0.00731408	NA	21.4682	10
ROBO1	NM_002941	23	4953	0.011399	1	NA	24.0604	2.3
VWA8	NM_015058	25	5715	0.011399	0.00667835	0.0941421	22.6656	4.16667
ZNF626	NM_001076675	25	1584	0.011399	1	NA	81.7763	3.125
ARHGAP33	NM_052948	22	3378	0.011399	0.982404	0.105263	33.7447	2.11111
KHDRBS2	NM_152688	24	1047	0.011399	1	0.442469	118.77	2.3
KLHL4	NM_057162	23	2160	0.011399	0.448354	0.195652	55.1718	3.83333
KRT8	NM_002273	21	1449	0.011399	0.00200226	0.5	75.092	4
LILRB3	NM_006864	0	14291	0.011399	0.6142	0.695652	0	NA
LRPPRC	NM_133259	24	4182	0.011399	0.0365105	NA	29.7351	3.5
PCF11	NM_015885	24	4665	0.011399	1	0.26087	26.6564	5.75
PYGB	NM_002862	24	2529	0.011399	0.00627814	0.302083	49.1706	3.42857
QRICH2	NM_032134	24	4989	0.011399	0.290968	0.0833333	24.9253	2
RASAL2	NM_170692	23	3840	0.011399	0.203324	0.0833333	31.0341	4.6
SCAF11	NM_004719	23	4389	0.011399	0.53013	0.26087	27.1522	5.75
TNRC6C	NM_001142640	24	5178	0.011399	1	NA	24.0155	3.28571
TSHZ1	NM_005786	24	3096	0.011399	1	0.269874	40.1655	2.55556
TTLL5	NM_015072	21	3843	0.011399	0.00236498	NA	28.3134	3.5
ABCA10	NM_080282	23	4629	0.011399	0.0471206	0.282609	25.7444	2.875
ABCA5	NM_172232	21	4926	0.011399	0.0144519	0.1	22.0886	20
ARHGAP29	NM_004815	23	3783	0.011399	1	0.173913	31.5017	5.75
ASPH	NM_004318	17	2274	0.011399	0.365982	NA	38.7348	8.5
BICRA	NM_015711	23	4680	0.011399	NA	NA	25.4639	4.6
CCDC7	NM_001026383	6	1458	0.011399	0.0343615	NA	21.3224	1.66667
CEP162	NM_014895	23	4209	0.011399	0.452403	0.0869565	28.3134	3.28571
CYLC1	NM_021118	23	1953	0.011399	0.65957	0.1177	61.0194	4.6
DAB2	NM_001343	23	2310	0.011399	0.668187	0.0952381	51.5892	4.2
DACT1	NM_016651	23	2508	0.011399	1	0.318182	47.5163	1.57143
DOT1L	NM_032482	23	4611	0.011399	0.776815	0.0909091	25.8449	2.2
EFCAB5	NM_198529	21	4509	0.011399	0.535484	NA	24.1314	2.33333
ERBB2	NM_004448	22	3765	0.011399	0.0141895	0.181818	30.2761	5.5
FBLN2	NM_001165035	23	3693	0.011399	1	0.102273	32.2694	2.2
KIF6	NM_145027	23	2442	0.011399	0.157169	0.0909091	48.8006	5.75
KIF7	NM_198525	23	4029	0.011399	0.01917	0.0869565	29.5783	3.83333
MME	NM_007287	21	2250	0.011399	0.651047	0.0909091	48.3592	3
MTCL1	NM_015210	23	4758	0.011399	0.894631	NA	25.0464	4.2
MYO5A	NM_000259	23	5565	0.011399	0.331525	NA	21.4144	3.83333
NLRC5	NM_032206	22	5598	0.011399	0.189786	0.1177	20.3626	1.29412
NUTM1	NM_175741	20	3396	0.011399	0.0259146	0.173913	30.5144	6.66667
PARP14	NM_017554	23	5403	0.011399	1	NA	22.0564	2.875
PCDH1	NM_032420	21	3711	0.011399	1	0.213959	29.3205	3.33333
PCDHGA8	NM_032088	23	2796	0.011399	0.0940748	0.173913	42.622	2.55556
PROX1	NM_002763	23	2211	0.011399	1	0.0869565	53.8991	2.3
PTPN21	NM_007039	23	3522	0.011399	0.0599288	0.0909091	33.8362	2.44444
SALL4	NM_020436	23	3159	0.011399	0.0612016	0.246101	37.7243	3.66667
SENP6	NM_015571	21	3336	0.011399	0.936365	NA	32.6164	4
TCF20	NM_005650	22	47040	0.011399	1	NA	2.42325	7.33333
TDRD9	NM_153046	22	4146	0.011399	0.755627	NA	27.4939	1.83333
TOPBP1	NM_007027	22	4566	0.011399	0.0839856	NA	24.9649	3.66667
UBE4B	NM_001105562	23	3906	0.011399	0.0468759	0.173913	30.5097	2.875
USP35	NM_020798	23	3054	0.011399	1	0.213959	39.0213	1.83333
WWC2	NM_024949	23	3576	0.011399	0.478072	0.0869565	33.3252	7.66667
ZC3H3	NM_015117	0	4405	0.011399	0.306549	0.154762	0	NA
ZNF560	NM_152476	23	2370	0.011399	0.10736	0.26087	50.2831	4.6
ZNF675	NM_138330	22	1704	0.011399	0.018351	0.136364	66.8953	2.44444
ZNF850	NM_001193552	23	3270	0.011399	NA	NA	36.4437	1.64286
ABCB6	NM_005689	21	2526	0.011399	0.00473333	0.105263	43.0753	2.11111
ACSM2A	NM_001308169	20	1494	0.011399	0	NA	69.3621	3
ADAM2	NM_001464	21	4410	0.011399	0	0.159693	24.6731	21
ADAMTSL4	NM_019032	20	3222	0.011399	0.675729	0.0952381	32.1623	2.71429
ALG13	NM_001099922	22	3411	0.011399	0.0454409	0.190476	33.4182	5.25
APAF1	NM_181861	21	3744	0.011399	0.0105304	0.0952381	29.062	10.5
ARHGAP44	NM_014859	21	2454	0.011399	0.560672	NA	44.3392	2.1
ATP7B	NM_000053	22	4395	0.011399	0.376087	NA	25.9362	2.71429
BRSK1	NM_032430	22	2334	0.011399	0.0442056	0.0952381	48.8387	2.33333
CCDC88C	NM_001080414	21	6084	0.011399	1	NA	17.8843	2
CD163	NM_004244	21	3468	0.011399	0.126543	0.0952381	31.3749	2.33333
CDH26	NM_177980	19	2496	0.011399	0.123992	0.131579	39.4413	1.21429
CKAP5	NM_001008938	20	6096	0.011399	0.00112844	0.285714	16.9992	3.33333
CNGB1	NM_001297	20	3753	0.011399	0.0116363	0.1	27.6118	3.33333
CPQ	NM_016134	22	1416	0.011399	0	0.1	80.5012	20
DHX36	NM_020865	22	3674	0.011399	1	NA	31.026	5.5
DHX9	NM_001357	21	3810	0.011399	7.0605e-05	0.0952381	28.5586	7
DIAPH2	NM_006729	21	3303	0.011399	0.986362	NA	32.9423	2.85714
DLEC1	NM_007337	21	5334	0.011399	0.0166651	0.190476	20.399	3
DLGAP2	NM_001346810	0	7949	0.011399	1	NA	0	NA
DNAI4	NM_024763	NA	NA	0.011399	NA	NA	NA	NA
EIF2AK4	NM_001013703	22	4947	0.011399	9.35592e-05	0.0909091	23.0422	3.66667
ENPP2	NM_006209	21	2745	0.011399	0	NA	39.6387	3.33333
FGD4	NM_139241	19	2298	0.011399	0.348506	NA	42.8397	2.25
FHOD3	NM_025135	15	4317	0.011399	0.088263	0.157895	18.0033	1.66667
FRMPD4	NM_014728	18	3966	0.011399	0.167541	0.1	23.5159	3.2
INPPL1	NM_001567	22	3774	0.011399	0.066266	NA	30.2039	4.2
IQSEC1	NM_001134382	20	3342	0.011399	0.0163878	0.285714	31.0075	4.75
ITGA7	NM_001144996	22	3423	0.011399	0.487999	0.0952381	33.3011	2.33333
ITIH2	NM_002216	22	2838	0.011399	0.0039656	0.0909091	40.1655	2.44444
KDM5B	NM_006618	21	4632	0.011399	0.0610122	0.0909091	23.4906	2.1
KDM6B	NM_001080424	21	5046	0.011399	1	0.0952381	21.5633	2.33333
LGSN	NM_016571	22	1527	0.011399	1	0.0909091	74.6494	4.4
MAGI3	NM_001142782	22	4443	0.011399	0.0240853	0.2	25.656	6.66667
MARF1	NM_014647	0	10452	0.011399	NA	NA	0	NA
MED13L	NM_015335	22	6630	0.011399	1	NA	17.193	1.69231
MESP2	NM_001039958	22	1191	0.011399	0.0687823	0.681818	95.7092	3.14286
MTMR4	NM_004687	22	3585	0.011399	0	0.0909091	31.7963	7.33333
MYOM3	NM_152372	20	4311	0.011399	0.0408577	0.1	24.0378	1.66667
OPRM1	NM_001145279	20	1479	0.011399	1	0.243343	70.0655	3.33333
OR2T8	NM_001005522	22	936	0.011399	0.227878	0.565899	121.784	10.5
PCDHA5	NM_018908	25	2808	0.011399	0.00942324	0.0952381	46.1302	2.18182
PCDHAC1	NM_018898	27	2889	0.011399	1	0.0909091	48.4238	1.92857
PCDHB4	NM_018938	22	2385	0.011399	1	NA	47.7944	1.83333
PCDHGB4	NM_003736	22	2769	0.011399	0	NA	41.1664	2
PCDHGB6	NM_018926	22	2790	0.011399	0.613773	0.190476	40.8565	1.23529
PCNX4	NM_022495	21	2814	0.011399	0.321104	NA	38.6668	7
PITPNM2	NM_020845	21	4047	0.011399	0.397203	0.142857	26.8862	2.85714
PLEKHA6	NM_014935	22	3144	0.011399	0.379406	NA	36.2562	2.85714
PNPLA6	NM_001166111	21	4125	0.011399	0.0569674	0.2	26.3778	3.33333
POSTN	NM_006475	21	2508	0.011399	0.0146887	NA	43.3845	4.2
RANBP2	NM_006267	22	9672	0.011399	0.944311	0.308839	11.7855	3.33333
RAPGEF3	NM_001098531	22	2769	0.011399	0.42044	NA	41.1664	3.5
RBM27	NM_018989	22	3180	0.011399	0.00271012	0.363636	35.8458	22
REV1	NM_016316	22	3753	0.011399	0.0444396	NA	30.3729	2.44444
ROCK2	NM_004850	22	4164	0.011399	0.047022	NA	27.375	3
RUBCN	NM_014687	18	2916	0.011399	0.0665368	NA	31.9836	3.4
SCAF4	NM_020706	22	3441	0.011399	2.2285e-05	0.0909091	33.1269	11
SH3PXD2A	NM_014631	21	3315	0.011399	1	0.309524	32.823	2.22222
SHOC1	NM_173521	21	4332	0.011399	NA	NA	25.1173	4
SLC12A6	NM_133647	20	3450	0.011399	0.00196583	NA	30.0368	6.66667
SLIT3	NM_003062	22	4569	0.011399	0.73673	0.295455	24.9485	1.83333
SMG8	NM_018149	22	2973	0.011399	1	0.213959	38.3416	3.14286
SNED1	NM_001080437	22	4239	0.011399	1	0.272727	26.8907	0.814815
TMEM131	NM_015348	21	5649	0.011399	0.336356	NA	19.2615	1.58333
TRPC3	NM_001130698	22	2763	0.011399	0.755336	0.238095	41.2558	3
TSC2	NM_000548	22	5421	0.011399	0.0056999	0.142857	21.0274	3
TSHZ2	NM_173485	22	3102	0.011399	1	0.181818	36.7471	7.33333
UBE3B	NM_130466	19	3204	0.011399	0.0142415	0.1	30.7258	3.4
USP13	NM_003940	20	2589	0.011399	0.182282	NA	40.0259	1.66667
USP24	NM_015306	21	7860	0.011399	1	NA	13.8433	1.90909
USP47	NM_017944	18	3861	0.011399	0.0597462	NA	24.1555	6
WRN	NM_000553	22	4296	0.011399	0.0624809	0.0909091	26.5339	3.66667
ZKSCAN5	NM_014569	21	2517	0.011399	0.40466	0.181818	43.2294	2.625
ZNF844	NM_001136501	22	1998	0.011399	1	0.0909091	57.0519	22
SMC1B	NM_148674	26	3705	0.0108808	0.00311805	0.0941421	36.3603	3.57143
THADA	NM_022065	24	5859	0.0108808	1	NA	21.2242	1.69231
FNDC3B	NM_022763	23	3612	0.0108808	0.741172	NA	32.9931	3.66667
GPR156	NM_153002	24	2442	0.0108808	0.0464533	NA	50.9223	22
OR2T4	NM_001004696	24	3132	0.0108808	0.79464	0.2	39.7038	2.4
RAPGEF2	NM_014247	22	4497	0.0108808	1	0.173913	25.3479	3
UMODL1	NM_173568	23	4338	0.0108808	0.000183965	0.272727	27.4714	11
AASDH	NM_181806	22	3294	0.0108808	0	0.102273	34.6052	22
AATK	NM_001080395	23	4122	0.0108808	1	0.238065	28.911	1.375
ATP2B1	NM_001682	20	3660	0.0108808	0.107539	NA	28.3134	5
COL15A1	NM_001855	22	4164	0.0108808	0.295341	0.0909091	27.375	1
CYLD	NM_015247	22	2868	0.0108808	0.00273443	0.0909091	39.7453	3.66667
DDX5	NM_004396	18	1842	0.0108808	0	0.0952381	50.6321	18
DSG1	NM_001942	23	3147	0.0108808	0.00123527	0.0869565	37.8681	3.28571
EPB41L2	NM_001431	21	3015	0.0108808	0.232863	0.142857	36.089	2.625
FCRL3	NM_052939	22	2202	0.0108808	0.769285	0.0869565	51.7664	7.33333
JCAD	NM_020848	23	4077	0.0108808	NA	NA	29.2301	2
MINAR1	NM_015206	23	2748	0.0108808	NA	NA	43.3664	1.69231
MYO1C	NM_001080779	23	3189	0.0108808	0.503354	0.26087	37.3694	3.83333
PAPPA	NM_002581	23	4881	0.0108808	1	0.123077	24.4153	2.75
SIN3A	NM_001145357	23	3819	0.0108808	0.0306779	0.0869565	31.2048	11.5
SYBU	NM_001099745	22	1989	0.0108808	1	NA	57.31	4.2
TSKS	NM_021733	21	1776	0.0108808	0	0.285714	61.2659	7
VSIG10L	NM_001163922	23	2601	0.0108808	1	0.108696	45.8174	5.75
ZNF665	NM_024733	21	2034	0.0108808	1	0.0952381	53.4947	3.5
ADAMTS14	NM_139155	22	3678	0.0108808	0.553667	0.0989444	30.9923	1.69231
AKAP3	NM_006422	22	2559	0.0108808	0.0744166	0.103656	44.5446	2.33333
ANO6	NM_001204803	20	2793	0.0108808	1	NA	37.1024	2.71429
AOX1	NM_001159	22	4014	0.0108808	0.0014321	NA	28.398	3.66667
ARHGEF11	NM_198236	22	4686	0.0108808	0.0592383	0.0909091	24.3256	11
ASAP1	NM_018482	20	3387	0.0108808	0.0446035	0.111111	30.5955	3.8
BEND2	NM_153346	22	2397	0.0108808	0.129572	0.238095	47.5551	3.5
CAMKK2	NM_006549	21	1764	0.0108808	0.2429	0.380952	61.6827	2.625
CPXM1	NM_019609	22	2202	0.0108808	0.132604	0.181818	51.7664	3.14286
CRB2	NM_173689	22	3855	0.0108808	1	NA	29.5693	1.16667
CTCFL	NM_001269043	18	2100	0.0108808	0.0349571	0.236687	44.4115	4.5
DBR1	NM_016216	22	1632	0.0108808	4.80697e-05	0.511364	69.8466	7.33333
DENND4A	NM_001144823	22	5718	0.0108808	0.990726	0.0952381	19.9352	1.90909
EPHB3	NM_004443	22	2994	0.0108808	0.536273	0.190476	38.0727	1.90909
FGA	NM_000508	21	2598	0.0108808	0.379271	NA	41.8816	4.2
GABRG1	NM_173536	22	1395	0.0108808	1	0.0952381	81.713	21
ITGAD	NM_005353	22	3483	0.0108808	0.128016	0.0909091	32.7274	2.2
ITGAE	NM_002208	21	3537	0.0108808	0.137188	0.285714	30.7629	2.625
JAK2	NM_004972	22	3396	0.0108808	0.061663	0.326217	33.5659	4.4
KCNH8	NM_144633	22	3321	0.0108808	0.268904	NA	34.3239	2
KDM2B	NM_032590	20	4008	0.0108808	0.221372	0.0952381	25.855	5
KDM5C	NM_004187	21	4680	0.0108808	0.421148	NA	23.2496	3.33333
LRIT3	NM_198506	22	2037	0.0108808	1	0.213959	55.9596	3.66667
MAP3K21	NM_032435	21	3108	0.0108808	NA	NA	35.0091	3.5
MYH3	NM_002470	22	5820	0.0108808	0.51561	NA	19.5858	1.375
MYRF	NM_001127392	22	3453	0.0108808	0.240795	0.0909091	33.0118	5.5
NBEAL2	NM_015175	21	8262	0.0108808	0.687183	0.1	13.1697	2.22222
PCDHB3	NM_018937	22	2388	0.0108808	1	NA	47.7344	2.1
PDE4D	NM_001104631	18	2427	0.0108808	0.715728	0.0909091	38.4278	18
PDILT	NM_174924	22	1752	0.0108808	0.00582358	NA	65.0626	4.2
PDZD8	NM_173791	21	3462	0.0108808	1	0.2	31.4293	2.85714
PHACTR3	NM_080672	22	1677	0.0108808	0.0699156	0.215909	67.9724	3.14286
PLEKHG2	NM_022835	22	4158	0.0108808	0.835015	NA	27.4145	2
PROS1	NM_000313	20	2028	0.0108808	0.000800052	0.267678	51.0981	20
RASEF	NM_152573	22	2220	0.0108808	0.314884	NA	51.3467	5.5
SEZ6L	NM_021115	21	3072	0.0108808	0.78163	NA	35.4194	3.33333
SLC9C1	NM_183061	22	7062	0.0108808	0.000626259	NA	16.1413	5.5
SOGA1	NM_080627	22	4983	0.0108808	1	0.0909091	22.8757	3.14286
TOGARAM2	NM_199280	21	3057	0.0108808	NA	NA	35.5932	3.5
TRPC1	NM_001251845	21	2379	0.0108808	0.0031297	NA	45.737	5.25
WDR7	NM_015285	22	4470	0.0108808	0.943502	NA	25.501	4.4
ZNF451	NM_001031623	16	3183	0.0108808	1	NA	26.0451	3.2
ZNF608	NM_020747	22	4536	0.0108808	1	NA	25.13	3.5
A1CF	NM_001198819	19	1806	0.0108808	0.792782	0.1	54.5103	3.8
ABCC3	NM_003786	21	4581	0.0108808	0.573063	0.1	23.7521	1.81818
ADAMTS2	NM_014244	19	3633	0.0108808	0.946344	0.190476	27.0976	1.9
ADRA1A	NM_033303	14	1425	0.0108808	1	0.333333	50.9045	4.66667
AEBP1	NM_001129	21	3474	0.0108808	0.098345	0.207312	31.3208	2.33333
AFF4	NM_014423	21	3489	0.0108808	0.242458	0.190476	31.1861	5.25
AGAP1	NM_001037131	20	2571	0.0108808	1	0.190476	40.3061	2.85714
AGMO	NM_001004320	20	1335	0.0108808	0.0348398	0.210526	77.6232	2.375
ANO2	NM_001278596	20	3009	0.0108808	0.0912702	NA	34.439	2.25
APC2	NM_005883	21	6909	0.0108808	1	0.2	15.7488	1.11111
ARMC5	NM_001105247	17	2805	0.0108808	1	NA	31.4021	3.4
ATAD3B	NM_031921	21	1944	0.0108808	0.335404	0.666667	55.9713	3.5
ATP11B	NM_014616	20	3531	0.0108808	0.566351	0.2	29.3478	2.85714
ATRN	NM_139321	21	4287	0.0108808	0.0656865	0.190476	25.381	3.5
BBS9	NM_198428	19	2661	0.0108808	0.00979538	0.105263	36.9957	2.375
BCAS3	NM_001099432	17	2784	0.0108808	0	0.368421	31.639	2.42857
BEND5	NM_024603	21	1263	0.0108808	0.00298225	0.3125	86.1507	6.66667
C20orf194	NM_001009984	21	3531	0.0108808	0.0316333	NA	30.8151	2.625
C9	NM_001737	21	1677	0.0108808	0.000686159	0.0952381	64.8827	10.5
CARMIL2	NM_001013838	19	4305	0.0108808	0	NA	22.8677	2.71429
CCDC175	NM_001164399	21	2379	0.0108808	NA	NA	45.737	6.33333
CCDC50	NM_178335	21	1446	0.0108808	0.779309	0.285714	75.2478	10.5
CCDC85A	NM_001080433	21	1659	0.0108808	1	0.190476	65.5867	4.2
CFAP91	NM_033364	NA	NA	0.0108808	NA	NA	NA	NA
CHGB	NM_001819	21	2031	0.0108808	1	0.190476	53.5738	5.25
CLTCL1	NM_007098	21	4920	0.0108808	0.0335155	NA	22.1155	4
CNGB3	NM_019098	21	2427	0.0108808	0.81898	NA	44.8324	2
COPB1	NM_016451	21	2859	0.0108808	0.00021963	NA	38.0582	10.5
DCAF12L1	NM_178470	21	1389	0.0108808	1	0.202381	78.3357	2.1
DDX11	NM_152438	21	2910	0.0108808	0.201078	NA	37.3912	2.375
DIP2C	NM_014974	21	4668	0.0108808	0.757085	0.1	23.3094	2.22222
DTNA	NM_001390	20	2229	0.0108808	1	0.3	46.4903	3.8
ECE2	NM_014693	20	2649	0.0108808	0.000623807	0.0952381	39.1193	3.33333
EDRF1	NM_015608	18	3612	0.0108808	0.000116046	NA	25.8207	9
EHBP1L1	NM_001351087	10	2295	0.0108808	0.792915	0.285714	22.5767	5
ESRRB	NM_004452	21	1524	0.0108808	0.0328621	0.297619	71.3965	5.25
GALNT13	NM_052917	19	1668	0.0108808	6.75294e-05	0.2	59.0201	19
GATA3	NM_001002295	21	1332	0.0108808	0.822579	0.285714	81.6879	3.5
GSE1	NM_014615	21	3651	0.0108808	0.13146	NA	29.8023	3
GUCY1A1	NM_000856	21	2070	0.0108808	NA	NA	52.5644	10.5
HIPK3	NM_005734	21	3645	0.0108808	0.645723	0.2	29.8514	6.66667
IQGAP2	NM_006633	21	4725	0.0108808	0.0282006	0.0952381	23.0282	2.625
KCNH2	NM_000238	21	3477	0.0108808	1	NA	31.2937	1.58333
KCNQ2	NM_172107	19	2616	0.0108808	0.490064	0.190476	37.6321	1.26667
KCNQ5	NM_001160133	21	2853	0.0108808	0.134979	0.1	38.1382	5
KCNV1	NM_014379	21	1500	0.0108808	1	0.30255	72.5389	3.5
KIAA2026	NM_001017969	21	6309	0.0108808	1	NA	17.2465	4.2
KL	NM_004795	18	3036	0.0108808	1	NA	30.7194	1.63636
KMT5B	NM_017635	21	2655	0.0108808	0.729743	0.1	40.9824	20
LRIG2	NM_014813	21	3195	0.0108808	0.099714	NA	34.0558	19
LRP4	NM_002334	21	5715	0.0108808	0.045877	0.0952381	19.0391	2.33333
LRP5	NM_002335	20	4845	0.0108808	0.195064	0.105263	21.3884	1.58333
LRRN3	NM_001099660	20	2124	0.0108808	1	NA	48.7886	1.9
MASP2	NM_006610	21	2058	0.0108808	0.0429629	NA	52.8709	3.5
MLIP	NM_001281747	19	2979	0.0108808	0.0993441	0.157895	33.0465	3
MN1	NM_002430	21	3960	0.0108808	1	NA	27.4768	1.42857
MVP	NM_005115	21	2679	0.0108808	0.0620271	0.0952381	40.6153	4.2
NEK11	NM_024800	20	1935	0.0108808	0.0219639	NA	53.554	5.66667
NEO1	NM_002499	20	4383	0.0108808	0.0693094	0.210526	23.6429	4.75
NETO1	NM_138966	18	1599	0.0108808	1	NA	58.3266	2.28571
NKAPL	NM_001007531	21	1206	0.0108808	1	NA	90.2225	2.375
NTRK3	NM_001012338	18	2517	0.0108808	1	0.15	37.0537	1.21429
NYAP1	NM_173564	20	2523	0.0108808	0.712978	NA	41.0729	4
OPLAH	NM_017570	21	3864	0.0108808	0.18497	0.0952381	28.1595	4.2
OR5L2	NM_001004739	21	933	0.0108808	1	0.224148	116.622	1.90909
PCDHB1	NM_013340	21	2454	0.0108808	1	0.0952381	44.3392	2.57143
PCDHB15	NM_018935	21	2361	0.0108808	1	0.0952381	46.0857	2.33333
PCDHB5	NM_015669	21	2385	0.0108808	1	NA	45.6219	3
PCDHGA6	NM_018919	21	2796	0.0108808	0.121753	0.2	38.9157	2.5
PCDHGB7	NM_018927	21	2787	0.0108808	0.0756756	0.0952381	39.0414	1.90909
PITPNM1	NM_004910	19	3732	0.0108808	0.108167	NA	26.3788	1.72727
PLCG1	NM_002660	20	3873	0.0108808	0	NA	26.7562	3.16667
PLEKHG3	NM_001308147	21	3657	0.0108808	1	0.0952381	29.7534	1.4
PPP4R3B	NM_001122964	20	2547	0.0108808	0.015199	0.2	40.6859	20
PRDM10	NM_020228	20	3480	0.0108808	0.203324	0.2	29.7779	2.71429
ROBO2	NM_001128929	18	4075	0.0108808	0.25159	0.105263	22.8869	2.25
RPS15	NM_001018	21	435	0.0108808	0.996854	0.952381	250.134	21
SBNO1	NM_001167856	21	4179	0.0108808	0.150074	NA	26.0369	10.5
SEMA6D	NM_153618	21	3219	0.0108808	1	NA	33.8019	4.2
SIGLEC1	NM_023068	20	5127	0.0108808	1	NA	20.212	1.25
SLITRK4	NM_173078	21	2511	0.0108808	1	NA	43.3327	2.1
SP100	NM_001080391	19	2655	0.0108808	0.16701	NA	37.0793	2
SUCO	NM_014283	19	3762	0.0108808	0.458434	0.0952381	26.1684	3.16667
SYT16	NM_001367650	7	1017	0.0108808	1	0.367678	35.6632	1.5
TNKS1BP1	NM_033396	21	5187	0.0108808	0.680693	NA	20.9771	2
TRAK1	NM_001042646	16	2859	0.0108808	0.024459	0.1	28.9967	4
TUT7	NM_024617	21	4485	0.0108808	NA	NA	24.2605	10.5
UBR1	NM_174916	20	5247	0.0108808	0.0162897	NA	19.7498	2.85714
USP54	NM_152586	20	5052	0.0108808	0	0.0952381	20.5121	5
WAPL	NM_015045	21	3570	0.0108808	1	0.0952381	30.4785	3.5
ZBTB41	NM_194314	20	2727	0.0108808	1	0.105263	38.0003	19
ZNF268	NM_003415	21	2841	0.0108808	0.252964	0.125	38.2993	6.66667
ZNF335	NM_022095	20	4026	0.0108808	0.556466	0.1	25.7394	2.5
ZNF385B	NM_152520	19	1458	0.0108808	0.4055	0.2	67.521	3.8
ZNF471	NM_020813	21	1878	0.0108808	1	NA	57.9384	3.33333
ZNF528	NM_032423	21	1884	0.0108808	1	NA	57.7539	3.5
ZNF730	NM_001277403	21	1509	0.0108808	NA	0.0952381	72.1062	7
CDC27	NM_001114091	49	2490	0.0103627	1	0.235175	101.962	2.36842
IQCN	NM_025249	24	3540	0.0103627	NA	NA	35.1278	2
ADAMTS17	NM_139057	24	3285	0.0103627	0.350525	NA	37.8546	4.8
ANKRD36C	NM_001310154	25	6432	0.0103627	NA	NA	20.1389	6.25
FAM193A	NM_003704	24	3672	0.0103627	0.0723027	NA	33.865	2.4
MYO5B	NM_001080467	24	5544	0.0103627	0.137568	0.208333	22.4301	1.33333
WIZ	NM_001330395	6	2505	0.0103627	0.511902	0.266667	12.4104	0.857143
ADARB2	NM_018702	23	2217	0.0103627	0.966003	0.0909091	53.7533	3.14286
CAND1	NM_018448	23	3690	0.0103627	1	0.10698	32.2957	2.75
COG1	NM_018714	21	2940	0.0103627	0.00906523	NA	37.0096	2.11111
COL1A1	NM_000088	22	4392	0.0103627	0.0622056	0.111111	25.9539	2.625
KRTAP4-5	NM_033188	23	543	0.0103627	5.86753e-13	0.69829	219.468	23
OR13G1	NM_001005487	23	921	0.0103627	1	0.357143	129.393	10.5
RXFP3	NM_016568	23	2814	0.0103627	1	0.37857	42.3493	7.66667
UACA	NM_018003	23	4248	0.0103627	1	0.0869565	28.0534	4.6
UHRF1BP1L	NM_015054	22	4392	0.0103627	0.153548	0.10698	25.9539	4.4
AKAP8	NM_005858	22	2076	0.0103627	0.00667988	NA	54.9083	10
AMOTL1	NM_130847	22	2868	0.0103627	1	0.136364	39.7453	3.14286
CATSPERG	NM_021185	20	3477	0.0103627	0.141789	NA	29.8035	3
CLASRP	NM_007056	20	2022	0.0103627	3.83689e-07	0.425	51.2497	6.66667
COL17A1	NM_000494	22	4491	0.0103627	0.00110619	NA	25.3818	1.66667
FAM83H	NM_198488	22	7074	0.0103627	1	0.0952381	16.1139	2.1
HDX	NM_144657	22	2070	0.0103627	1	NA	55.0675	2
LRRC41	NM_006369	22	2436	0.0103627	0.881639	NA	46.7938	4.2
MEFV	NM_000243	19	2343	0.0103627	0.758661	NA	42.0169	2
PEAK1	NM_024776	22	5238	0.0103627	NA	NA	21.7621	4.4
PER1	NM_002616	22	3870	0.0103627	0.256624	NA	29.4547	2.2
SORL1	NM_003105	22	6642	0.0103627	0.875544	NA	17.1619	1.23529
ABCC10	NM_001198934	21	4476	0.0103627	0.341241	0.285714	24.3093	2.33333
AKAP11	NM_016248	21	5703	0.0103627	1	0.0952381	19.0791	4.2
ANKS1A	NM_015245	20	3402	0.0103627	0.0410768	0.1	30.4606	2.5
BCAN	NM_021948	21	2733	0.0103627	0.581397	NA	39.8128	1.90909
CACNA1F	NM_005183	21	5931	0.0103627	0.478072	0.207312	18.3457	2.625
CACNB2	NM_201596	18	1980	0.0103627	0.1278	NA	47.1032	4.5
CAPN6	NM_014289	21	1923	0.0103627	0.212092	NA	56.5826	4.5
CCDC170	NM_025059	21	2145	0.0103627	1	0.247957	50.7265	7
CD5L	NM_005894	21	1041	0.0103627	0.0159045	0.119048	104.523	3.5
CECR2	NM_001290047	21	4392	0.0103627	1	0.190476	24.7742	4.2
EBF3	NM_001005463	21	1653	0.0103627	0.297447	NA	65.8247	2.33333
EIF4G3	NM_001198801	18	4863	0.0103627	0.00140332	NA	19.1783	2.25
ESPNL	NM_194312	21	3015	0.0103627	1	NA	36.089	5.25
FAM13A	NM_014883	20	3069	0.0103627	0.0893745	NA	33.7657	2.85714
GGN	NM_152657	21	1956	0.0103627	0.00292938	NA	55.628	6.66667
GOLGA4	NM_001172713	21	6729	0.0103627	0.661862	NA	16.1701	3.5
HHLA1	NM_001145095	18	1593	0.0103627	1	NA	58.5463	3.4
INTS1	NM_001080453	21	6570	0.0103627	1	NA	16.5614	0.730769
ITGAV	NM_002210	20	3144	0.0103627	0.155452	NA	32.9602	6.66667
KDM5A	NM_001042603	21	5070	0.0103627	0.350525	0.157895	21.4612	3.33333
KIF3B	NM_004798	21	2241	0.0103627	1	0.103656	48.5535	5.25
KRT76	NM_015848	20	1914	0.0103627	0	0.535355	54.1416	4
LAMB3	NM_001127641	21	3516	0.0103627	0.0401786	0.107143	30.9466	1.90909
LTBP3	NM_001130144	21	3909	0.0103627	0.360822	0.198894	27.8353	2.625
MAP4	NM_002375	11	3456	0.0103627	1	NA	16.4916	2.25
MMS22L	NM_198468	21	3729	0.0103627	0.019421	NA	29.1789	5
NOM1	NM_138400	21	2580	0.0103627	0.115258	0.25	42.1738	4.2
NOVA1	NM_002515	20	1521	0.0103627	1	NA	68.1308	1.7
NPAT	NM_002519	20	4281	0.0103627	0.312177	NA	24.2062	4
PAK5	NM_020341	21	2157	0.0103627	1	0.1125	50.4443	2
PRG4	NM_005807	21	4212	0.0103627	0.235018	NA	25.8329	2.33333
PRPF8	NM_006445	0	14010	0.0103627	0	0.190476	0	NA
PTPRG	NM_002841	20	4335	0.0103627	0.190512	NA	23.9047	2.85714
PTPRR	NM_002849	20	1971	0.0103627	0.222125	0.105263	52.5758	2.71429
RALGAPB	NM_020336	21	4482	0.0103627	0.0450332	NA	24.2767	7
RBL2	NM_005611	20	3417	0.0103627	0.0429629	NA	30.3269	4
RBM19	NM_016196	20	2880	0.0103627	0.0264084	0.1	35.9816	3.33333
RBM25	NM_021239	20	2529	0.0103627	0	NA	40.9755	9.5
RSF1	NM_016578	21	4323	0.0103627	1	NA	25.1696	3.5
SLIT1	NM_003061	20	4602	0.0103627	0.0856527	NA	22.5178	3.33333
SMARCA2	NM_003070	18	4770	0.0103627	0.331525	NA	19.5523	2.57143
TYK2	NM_003331	21	3561	0.0103627	0.171786	NA	30.5555	3
WDR27	NM_182552	18	2685	0.0103627	0.139887	0.210526	34.7353	6
WSCD1	NM_015253	21	1725	0.0103627	0.378074	0.1	63.0773	5
WSCD2	NM_014653	21	1695	0.0103627	1	NA	64.1937	3.6
ZFP28	NM_020828	20	2604	0.0103627	1	0.12891	39.7953	2.85714
ZFP64	NM_018197	11	2043	0.0103627	0.134013	NA	27.8976	2.2
ZNF716	NM_001159279	21	1485	0.0103627	1	NA	73.2716	3.8
ZNF836	NM_001102657	21	2808	0.0103627	0.31574	0.1	38.7494	4
ACSM5	NM_017888	19	1737	0.0103627	0	NA	56.6756	6
ADGRG7	NM_032787	20	2391	0.0103627	0.11525	NA	43.3404	4.5
AGBL3	NM_178563	19	2760	0.0103627	0.719234	NA	35.6687	9
AHR	NM_001621	20	2544	0.0103627	0.692806	NA	40.7339	3.16667
ALPK3	NM_020778	20	5115	0.0103627	1	NA	20.2594	1.58333
ANKRD44	NM_001195144	20	2979	0.0103627	0.254311	NA	34.7858	3.8
AQR	NM_014691	19	4455	0.0103627	0.522315	NA	22.0978	2.375
ATP8B2	NM_001367934	18	3627	0.0103627	0.402885	NA	25.7139	1.38462
BMPR1B	NM_001256793	20	1596	0.0103627	0.816611	NA	64.9292	9.5
BRD8	NM_139199	18	3705	0.0103627	0.00351557	NA	25.1725	5.33333
BTAF1	NM_003972	20	5547	0.0103627	0.0213584	NA	18.6816	4.75
C12orf40	NM_001031748	19	1956	0.0103627	0.00125876	0.335355	50.3301	Inf
CADM2	NM_153184	19	1311	0.0103627	1	NA	75.092	1.72727
CD1B	NM_001764	20	999	0.0103627	0.00226949	0.175	103.731	6.66667
CDH13	NM_001220488	18	2280	0.0103627	1	0.157895	40.9054	2.57143
CHRD	NM_003741	19	2865	0.0103627	0.0459372	0.3125	34.3615	2.71429
CHUK	NM_001278	20	2235	0.0103627	0.016511	NA	46.3655	4.75
CNTNAP1	NM_003632	20	4152	0.0103627	0.00873952	NA	24.9583	2.375
COL6A2	NM_001849	14	3057	0.0103627	0.279256	NA	23.7288	0.823529
COLGALT2	NM_015101	18	1878	0.0103627	0.864716	NA	49.6615	8.5
CSPP1	NM_024790	18	3663	0.0103627	0.265532	NA	25.4612	3.4
CWC22	NM_020943	17	2724	0.0103627	1	NA	32.3359	2.83333
DHX57	NM_198963	20	4158	0.0103627	0.101438	NA	24.9223	4.75
ENAM	NM_031889	20	3426	0.0103627	1	NA	30.2472	2.57143
EPAS1	NM_001430	20	2610	0.0103627	0.0480215	NA	39.7038	6.33333
EPHB2	NM_004442	18	2961	0.0103627	0.637629	NA	31.4976	3
EPS8	NM_004447	17	2466	0.0103627	0.0381485	0.132353	35.7189	8.5
ERBB3	NM_001982	20	4026	0.0103627	0.190603	NA	25.7394	2.85714
ERC1	NM_178040	20	3348	0.0103627	0.861637	NA	30.9519	5
F13A1	NM_000129	20	2196	0.0103627	0.411139	0.2	47.189	5
FAM184A	NM_024581	20	3420	0.0103627	0.121257	NA	30.3003	5
FANCA	NM_000135	20	4365	0.0103627	0.287808	NA	23.7404	1.72727
FBXL13	NM_145032	18	2205	0.0103627	0.00122787	0.111111	42.2967	3
FGD6	NM_018351	20	4290	0.0103627	0.0607728	NA	24.1555	10
FRMPD1	NM_014907	20	4734	0.0103627	0.984	NA	21.8899	1.26667
GABRA4	NM_000809	20	1662	0.0103627	1	0.45	62.3507	10
GABRG2	NM_198903	19	1545	0.0103627	1	0.105263	63.7188	4.75
GIMAP8	NM_175571	20	1995	0.0103627	1	0.2	51.9433	2.85714
GPATCH8	NM_001002909	19	4506	0.0103627	1	NA	21.8477	3
GPR179	NM_001004334	0	14202	0.0103627	0.310934	NA	0	NA
GRIA4	NM_000829	16	2706	0.0103627	1	NA	30.6362	3.2
HELB	NM_033647	19	3261	0.0103627	0.00439868	0.315789	30.1888	6.33333
HFM1	NM_001017975	20	4305	0.0103627	0.013658	NA	24.0713	3.33333
HHIP	NM_022475	20	2100	0.0103627	1	0.125	49.3462	6.66667
HHIPL2	NM_024746	20	2172	0.0103627	0.139552	0.2	47.7104	2.5
IGSF22	NM_173588	20	3978	0.0103627	0.0879303	0.1	26.05	5
ITGA11	NM_001004439	18	3564	0.0103627	0.136823	0.111111	26.1684	2
JAKMIP3	NM_001105521	20	2532	0.0103627	1	NA	40.9269	1.63636
KCNN2	NM_021614	19	2373	0.0103627	0.0661176	0.225	41.4857	4.75
KIF26A	NM_015656	20	5646	0.0103627	1	NA	18.354	0.655172
LAMC3	NM_006059	20	4725	0.0103627	1	NA	21.9316	1.06667
LFNG	NM_001040167	12	1137	0.0103627	0.020917	NA	54.6844	10
LRP12	NM_013437	19	2577	0.0103627	1	NA	38.2016	18
LRRC66	NM_001024611	20	2640	0.0103627	1	NA	39.2526	4.5
LRRN1	NM_020873	19	2148	0.0103627	1	NA	45.8313	2.57143
MACROD2	NM_080676	18	1275	0.0103627	0.0374461	0.360713	73.1484	6
MAN2B2	NM_015274	20	3027	0.0103627	0.381423	NA	34.2342	2.5
MAP3K5	NM_005923	19	4122	0.0103627	0.00371907	NA	23.883	3.8
MARCHF6	NM_005885	20	2730	0.0103627	NA	NA	37.9586	3.6
MS4A14	NM_001261828	20	2136	0.0103627	0.728081	0.1	48.5145	6.66667
NELL2	NM_001145107	20	2598	0.0103627	0.0213405	0.1	39.8872	6.66667
OR4S2	NM_001004059	20	933	0.0103627	1	0.225	111.069	2.85714
OXR1	NM_001198532	17	2622	0.0103627	0.644127	0.105263	33.5938	4.25
PCDH8	NM_002590	20	3210	0.0103627	0.209603	NA	32.2825	5
PCDHA11	NM_018902	25	2847	0.0103627	1	NA	45.4983	1.78571
PCDHGA1	NM_018912	20	2793	0.0103627	0.11762	0.1	37.1024	1.53846
PCDHGA2	NM_018915	20	2796	0.0103627	0.19404	NA	37.0626	1.58333
PCM1	NM_001315507	20	6048	0.0103627	0.824352	NA	17.1341	5
PDE1C	NM_001191058	16	2307	0.0103627	0.656463	0.111111	35.9348	2.66667
PDHA2	NM_005390	20	1164	0.0103627	1	NA	89.0266	6.66667
PIDD1	NM_145887	19	2679	0.0103627	0.10153	NA	36.7471	3.8
PLA2R1	NM_007366	20	4389	0.0103627	0.251337	0.1	23.6106	2.85714
POLR1A	NM_015425	20	5160	0.0103627	0.728992	NA	20.0827	2.375
POLR2A	NM_000937	18	11820	0.0103627	0.136558	NA	7.89038	1.7
POU4F2	NM_004575	20	1227	0.0103627	1	NA	84.4555	1.58333
PTPRJ	NM_002843	19	4011	0.0103627	0.0247966	NA	24.5439	2.71429
RAI14	NM_001145525	19	2949	0.0103627	0.420638	0.135355	33.3827	3.16667
RBM33	NM_053043	20	3510	0.0103627	1	0.2	29.5233	2
RIPOR2	NM_001286445	18	3141	0.0103627	NA	NA	29.6925	6
SCAF8	NM_014892	20	3813	0.0103627	0	NA	27.1773	3.33333
SFMBT2	NM_001029880	20	2682	0.0103627	0.982442	NA	38.6379	2.375
SLC14A2	NM_007163	19	2760	0.0103627	0.205148	0.105263	35.6687	9.5
SLC26A9	NM_134325	20	2661	0.0103627	0.00511809	NA	38.9429	2.71429
SLCO1B3	NM_019844	20	2106	0.0103627	0.161536	0.117678	49.2056	2.5
SLITRK1	NM_052910	20	2088	0.0103627	1	0.1	49.6298	1.81818
SMAD4	NM_005359	18	1656	0.0103627	0.314787	0.131579	56.319	Inf
SOGA3	NM_001012279	20	2841	0.0103627	1	NA	36.4755	1.72727
SPAG1	NM_172218	20	2778	0.0103627	0.290471	NA	37.3027	10
SPAM1	NM_003117	19	1533	0.0103627	1	NA	64.2176	5.66667
SV2A	NM_014849	19	2226	0.0103627	0.174716	0.114567	44.2253	6.33333
SYNE3	NM_152592	19	2925	0.0103627	0.388038	NA	33.6566	2.83333
TARS1	NM_152295	17	2169	0.0103627	NA	NA	40.6099	5.66667
TBC1D4	NM_014832	20	3894	0.0103627	0.0850668	0.2	26.612	3.33333
TJP1	NM_003257	20	15732	0.0103627	1	NA	6.58702	6
TMEM131L	NM_015196	20	4827	0.0103627	NA	NA	21.4682	2.85714
TMPO	NM_003276	15	2082	0.0103627	1	NA	37.3296	14
TMPRSS15	NM_002772	20	3057	0.0103627	0.0622105	NA	33.8982	4.75
TNK2	NM_001010938	18	3141	0.0103627	1	NA	29.6925	2.25
TRIM36	NM_018700	16	2184	0.0103627	0.974125	0.317678	37.9586	3.2
TRPC4	NM_003306	20	2946	0.0103627	0.795444	NA	35.1755	5
TRPM1	NM_001252020	20	14778	0.0103627	0.217998	NA	7.01224	6.66667
TYR	NM_000372	20	1587	0.0103627	0.309599	NA	65.2974	2.85714
URI1	NM_003796	19	1605	0.0103627	0	0.284959	61.3368	6.33333
UROC1	NM_001165974	20	2208	0.0103627	0.0268072	NA	46.9325	3.16667
USP25	NM_013396	18	3165	0.0103627	0.0105255	NA	29.4674	Inf
USP42	NM_032172	18	3948	0.0103627	0.107738	0.166667	23.6232	3
USP43	NM_153210	20	3369	0.0103627	1	NA	30.759	1.35714
VAV3	NM_006113	20	2541	0.0103627	0.0661485	NA	40.782	18
VCL	NM_014000	19	3402	0.0103627	0	NA	28.9376	19
WWP1	NM_007013	20	2766	0.0103627	0	NA	37.4645	9.5
XPO4	NM_022459	19	3453	0.0103627	0.474133	NA	28.5102	6
ZNF236	NM_007345	20	5535	0.0103627	0.00731408	0.2	18.7221	2
ZNF530	NM_020880	20	1797	0.0103627	1	0.2	57.6666	20
ZNF610	NM_001161425	20	1386	0.0103627	0.492802	0.2125	74.7669	4
ZNF714	NM_182515	20	1665	0.0103627	1	0.342678	62.2384	4
ZNF726	NM_001244038	20	1848	0.0103627	NA	NA	56.0752	4
