# Supplementary material for: Integrated cohort of esophageal squamous cell cancer reveals genomic features underlying clinical characteristics
Source: Nat Commun. 2022 Sep 7;13:5268. doi: 10.1038/s41467-022-32962-1 (PMC9452532; doi:10.1038/s41467-022-32962-1)
Supplement: Supplementary file 11 — Supplementary Data 8 [file 41467_2022_32962_MOESM11_ESM.xlsx]

## Sheet: Sheet1
gene1	gene2	Non_mut	both_mut	only_gene2_mut	only_gene1_mut	oddsRatio	pValue
TTN	TP53	302	555	954	119	1.47611	0.00119346
MUC16	TP53	364	247	1262	57	1.2497	0.173353
TP53	CSMD3	373	233	48	1276	1.41876	0.041933
KMT2D	TP53	378	230	1279	43	1.58047	0.00891837
NOTCH1	TP53	379	258	1251	42	1.8605	0.000251015
PCLO	TP53	384	159	1350	37	1.22221	0.316517
USH2A	TP53	387	127	1382	34	1.04593	0.920614
FAT1	TP53	389	184	1325	32	1.68771	0.00851439
ZFHX4	TP53	389	106	1403	32	0.918465	0.669642
TP53	LRP1B	391	169	30	1340	1.64341	0.0143127
XIRP2	TP53	391	130	1379	30	1.22853	0.368724
DNAH5	TP53	392	136	1373	29	1.33871	0.199653
TP53	SYNE1	393	141	28	1368	1.44636	0.0969517
OBSCN	TP53	394	111	1398	27	1.15855	0.592731
ZNF750	TP53	396	134	1375	25	1.5433	0.0565697
TP53	FSIP2	396	133	25	1376	1.53068	0.0566746
TP53	DNAH11	396	93	25	1416	1.04034	1
TP53	PIK3CA	397	110	24	1399	1.30045	0.279674
PLEC	TP53	397	90	1419	24	1.0491	0.90727
KMT2C	TP53	398	83	1426	23	1.00719	1
TP53	FAT2	399	106	22	1403	1.37001	0.222897
LRP2	TP53	399	66	1443	22	0.829593	0.431251
TP53	FAT4	399	94	22	1415	1.2047	0.488187
TP53	FLG	399	94	22	1415	1.2047	0.488187
TP53	RYR2	400	135	21	1374	1.87102	0.00828104
TP53	EP300	400	117	21	1392	1.60057	0.0540956
TP53	FBXW7	400	104	21	1405	1.40967	0.179444
TP53	RELN	400	93	21	1416	1.25086	0.414092
TP53	VPS13B	400	73	21	1436	0.968312	0.898276
TP53	PKHD1L1	401	124	20	1385	1.79469	0.0156819
CSMD1	TP53	401	125	1384	20	1.81046	0.0157646
TP53	DST	401	93	20	1416	1.31665	0.347127
DMD	TP53	401	86	1423	20	1.21162	0.545101
TP53	ABCA13	401	83	20	1426	1.16691	0.624312
DNAH7	TP53	401	68	1441	20	0.946171	0.792871
PCDH15	TP53	401	74	1435	20	1.03394	1
MUC5B	TP53	401	73	1436	20	1.01925	1
NFE2L2	TP53	402	128	1381	19	1.96053	0.00661098
TP53	NEB	402	103	19	1406	1.5496	0.0897629
TP53	ADGRV1	402	99	19	1410	1.48524	0.134991
TP53	COL6A6	402	56	19	1453	0.815533	0.47558
EPPK1	TP53	402	68	1441	19	0.99843	1
RP1	TP53	402	67	1442	19	0.983073	1
TP53	SI	403	108	18	1401	1.72557	0.0339895
MUC12	TP53	403	48	1461	18	0.735696	0.288347
NAV3	TP53	403	80	1429	18	1.25326	0.452403
CUBN	TP53	403	77	1432	18	1.20376	0.527086
HMCN1	TP53	404	99	1410	17	1.66812	0.0628137
FAM135B	TP53	404	81	1428	17	1.34779	0.315816
VCAN	TP53	404	49	1460	17	0.797682	0.448209
IGFN1	TP53	404	70	1439	17	1.15595	0.690784
CNTNAP5	TP53	404	65	1444	17	1.06969	0.891803
TP53	AHNAK2	404	63	17	1446	1.03539	1
TP53	EYS	405	115	16	1394	2.08761	0.00583705
SYNE2	TP53	405	100	1409	16	1.79611	0.0360866
MUC4	TP53	405	88	1421	16	1.56718	0.112858
MACF1	TP53	405	86	1423	16	1.52943	0.139528
APOB	TP53	405	85	1424	16	1.5106	0.172445
TP53	KDM6A	405	45	16	1464	0.778156	0.430193
TP53	TRIO	405	45	16	1464	0.778156	0.430193
TP53	WDR87	405	45	16	1464	0.778156	0.430193
TP53	CACNA1E	405	46	16	1463	0.795982	0.435806
PRUNE2	TP53	405	50	1459	16	0.867506	0.649117
COL6A5	TP53	405	65	1444	16	1.13934	0.783317
LAMA2	TP53	405	55	1454	16	0.957506	0.883764
TP53	UBR5	406	36	15	1473	0.661665	0.227111
RYR1	TP53	406	74	1435	15	1.39553	0.293301
THSD7A	TP53	406	75	1434	15	1.41536	0.294858
FRAS1	TP53	406	47	1462	15	0.870177	0.639984
RNF213	TP53	406	47	1462	15	0.870177	0.639984
TP53	TG	406	49	15	1460	0.908435	0.758434
ALMS1	TP53	406	50	1459	15	0.927604	0.761647
TP53	DNAH9	406	60	15	1449	1.12071	0.776692
SPEN	TP53	406	58	1451	15	1.08188	0.885589
FAT3	TP53	407	115	1394	14	2.39728	0.00126455
RYR3	TP53	407	85	1424	14	1.7348	0.0609019
TP53	AHNAK	407	81	14	1428	1.64857	0.0974835
TP53	DNAH8	407	81	14	1428	1.64857	0.0974835
TP53	REG3A	407	31	14	1478	0.60993	0.142877
TP53	ADAMTS12	407	32	14	1477	0.630018	0.1512
ZNF804B	TP53	407	73	1436	14	1.47756	0.23123
TP53	CASP8	407	35	14	1474	0.690444	0.291421
TP53	TDG	407	37	14	1472	0.730865	0.306697
COL11A1	TP53	407	69	1440	14	1.39277	0.340895
TP53	MKI67	407	38	14	1471	0.751116	0.394036
TP53	MDN1	407	66	14	1443	1.32948	0.407197
MAGEC1	TP53	407	41	1468	14	0.812033	0.508491
MYH13	TP53	407	41	1468	14	0.812033	0.508491
FMN2	TP53	407	62	1447	14	1.24549	0.570805
TP53	MROH2B	407	43	14	1466	0.852756	0.625438
ZNF717	TP53	407	47	1462	14	0.934606	0.874726
NOTCH2	TP53	407	49	1460	14	0.975696	0.877977
AKAP9	TP53	407	54	1455	14	1.0789	0.882042
TP53	ADAMTS20	407	53	14	1456	1.05817	1
PPFIA2	TP53	407	51	1458	14	1.0169	1
CDKN2A	TP53	408	145	1364	13	3.33508	4.4388e-06
NOTCH3	TP53	408	93	1416	13	2.06075	0.0149472
SPTA1	TP53	408	93	1416	13	2.06075	0.0149472
TP53	PRDM2	408	23	13	1486	0.485966	0.042314
TP53	MUC17	408	80	13	1429	1.75649	0.0707489
DNAH3	TP53	408	72	1437	13	1.57214	0.178047
TP53	UNC80	408	67	13	1442	1.45795	0.268379
TP53	CEP192	408	33	13	1476	0.70183	0.280618
TP53	KIAA1109	408	64	13	1445	1.38981	0.326109
TP53	CDH10	408	61	13	1448	1.32195	0.472468
TP53	KEAP1	408	40	13	1469	0.85463	0.614336
TP53	PTPRB	408	40	13	1469	0.85463	0.614336
DYNC1H1	TP53	408	41	1468	13	0.876588	0.737903
HSPG2	TP53	408	42	1467	13	0.898573	0.740912
BRCA2	TP53	408	43	1466	13	0.920588	0.745094
STARD9	TP53	408	43	1466	13	0.920588	0.745094
DIDO1	TP53	408	52	1457	13	1.12005	0.878522
MYH15	TP53	408	52	1457	13	1.12005	0.878522
TP53	HCN1	408	50	13	1459	1.07551	1
ADCY2	TP53	408	47	1462	13	1.00894	1
CSMD2	TP53	408	47	1462	13	1.00894	1
TP53	PKHD1	409	83	12	1426	1.98335	0.0294623
DNAH6	TP53	409	74	1435	12	1.75709	0.0817977
SCN1A	TP53	409	63	1446	12	1.48466	0.254366
HYDIN	TP53	409	62	1447	12	1.46009	0.314037
COL22A1	TP53	409	58	1451	12	1.36218	0.379296
FREM2	TP53	409	56	1453	12	1.31342	0.457025
TP53	ANKRD11	409	34	12	1475	0.785754	0.471497
TP53	NBAS	409	37	12	1472	0.856758	0.60287
TP53	PDZD2	409	49	12	1460	1.14381	0.754863
TP53	TNR	409	40	12	1469	0.928096	0.864742
TP53	UTP20	409	40	12	1469	0.928096	0.864742
MYH4	TP53	409	47	1462	12	1.09565	0.873689
PLXNA4	TP53	409	47	1462	12	1.09565	0.873689
BIRC6	TP53	410	63	1446	11	1.62351	0.153026
DNAH14	TP53	410	63	1446	11	1.62351	0.153026
CTNNA2	TP53	410	64	1445	11	1.65041	0.153233
COL4A4	TP53	410	27	1482	11	0.679209	0.319532
IGSF10	TP53	410	27	1482	11	0.679209	0.319532
LYST	TP53	410	55	1454	11	1.40966	0.363796
LRP1	TP53	410	53	1456	11	1.35656	0.442114
TP53	DCAF4L2	410	30	11	1479	0.756157	0.444835
TP53	PIEZO2	410	30	11	1479	0.756157	0.444835
TP53	SETD1B	410	30	11	1479	0.756157	0.444835
TP53	WNK1	410	31	11	1478	0.781875	0.454823
TP53	MDGA2	410	50	11	1459	1.27718	0.531658
TP53	RIMS1	410	50	11	1459	1.27718	0.531658
TP53	ZBBX	410	32	11	1477	0.807628	0.575021
TP53	SETX	410	33	11	1476	0.833403	0.58203
TP53	ERBB4	410	49	11	1460	1.25079	0.633803
TP53	SMG1	410	34	11	1475	0.859209	0.71455
TP53	DLC1	410	35	11	1474	0.885077	0.718721
TP53	CCDC168	410	36	11	1473	0.910975	0.724349
TP53	PLCH1	410	36	11	1473	0.910975	0.724349
DCC	TP53	410	47	1462	11	1.19812	0.746691
TP53	BRINP3	410	38	11	1471	0.962874	0.862232
TP53	LAMA3	410	38	11	1471	0.962874	0.862232
TP53	PREX2	410	38	11	1471	0.962874	0.862232
TP53	DCHS1	410	43	11	1466	1.09322	0.868855
TP53	TMEM132C	410	41	11	1468	1.04099	1
TP53	VPS13D	410	41	11	1468	1.04099	1
FANCM	TP53	410	40	1469	11	1.01491	1
NALCN	TP53	410	40	1469	11	1.01491	1
NSD1	TP53	410	40	1469	11	1.01491	1
RIF1	TP53	410	39	1470	11	0.988874	1
TENM4	TP53	410	39	1470	11	0.988874	1
CREBBP	TP53	411	85	1424	10	2.45256	0.00483123
ASPM	TP53	411	70	1439	10	1.9986	0.0382634
RB1	TP53	411	60	1449	10	1.7014	0.140442
WDFY4	TP53	411	60	1449	10	1.7014	0.140442
DNAH17	TP53	411	61	1448	10	1.73094	0.141705
SRCAP	TP53	411	58	1451	10	1.64245	0.178392
USP34	TP53	411	56	1453	10	1.58366	0.224804
TP53	NRXN1	411	51	10	1458	1.43739	0.346889
TP53	PAPPA2	411	52	10	1457	1.46656	0.347857
CHD9	TP53	411	27	1482	10	0.748907	0.424474
PLXNA2	TP53	411	27	1482	10	0.748907	0.424474
SPEF2	TP53	411	27	1482	10	0.748907	0.424474
TOGARAM1	TP53	411	27	1482	10	0.748907	0.424474
TP53	CFAP47	411	50	10	1459	1.40825	0.42664
TP53	DNAH10	411	50	10	1459	1.40825	0.42664
TP53	DSCAM	411	50	10	1459	1.40825	0.42664
HUWE1	TP53	411	48	1461	10	1.3501	0.517912
NPAP1	TP53	411	48	1461	10	1.3501	0.517912
DOP1A	TP53	411	29	1480	10	0.805434	0.557917
LRRTM1	TP53	411	29	1480	10	0.805434	0.557917
NLGN1	TP53	411	29	1480	10	0.805434	0.557917
SCN11A	TP53	411	29	1480	10	0.805434	0.557917
SPEG	TP53	411	29	1480	10	0.805434	0.557917
TP53	FRYL	411	30	10	1479	0.833741	0.567471
CTNND2	TP53	411	45	1464	10	1.26317	0.619946
ZNF469	TP53	411	45	1464	10	1.26317	0.619946
TP53	CHD6	411	31	10	1478	0.86209	0.702448
ASCC3	TP53	411	42	1467	10	1.17659	0.73576
KMT2A	TP53	411	42	1467	10	1.17659	0.73576
ABCB5	TP53	411	43	1466	10	1.20541	0.73616
TENM3	TP53	411	43	1466	10	1.20541	0.73616
ZNF804A	TP53	411	43	1466	10	1.20541	0.73616
TP53	CDH7	411	33	10	1476	0.918932	0.85179
TP53	MED12L	411	34	10	1475	0.947411	0.85436
TP53	SLC4A10	411	34	10	1475	0.947411	0.85436
CNTN5	TP53	411	40	1469	10	1.11906	0.863171
LRFN5	TP53	411	40	1469	10	1.11906	0.863171
LRRK2	TP53	411	39	1470	10	1.09036	1
SORCS1	TP53	411	39	1470	10	1.09036	1
TGFBR2	TP53	411	38	1471	10	1.06167	1
CNTN6	TP53	411	37	1472	10	1.03308	1
REV3L	TP53	411	37	1472	10	1.03308	1
SCN9A	TP53	411	36	1473	10	1.00448	1
SRRM2	TP53	411	35	1474	10	0.975927	1
UNC13C	TP53	412	77	1432	9	2.46076	0.00728222
KALRN	TP53	412	61	1448	9	1.92785	0.0758708
TP53	HECTD4	412	57	9	1452	1.79653	0.128124
TP53	PTCH1	412	55	9	1454	1.73114	0.164616
TP53	FBN2	412	52	9	1457	1.63339	0.208242
TP53	ASTN1	412	53	9	1456	1.66593	0.209764
TP53	MYH2	412	53	9	1456	1.66593	0.209764
TP53	MYO18B	412	51	9	1458	1.6009	0.264948
GRIN2B	TP53	412	45	1464	9	1.40686	0.407065
ASXL3	TP53	412	46	1463	9	1.43909	0.407632
SHANK2	TP53	412	43	1466	9	1.34253	0.49881
ADGRL3	TP53	412	44	1465	9	1.37467	0.499814
GOLGB1	TP53	412	44	1465	9	1.37467	0.499814
ASH1L	TP53	412	41	1468	9	1.27838	0.604642
TEP1	TP53	412	41	1468	9	1.27838	0.604642
PRDM9	TP53	412	42	1467	9	1.31043	0.605958
CELSR2	TP53	412	27	1482	9	0.834077	0.683293
TRIOBP	TP53	412	27	1482	9	0.834077	0.683293
TP53	KIAA1549	412	28	9	1481	0.865527	0.689371
FBN3	TP53	412	40	1469	9	1.24636	0.725758
ZNF292	TP53	412	40	1469	9	1.24636	0.725758
TP53	CELSR3	412	29	9	1480	0.897033	0.842512
TP53	FCGBP	412	29	9	1480	0.897033	0.842512
TP53	PTPRS	412	29	9	1480	0.897033	0.842512
ADAMTS18	TP53	412	30	1479	9	0.928583	0.84512
CAD	TP53	412	30	1479	9	0.928583	0.84512
CRYBG3	TP53	412	30	1479	9	0.928583	0.84512
MMP16	TP53	412	30	1479	9	0.928583	0.84512
TP53	CENPF	412	31	9	1478	0.960173	0.848682
HRNR	TP53	412	36	1473	9	1.11874	0.856831
NRK	TP53	412	36	1473	9	1.11874	0.856831
UBR4	TP53	412	36	1473	9	1.11874	0.856831
TP53	FNDC1	412	37	9	1472	1.15058	0.856949
TP53	CCDC141	412	38	9	1471	1.18247	0.857928
TP53	EPHA6	412	38	9	1471	1.18247	0.857928
ZNF638	TP53	412	35	1474	9	1.08694	1
ADCY8	TP53	412	34	1475	9	1.05522	1
ARID1A	TP53	412	34	1475	9	1.05522	1
MORC1	TP53	412	34	1475	9	1.05522	1
KNDC1	TP53	412	33	1476	9	1.02348	1
NEXMIF	TP53	412	33	1476	9	1.02348	1
GREB1	TP53	412	32	1477	9	0.991804	1
TACC2	TP53	412	32	1477	9	0.991804	1
TP53	AJUBA	413	71	8	1438	2.54812	0.00798757
TP53	ZFHX3	413	69	8	1440	2.47292	0.0109771
COL12A1	TP53	413	64	1445	8	2.28559	0.027995
ANK2	TP53	413	60	1449	8	2.13688	0.0504683
HERC1	TP53	413	60	1449	8	2.13688	0.0504683
TP53	DCHS2	413	58	8	1451	2.06284	0.0671114
TP53	ZNF536	413	55	8	1454	1.95215	0.087223
TP53	PEG3	413	56	8	1453	1.989	0.0886228
TP53	ERICH3	413	52	8	1457	1.84192	0.114155
TP53	MYH1	413	53	8	1456	1.87862	0.114307
TP53	CFAP46	413	51	8	1458	1.80528	0.148655
CEP350	TP53	413	48	1461	8	1.69565	0.190944
CMYA5	TP53	413	48	1461	8	1.69565	0.190944
TP53	KRT5	413	49	8	1460	1.73214	0.191745
TP53	TCHH	413	49	8	1460	1.73214	0.191745
CDH23	TP53	413	46	1463	8	1.62281	0.243901
PXDNL	TP53	413	46	1463	8	1.62281	0.243901
TENM1	TP53	413	45	1464	8	1.58646	0.310479
TP53	VPS13A	413	43	8	1466	1.51392	0.3892
TP53	DNHD1	413	39	8	1470	1.36942	0.479744
TP53	LAMA1	413	39	8	1470	1.36942	0.479744
TP53	CACNA1H	413	40	8	1469	1.40548	0.479831
TP53	DCDC1	413	40	8	1469	1.40548	0.479831
TP53	PPP1R9A	413	40	8	1469	1.40548	0.479831
TP53	SVEP1	413	40	8	1469	1.40548	0.479831
TP53	CDH9	413	41	8	1468	1.44158	0.482497
TP53	HELZ2	413	41	8	1468	1.44158	0.482497
TP53	FN1	413	37	8	1472	1.29747	0.587617
TP53	BOD1L1	413	38	8	1471	1.33342	0.588181
TP53	COL19A1	413	38	8	1471	1.33342	0.588181
TP53	FER1L6	413	38	8	1471	1.33342	0.588181
TP53	SPTBN4	413	38	8	1471	1.33342	0.588181
TP53	ZNF521	413	38	8	1471	1.33342	0.588181
TP53	CUL9	413	35	8	1474	1.2257	0.711132
TP53	GRM3	413	35	8	1474	1.2257	0.711132
TP53	ZNF423	413	35	8	1474	1.2257	0.711132
TP53	ATR	413	36	8	1473	1.26156	0.711978
TP53	TEX15	413	36	8	1473	1.26156	0.711978
ADAMTSL1	TP53	413	33	1476	8	1.15413	0.849367
ATP13A5	TP53	413	33	1476	8	1.15413	0.849367
KIF13B	TP53	413	33	1476	8	1.15413	0.849367
NBEAL1	TP53	413	33	1476	8	1.15413	0.849367
NCKAP5	TP53	413	33	1476	8	1.15413	0.849367
PCNT	TP53	413	33	1476	8	1.15413	0.849367
TP53	LAMB4	413	34	8	1475	1.1899	0.8501
TP53	MAP2	413	34	8	1475	1.1899	0.8501
TP53	SPAG17	413	34	8	1475	1.1899	0.8501
CACNA1C	TP53	413	32	1477	8	1.11842	1
HEATR1	TP53	413	32	1477	8	1.11842	1
SYTL2	TP53	413	32	1477	8	1.11842	1
KTN1	TP53	413	31	1478	8	1.08275	1
MEGF8	TP53	413	31	1478	8	1.08275	1
RP1L1	TP53	413	31	1478	8	1.08275	1
CFAP54	TP53	413	30	1479	8	1.04716	1
EP400	TP53	413	30	1479	8	1.04716	1
POLQ	TP53	413	30	1479	8	1.04716	1
KIF1A	TP53	413	29	1480	8	1.01157	1
SAMD9	TP53	413	29	1480	8	1.01157	1
MED1	TP53	413	28	1481	8	0.976041	1
SCN4A	TP53	413	28	1481	8	0.976041	1
USF3	TP53	413	28	1481	8	0.976041	1
DYNC2H1	TP53	414	67	1442	7	2.74701	0.0062372
LAMA5	TP53	414	60	1449	7	2.44821	0.0228777
TP53	CPLANE1	414	54	7	1455	2.19416	0.0571031
TP53	FBN1	414	54	7	1455	2.19416	0.0571031
TP53	SAMD9L	414	54	7	1455	2.19416	0.0571031
TP53	MYO16	414	51	7	1458	2.06805	0.075504
TP53	CNTNAP4	414	47	7	1462	1.90071	0.132213
TP53	MYH8	414	47	7	1462	1.90071	0.132213
TP53	TET2	414	47	7	1462	1.90071	0.132213
TP53	DNAH1	414	44	7	1465	1.7758	0.172869
TP53	CPS1	414	46	7	1463	1.85901	0.175256
TP53	SACS	414	46	7	1463	1.85901	0.175256
TP53	SPHKAP	414	46	7	1463	1.85901	0.175256
TP53	ATM	414	42	7	1467	1.69281	0.223712
TP53	CACNA1A	414	43	7	1466	1.73427	0.224099
TP53	DSP	414	43	7	1466	1.73427	0.224099
TP53	CHD7	414	40	7	1469	1.61004	0.286885
TP53	HIVEP1	414	40	7	1469	1.61004	0.286885
TP53	CELSR1	414	38	7	1471	1.5275	0.36428
TP53	GRIN2A	414	39	7	1470	1.56874	0.365663
TP53	KCNT2	414	39	7	1470	1.56874	0.365663
TP53	ANKRD30B	414	36	7	1473	1.44518	0.457599
TP53	CENPE	414	36	7	1473	1.44518	0.457599
TP53	MGAM	414	36	7	1473	1.44518	0.457599
TP53	DMXL1	414	37	7	1472	1.48631	0.459485
TP53	GNAS	414	37	7	1472	1.48631	0.459485
TP53	CHD8	414	34	7	1475	1.36308	0.568082
TP53	MYO10	414	34	7	1475	1.36308	0.568082
TP53	TBCEL-TECTA	414	34	7	1475	1.36308	0.568082
TP53	ADAMTS16	414	35	7	1474	1.4041	0.570305
TP53	LOXHD1	414	35	7	1474	1.4041	0.570305
TP53	MYO9A	414	35	7	1474	1.4041	0.570305
TP53	PLCE1	414	35	7	1474	1.4041	0.570305
TP53	TNIK	414	35	7	1474	1.4041	0.570305
TP53	CDH6	414	31	7	1478	1.24034	0.69602
TP53	MGA	414	31	7	1478	1.24034	0.69602
TP53	MYT1L	414	31	7	1478	1.24034	0.69602
TP53	ROS1	414	31	7	1478	1.24034	0.69602
TP53	ZNF407	414	31	7	1478	1.24034	0.69602
AKAP6	TP53	414	32	1477	7	1.2812	0.69615
GRIN3A	TP53	414	32	1477	7	1.2812	0.69615
IFT140	TP53	414	32	1477	7	1.2812	0.69615
LAMA4	TP53	414	32	1477	7	1.2812	0.69615
PTPRQ	TP53	414	32	1477	7	1.2812	0.69615
TP53	RICTOR	414	33	7	1476	1.32211	0.698343
TP53	SPTB	414	33	7	1476	1.32211	0.698343
TP53	TRPM3	414	33	7	1476	1.32211	0.698343
STAB2	TP53	414	29	1480	7	1.15879	0.840598
TP53	LRRC4C	414	30	7	1479	1.19954	0.840972
TP53	PCSK5	414	30	7	1479	1.19954	0.840972
TP53	TSPOAP1	414	30	7	1479	1.19954	0.840972
TP53	ADGRB3	415	60	6	1449	2.863	0.00930071
TP53	PTPRD	415	59	6	1450	2.81336	0.00931155
TP53	PCDH9	415	58	6	1451	2.76378	0.0130202
TP53	RIMS2	415	58	6	1451	2.76378	0.0130202
TP53	COL1A2	415	53	6	1456	2.51693	0.0250234
TP53	NBEA	415	51	6	1458	2.41865	0.034409
TP53	VPS13C	415	49	6	1460	2.32043	0.0470295
TP53	MYH9	415	50	6	1459	2.36962	0.0473517
TP53	SCN2A	415	50	6	1459	2.36962	0.0473517
TP53	MYH7	415	48	6	1461	2.27153	0.0643884
TP53	SLIT2	415	48	6	1461	2.27153	0.0643884
TP53	TRRAP	415	48	6	1461	2.27153	0.0643884
ATP10A	TP53	415	46	1463	6	2.17395	0.0869385
FRY	TP53	415	46	1463	6	2.17395	0.0869385
TP53	LRRC7	415	43	6	1466	2.02807	0.115314
TP53	OTOGL	415	43	6	1466	2.02807	0.115314
TP53	UTRN	415	43	6	1466	2.02807	0.115314
TP53	ZNF318	415	43	6	1466	2.02807	0.115314
TP53	AKAP13	415	44	6	1465	2.07663	0.116496
TP53	ANKRD17	415	44	6	1465	2.07663	0.116496
TP53	CFTR	415	44	6	1465	2.07663	0.116496
TP53	ZNF831	415	41	6	1468	1.93115	0.153153
TP53	SDK1	415	42	6	1467	1.97958	0.15482
TP53	SLITRK3	415	42	6	1467	1.97958	0.15482
TP53	ADGB	415	39	6	1470	1.83449	0.20166
TP53	PLCB1	415	39	6	1470	1.83449	0.20166
TP53	PRR14L	415	39	6	1470	1.83449	0.20166
TP53	PRKDC	415	40	6	1469	1.88278	0.203918
TP53	C6	415	37	6	1472	1.73809	0.263047
TP53	FREM3	415	37	6	1472	1.73809	0.263047
TP53	PCDH17	415	37	6	1472	1.73809	0.263047
TP53	MYH6	415	36	6	1473	1.68999	0.26326
TP53	TLN2	415	36	6	1473	1.68999	0.26326
TP53	TPR	415	36	6	1473	1.68999	0.26326
TP53	UNC5C	415	36	6	1473	1.68999	0.26326
TP53	AFF3	415	38	6	1471	1.78626	0.265969
TP53	MYLK	415	38	6	1471	1.78626	0.265969
TP53	CACNA1B	415	34	6	1475	1.59398	0.339318
TP53	SLITRK5	415	34	6	1475	1.59398	0.339318
TP53	ASXL1	415	35	6	1474	1.64195	0.339606
TP53	C10orf71	415	35	6	1474	1.64195	0.339606
TP53	MYH14	415	35	6	1474	1.64195	0.339606
TP53	TMEM132D	415	35	6	1474	1.64195	0.339606
TP53	BRCA1	415	32	6	1477	1.49823	0.432646
TP53	CDC42BPA	415	32	6	1477	1.49823	0.432646
TP53	HDAC9	415	32	6	1477	1.49823	0.432646
ABCA4	TP53	415	33	1476	6	1.54607	0.433508
DMXL2	TP53	415	33	1476	6	1.54607	0.433508
DPP6	TP53	415	33	1476	6	1.54607	0.433508
HECW1	TP53	415	33	1476	6	1.54607	0.433508
PKD1L1	TP53	415	33	1476	6	1.54607	0.433508
ATG2B	TP53	415	30	1479	6	1.40274	0.545092
FAM47A	TP53	415	30	1479	6	1.40274	0.545092
FREM1	TP53	415	30	1479	6	1.40274	0.545092
TP53	ATP10D	415	31	6	1478	1.45045	0.546474
TP53	BAP1	415	31	6	1478	1.45045	0.546474
TP53	ITPRID1	415	31	6	1478	1.45045	0.546474
TP53	KIAA1210	415	31	6	1478	1.45045	0.546474
TP53	NLRP3	415	31	6	1478	1.45045	0.546474
TP53	RGS7	415	31	6	1478	1.45045	0.546474
TP53	UNC79	415	31	6	1478	1.45045	0.546474
TP53	ZNF208	415	31	6	1478	1.45045	0.546474
COL6A3	TP53	416	59	1450	5	3.38398	0.00494961
TP53	NRXN3	416	52	5	1457	2.96827	0.0138155
TP53	ICE1	416	50	5	1459	2.85023	0.0194593
TP53	MYO15A	416	50	5	1459	2.85023	0.0194593
TP53	HERC2	416	48	5	1461	2.73251	0.0272591
TP53	NIPBL	416	48	5	1461	2.73251	0.0272591
TP53	PCDH10	416	48	5	1461	2.73251	0.0272591
TP53	EPHA5	416	45	5	1464	2.55653	0.0379271
TP53	FLG2	416	44	5	1465	2.49803	0.0525406
TP53	MAP1A	416	41	5	1468	2.323	0.0719199
TP53	PARD3	416	41	5	1468	2.323	0.0719199
TP53	SDK2	416	41	5	1468	2.323	0.0719199
TP53	BPTF	416	42	5	1467	2.38127	0.072227
TP53	KLHL1	416	39	5	1470	2.20653	0.0980059
TP53	VWDE	416	39	5	1470	2.20653	0.0980059
TP53	ANK3	416	40	5	1469	2.26462	0.0985679
TP53	CTNNA3	416	40	5	1469	2.26462	0.0985679
TP53	ACAN	416	37	5	1472	2.09057	0.132525
TP53	PCDH11X	416	37	5	1472	2.09057	0.132525
TP53	TTC28	416	37	5	1472	2.09057	0.132525
TP53	CNOT1	416	38	5	1471	2.14851	0.133452
TP53	RTL1	416	38	5	1471	2.14851	0.133452
TP53	ACACB	416	35	5	1474	1.97493	0.177704
TP53	CEP295	416	35	5	1474	1.97493	0.177704
TP53	MYH10	416	35	5	1474	1.97493	0.177704
TP53	NUMA1	416	35	5	1474	1.97493	0.177704
TP53	PLXNB2	416	35	5	1474	1.97493	0.177704
ANK1	TP53	416	33	1476	5	1.8596	0.236103
CACNA2D1	TP53	416	33	1476	5	1.8596	0.236103
MTOR	TP53	416	33	1476	5	1.8596	0.236103
RASA1	TP53	416	33	1476	5	1.8596	0.236103
SPATA31D1	TP53	416	33	1476	5	1.8596	0.236103
DOCK2	TP53	416	34	1475	5	1.91723	0.238127
DPP10	TP53	416	34	1475	5	1.91723	0.238127
PRRC2C	TP53	416	34	1475	5	1.91723	0.238127
TP53	ARID1B	416	31	5	1478	1.74458	0.31053
TP53	DYSF	416	31	5	1478	1.74458	0.31053
TP53	MAST4	416	31	5	1478	1.74458	0.31053
JMJD1C	TP53	416	32	1477	5	1.80205	0.313241
ZEB2	TP53	416	32	1477	5	1.80205	0.313241
TP53	WDFY3	417	52	4	1457	3.71903	0.00477586
TP53	COL14A1	417	46	4	1463	3.27652	0.014327
TP53	CUL3	417	44	4	1465	3.12983	0.0204641
TP53	RUNX1T1	417	41	4	1468	2.91053	0.0422107
TP53	PTPRT	417	37	4	1472	2.61952	0.0577641
TP53	ABCC9	417	39	4	1470	2.76483	0.0592119
TP53	OTOG	417	36	4	1473	2.54701	0.080353
TP53	PTPRM	417	36	4	1473	2.54701	0.080353
HTT	TP53	417	33	1476	4	2.33008	0.111009
HECW2	TP53	417	34	1475	4	2.40229	0.111187
SHANK1	TP53	417	34	1475	4	2.40229	0.111187
TP53	HIVEP2	417	32	4	1477	2.25778	0.152596
TP53	NRAP	417	32	4	1477	2.25778	0.152596
TP53	WDR17	417	32	4	1477	2.25778	0.152596
TP53	MYCBP2	418	57	3	1452	5.46686	0.000646917
TDRD6	TP53	418	46	1463	3	4.37887	0.00454011
TP53	KIF26B	418	44	3	1465	4.18281	0.00668989
TP53	COL3A1	418	42	3	1467	3.98728	0.00981714
TP53	SZT2	418	42	3	1467	3.98728	0.00981714
BRWD3	TP53	418	36	1473	3	3.40388	0.0301702
TP53	ADGRG4	418	37	3	1472	3.50078	0.0310091
TP53	F5	418	37	3	1472	3.50078	0.0310091
ITPR2	TP53	418	34	1475	3	3.21046	0.0434025
NRXN2	TP53	418	34	1475	3	3.21046	0.0434025
CDH12	TP53	418	35	1474	3	3.3071	0.0445723
TDRD15	TP53	418	35	1474	3	3.3071	0.0445723
ZZEF1	TP53	418	35	1474	3	3.3071	0.0445723
TP53	DNAH2	419	50	2	1459	7.17557	0.000497021
TP53	GRIK2	419	43	2	1466	6.14166	0.00277599
TP53	KIF21A	419	40	2	1469	5.70158	0.00401148
TP53	NCOR2	419	40	2	1469	5.70158	0.00401148
ZNF462	TP53	419	39	1470	2	5.55528	0.00627164
CUX2	TP53	419	37	1472	2	5.26328	0.0093837
IRF2BPL	TP53	419	37	1472	2	5.26328	0.0093837
NCOR1	TP53	419	37	1472	2	5.26328	0.0093837
PLXND1	TP53	419	35	1474	2	4.97208	0.0139918
KMT2E	TP53	420	39	1470	1	11.1362	0.00083315
TTN	NOTCH1	1071	115	185	559	1.19086	0.187648
MUC16	TTN	1078	126	548	178	1.39218	0.0105432
TTN	KMT2D	1084	101	172	573	1.11082	0.451377
TTN	CSMD3	1111	136	145	538	1.93622	4.87815e-07
FAT1	TTN	1124	84	590	132	1.21219	0.198558
TTN	CDKN2A	1146	48	110	626	0.798946	0.223652
PCLO	TTN	1151	91	583	105	1.7106	0.000485457
LRP1B	TTN	1159	102	572	97	2.1298	6.26737e-07
NFE2L2	TTN	1161	52	622	95	1.0217	0.92836
TTN	DNAH5	1162	71	94	603	1.45529	0.0262097
TTN	EP300	1169	51	87	623	1.0999	0.643271
USH2A	TTN	1171	76	598	85	1.7504	0.000976984
TTN	ZFHX4	1172	54	84	620	1.21506	0.308082
SYNE1	TTN	1173	86	588	83	2.06621	9.52402e-06
ZNF750	TTN	1173	76	598	83	1.7956	0.000494246
TTN	RYR2	1176	76	80	598	1.86765	0.000222366
OBSCN	TTN	1176	58	616	80	1.38379	0.0781038
FBXW7	TTN	1177	46	628	79	1.09126	0.698095
PIK3CA	TTN	1178	56	618	78	1.36823	0.090957
PKHD1L1	TTN	1179	67	607	77	1.68967	0.00349933
SI	TTN	1179	49	625	77	1.2003	0.335248
EYS	TTN	1180	55	619	76	1.37927	0.0874505
XIRP2	TTN	1181	85	589	75	2.27142	9.60557e-07
TTN	FSIP2	1181	83	75	591	2.21051	3.09166e-06
NEB	TTN	1182	48	626	74	1.22461	0.326448
CSMD1	TTN	1186	75	599	70	2.12054	1.77084e-05
FAT2	TTN	1186	58	616	70	1.59492	0.0124966
TTN	MUC4	1186	34	70	640	0.900125	0.673098
FAT3	TTN	1187	60	614	69	1.68065	0.00541697
DNAH11	TTN	1188	50	624	68	1.39957	0.0900327
FAT4	TTN	1190	50	624	66	1.44451	0.0700819
FLG	TTN	1191	51	623	65	1.49969	0.0440485
RELN	TTN	1191	49	625	65	1.43631	0.0684007
SPTA1	TTN	1193	43	631	63	1.29023	0.2103
DST	TTN	1195	52	622	61	1.63738	0.0143048
TTN	NAV3	1195	37	61	637	1.13781	0.586822
ADGRV1	TTN	1196	58	616	60	1.87625	0.00132701
HMCN1	TTN	1196	56	618	60	1.80574	0.00247389
NOTCH3	TTN	1196	46	628	60	1.45984	0.0742733
SYNE2	TTN	1197	57	617	59	1.87368	0.00124307
DMD	TTN	1197	47	627	59	1.52051	0.0459322
KMT2C	TTN	1197	47	627	59	1.52051	0.0459322
TTN	MACF1	1198	44	58	630	1.44236	0.0872737
TTN	FAM135B	1198	40	58	634	1.30294	0.231559
ABCA13	TTN	1200	47	627	56	1.60593	0.0252071
TTN	AHNAK	1202	41	54	633	1.44153	0.0974492
TTN	CUBN	1202	41	54	633	1.44153	0.0974492
RYR1	TTN	1204	37	637	52	1.34463	0.210114
TTN	ZNF804B	1205	36	51	638	1.33296	0.20638
PLEC	TTN	1206	64	610	50	2.52932	2.25001e-06
MUC5B	TTN	1206	43	631	50	1.64329	0.0252177
THSD7A	TTN	1206	40	634	50	1.52148	0.0548833
TTN	LRP2	1206	38	50	636	1.44091	0.108865
RYR3	TTN	1207	50	624	49	1.97308	0.00111312
TTN	PKHD1	1207	46	49	628	1.80379	0.00568117
MUC17	TTN	1207	44	630	49	1.71993	0.013753
CNTNAP5	TTN	1207	33	641	49	1.26795	0.343557
PCDH15	TTN	1208	46	628	48	1.84287	0.00526436
TTN	DNAH7	1208	40	48	634	1.58746	0.0391525
AHNAK2	TTN	1208	32	642	48	1.25424	0.339428
TTN	APOB	1209	54	47	620	2.23944	9.77181e-05
TTN	RP1	1209	39	47	635	1.57953	0.0484982
TTN	COL11A1	1209	36	47	638	1.45124	0.100822
CREBBP	TTN	1210	49	625	46	2.06148	0.000833159
TTN	DNAH6	1210	40	46	634	1.65918	0.0273362
TTN	EPPK1	1211	42	45	632	1.7879	0.0109036
TTN	UNC13C	1211	41	45	633	1.7426	0.0146626
TTN	AJUBA	1211	34	45	640	1.42944	0.147583
HYDIN	TTN	1211	29	645	45	1.20982	0.456424
TTN	IGFN1	1212	43	44	631	1.87652	0.00543629
COL6A5	TTN	1212	37	637	44	1.59962	0.0428904
ASPM	TTN	1212	36	638	44	1.55397	0.0560841
COL12A1	TTN	1212	28	646	44	1.19379	0.528876
DNAH8	TTN	1213	52	622	43	2.35722	5.82056e-05
TTN	VPS13B	1213	51	43	623	2.30821	8.93631e-05
TTN	KIAA1109	1213	34	43	640	1.49835	0.0882916
TTN	VCAN	1214	24	42	650	1.06722	0.794058
MYH15	TTN	1214	23	651	42	1.02121	1
FMN2	TTN	1215	35	639	41	1.62278	0.048752
TTN	DNAH9	1215	34	41	640	1.57398	0.0634045
TTN	SCN1A	1215	34	41	640	1.57398	0.0634045
CDH10	TTN	1215	33	641	41	1.52533	0.0820241
TTN	SPEN	1215	32	41	642	1.47684	0.10541
TTN	ZNF717	1215	20	41	654	0.906278	0.78594
TTN	CTNNA2	1216	35	40	639	1.6647	0.0353097
FREM2	TTN	1216	28	646	40	1.31741	0.30035
PTCH1	TTN	1216	24	650	40	1.12239	0.689815
TTN	COL6A6	1217	36	39	638	1.76032	0.0186123
CNTNAP4	TTN	1217	15	659	39	0.710403	0.311704
TTN	PAPPA2	1217	23	39	651	1.10243	0.786708
TTN	CFAP47	1217	21	39	653	1.00353	1
DNAH3	TTN	1218	47	627	38	2.40151	0.000100591
RB1	TTN	1218	32	642	38	1.59729	0.0563514
WDFY4	TTN	1218	32	642	38	1.59729	0.0563514
TTN	ADGRB3	1218	28	38	646	1.38898	0.191956
PTPRD	TTN	1218	27	647	38	1.33734	0.289614
TTN	RIMS2	1218	26	38	648	1.28586	0.35154
TTN	MYO18B	1218	22	38	652	1.08148	0.784167
TTN	TCHH	1218	19	38	655	0.9298	0.888198
COL1A2	TTN	1218	21	653	38	1.0308	0.890683
DNAH17	TTN	1219	34	640	37	1.74979	0.0223902
TTN	COL22A1	1219	33	37	641	1.6957	0.0401607
TTN	PRUNE2	1219	29	37	645	1.48103	0.147671
TTN	COL6A3	1219	27	37	647	1.37458	0.230886
MDN1	TTN	1220	44	630	36	2.36572	0.000181587
UNC80	TTN	1220	44	630	36	2.36572	0.000181587
TTN	ZFHX3	1220	41	36	633	2.19409	0.00088541
DYNC2H1	TTN	1220	38	636	36	2.02407	0.00392125
TTN	LAMA5	1220	31	36	643	1.63346	0.0509946
TTN	MUC12	1220	30	36	644	1.57834	0.0867521
MYH2	TTN	1220	26	648	36	1.35946	0.278442
FBN2	TTN	1220	25	649	36	1.3052	0.33999
KDM6A	TTN	1220	25	649	36	1.3052	0.33999
NRXN1	TTN	1220	25	649	36	1.3052	0.33999
DNAH10	TTN	1220	24	650	36	1.25111	0.411194
KALRN	TTN	1221	35	639	35	1.91018	0.0101231
DCHS2	TTN	1221	31	643	35	1.68148	0.0478857
TTN	PPFIA2	1221	30	35	644	1.62474	0.0633842
CACNA1E	TTN	1221	27	647	35	1.45558	0.175172
FBN1	TTN	1221	26	648	35	1.39942	0.219722
PDZD2	TTN	1221	26	648	35	1.39942	0.219722
ADCY2	TTN	1221	25	649	35	1.34357	0.273166
DSCAM	TTN	1221	25	649	35	1.34357	0.273166
PLXNA4	TTN	1221	24	650	35	1.28788	0.405301
TTN	ZNF469	1221	20	35	654	1.0668	0.886031
HERC2	TTN	1221	18	656	35	0.957249	1
ANK2	TTN	1222	34	640	34	1.90876	0.00948845
HECTD4	TTN	1222	32	642	34	1.79096	0.0248018
TTN	DIDO1	1222	31	34	643	1.73233	0.03377
TTN	NOTCH2	1222	29	34	645	1.6156	0.0797053
TTN	ZNF536	1222	29	34	645	1.6156	0.0797053
TTN	MYCBP2	1222	26	34	648	1.44186	0.170756
STARD9	TTN	1222	22	652	34	1.2126	0.480422
CTNND2	TTN	1222	21	653	34	1.15574	0.667141
TTN	CNTN5	1222	16	34	658	0.873993	0.764274
DNAH14	TTN	1223	41	633	33	2.39929	0.000265841
HERC1	TTN	1223	35	639	33	2.02918	0.00433869
TTN	ADAMTS20	1223	34	33	640	1.96816	0.00856547
TTN	LRP1	1223	31	33	643	1.78626	0.0235862
TRIO	TTN	1223	28	646	33	1.60599	0.0760645
TTN	ERBB4	1223	27	33	647	1.54627	0.100261
TMEM132C	TTN	1223	19	655	33	1.075	0.882894
TTN	BIRC6	1224	42	32	632	2.54061	9.69647e-05
LAMA2	TTN	1224	39	635	32	2.34811	0.000527186
PCDH9	TTN	1224	32	642	32	1.90593	0.015653
HCN1	TTN	1224	31	643	32	1.84354	0.0215858
CPLANE1	TTN	1224	29	645	32	1.71933	0.040624
MDGA2	TTN	1224	29	645	32	1.71933	0.040624
BRCA2	TTN	1224	24	650	32	1.4121	0.204182
CEP350	TTN	1224	24	650	32	1.4121	0.204182
MYO15A	TTN	1224	23	651	32	1.35112	0.315138
PCDH10	TTN	1224	21	653	32	1.22994	0.468052
TDG	TTN	1224	19	655	32	1.10948	0.766426
TTN	AKAP13	1224	18	32	656	1.04951	0.881191
BRINP3	TTN	1224	17	657	32	0.989731	1
NBAS	TTN	1224	17	657	32	0.989731	1
AKAP9	TTN	1225	37	637	31	2.29425	0.0010458
TTN	FRAS1	1225	31	31	643	1.90452	0.0143858
WDR87	TTN	1225	30	644	31	1.84027	0.0203223
SPATA31D1	TTN	1225	7	667	31	0.414872	0.0378504
MYH4	TTN	1225	28	646	31	1.71234	0.051285
MYO16	TTN	1225	27	647	31	1.64866	0.0687654
PXDNL	TTN	1225	23	651	31	1.39581	0.247784
KEAP1	TTN	1225	22	652	31	1.33312	0.309681
TTN	ASCC3	1225	21	31	653	1.27062	0.461063
CUL3	TTN	1225	17	657	31	1.02249	1
PEG3	TTN	1226	34	640	30	2.17014	0.00303361
TG	TTN	1226	34	640	30	2.17014	0.00303361
TTN	ASTN1	1226	32	30	642	2.03621	0.00652323
HUWE1	TTN	1226	28	646	30	1.77083	0.0356594
KRT5	TTN	1226	27	647	30	1.70498	0.0490445
MAGEC1	TTN	1226	25	649	30	1.57389	0.11392
MYH7	TTN	1226	24	650	30	1.50864	0.148426
SPHKAP	TTN	1226	23	651	30	1.4436	0.191551
TENM1	TTN	1226	23	651	30	1.4436	0.191551
ATP10A	TTN	1226	22	652	30	1.37864	0.30174
PRDM9	TTN	1226	21	653	30	1.31401	0.372542
COL14A1	TTN	1226	20	654	30	1.24957	0.454816
LRRC7	TTN	1226	19	655	30	1.18533	0.548273
SORCS1	TTN	1226	19	655	30	1.18533	0.548273
ZNF318	TTN	1226	19	655	30	1.18533	0.548273
GRM3	TTN	1226	13	661	30	0.803792	0.627995
SRCAP	TTN	1227	39	635	29	2.59721	0.00013843
ALMS1	TTN	1227	36	638	29	2.38628	0.000793469
TTN	RIMS1	1227	32	29	642	2.10809	0.00584234
TTN	SAMD9L	1227	32	29	642	2.10809	0.00584234
CSMD2	TTN	1227	31	643	29	2.03909	0.0083983
MROH2B	TTN	1227	28	646	29	1.83334	0.0333504
NRXN3	TTN	1227	28	646	29	1.83334	0.0333504
WDFY3	TTN	1227	27	647	29	1.76518	0.0454077
VPS13C	TTN	1227	26	648	29	1.69721	0.0615344
DYNC1H1	TTN	1227	25	649	29	1.62945	0.0828299
GRIN2B	TTN	1227	25	649	29	1.62945	0.0828299
TET2	TTN	1227	25	649	29	1.62945	0.0828299
CPS1	TTN	1227	24	650	29	1.56191	0.110532
DNAH2	TTN	1227	23	651	29	1.49457	0.183851
FRY	TTN	1227	23	651	29	1.49457	0.183851
EPHA5	TTN	1227	21	653	29	1.36039	0.295347
LRRK2	TTN	1227	20	654	29	1.29368	0.447966
LAMA1	TTN	1227	18	656	29	1.16085	0.643642
CUL9	TTN	1227	14	660	29	0.89753	0.871755
REG3A	TTN	1227	16	658	29	1.02883	1
RNF213	TTN	1228	34	640	28	2.32883	0.00160308
CFAP46	TTN	1228	31	643	28	2.11358	0.00525731
CMYA5	TTN	1228	28	646	28	1.90032	0.0220429
ICE1	TTN	1228	27	647	28	1.82967	0.0308794
DCHS1	TTN	1228	26	648	28	1.75923	0.0430077
SLIT2	TTN	1228	26	648	28	1.75923	0.0430077
TTN	ADGRL3	1228	25	28	649	1.68899	0.0783797
TTN	GOLGB1	1228	25	28	649	1.68899	0.0783797
NSD1	TTN	1228	23	651	28	1.54917	0.136851
CFTR	TTN	1228	22	652	28	1.47958	0.178471
DSP	TTN	1228	22	652	28	1.47958	0.178471
TEP1	TTN	1228	22	652	28	1.47958	0.178471
SVEP1	TTN	1228	20	654	28	1.34094	0.358022
IRF2BPL	TTN	1228	11	663	28	0.727759	0.40265
REV3L	TTN	1228	19	655	28	1.272	0.440608
TMEM132D	TTN	1228	13	661	28	0.862593	0.742214
GRIK2	TTN	1228	17	657	28	1.13473	0.751991
MYH1	TTN	1229	34	640	27	2.417	0.000900392
ERICH3	TTN	1229	33	641	27	2.3423	0.00138821
TRRAP	TTN	1229	27	647	27	1.89893	0.0207712
NIPBL	TTN	1229	26	648	27	1.82583	0.0396868
TENM3	TTN	1229	26	648	27	1.82583	0.0396868
ZNF804A	TTN	1229	26	648	27	1.82583	0.0396868
ASH1L	TTN	1229	23	651	27	1.60782	0.100124
LRFN5	TTN	1229	23	651	27	1.60782	0.100124
CDH9	TTN	1229	22	652	27	1.5356	0.171064
FLG2	TTN	1229	22	652	27	1.5356	0.171064
UTRN	TTN	1229	22	652	27	1.5356	0.171064
CACNA1H	TTN	1229	21	653	27	1.4636	0.220071
DCDC1	TTN	1229	21	653	27	1.4636	0.220071
BPTF	TTN	1229	20	654	27	1.3917	0.280199
EPHA6	TTN	1229	20	654	27	1.3917	0.280199
CEP192	TTN	1229	19	655	27	1.32015	0.352418
ANK3	TTN	1229	18	656	27	1.24881	0.527177
PLCB1	TTN	1229	18	656	27	1.24881	0.527177
KLHL1	TTN	1229	17	657	27	1.17769	0.632507
MGAM	TTN	1229	16	658	27	1.10677	0.748335
USP34	TTN	1230	40	634	26	2.98289	1.77263e-05
DCC	TTN	1230	32	642	26	2.35691	0.00181852
NPAP1	TTN	1230	32	642	26	2.35691	0.00181852
MYH13	TTN	1230	29	645	26	2.12616	0.00623217
TTN	ABCB5	1230	27	26	647	1.97351	0.0185371
TTN	PTPRB	1230	27	26	647	1.97351	0.0185371
TNR	TTN	1230	26	648	26	1.89754	0.0263159
ANKRD17	TTN	1230	24	650	26	1.74629	0.0520819
CACNA1A	TTN	1230	24	650	26	1.74629	0.0520819
PREX2	TTN	1230	23	651	26	1.67099	0.0938954
KIF26B	TTN	1230	21	653	26	1.52109	0.164937
BOD1L1	TTN	1230	20	654	26	1.44649	0.215146
ZNF521	TTN	1230	20	654	26	1.44649	0.215146
CTNNA3	TTN	1230	19	655	26	1.372	0.342536
SMG1	TTN	1230	19	655	26	1.372	0.342536
DMXL1	TTN	1230	18	656	26	1.29786	0.425304
FREM3	TTN	1230	17	657	26	1.22394	0.521081
KNDC1	TTN	1230	16	658	26	1.15025	0.743741
CENPF	TTN	1230	14	660	26	1.0035	1
ABCA4	TTN	1230	13	661	26	0.930437	1
CUX2	TTN	1230	13	661	26	0.930437	1
IFT140	TTN	1230	13	661	26	0.930437	1
LYST	TTN	1231	41	633	25	3.18725	5.09987e-06
HSPG2	TTN	1231	30	644	25	2.29275	0.00366433
VPS13D	TTN	1231	27	647	25	2.05406	0.0117586
FBN3	TTN	1231	24	650	25	1.81757	0.0474262
OTOGL	TTN	1231	24	650	25	1.81757	0.0474262
TGFBR2	TTN	1231	23	651	25	1.73921	0.0654674
CCDC141	TTN	1231	22	652	25	1.66108	0.0896399
ANKRD11	TTN	1231	21	653	25	1.58318	0.157853
PARD3	TTN	1231	21	653	25	1.58318	0.157853
SCN9A	TTN	1231	21	653	25	1.58318	0.157853
ADGB	TTN	1231	20	654	25	1.50553	0.205256
HRNR	TTN	1231	20	654	25	1.50553	0.205256
NRK	TTN	1231	20	654	25	1.50553	0.205256
SZT2	TTN	1231	20	654	25	1.50553	0.205256
ANKRD30B	TTN	1231	18	656	25	1.35083	0.335802
ARID1A	TTN	1231	18	656	25	1.35083	0.335802
MYO9A	TTN	1231	17	657	25	1.2739	0.512981
MYH14	TTN	1231	16	658	25	1.1972	0.620307
PLXNA2	TTN	1231	12	662	25	0.892608	0.862383
GRIN3A	TTN	1231	14	660	25	1.04445	0.867137
ROS1	TTN	1231	13	661	25	0.968426	1
NBEA	TTN	1232	33	641	24	2.64132	0.000355705
ASXL3	TTN	1232	31	643	24	2.47362	0.00134765
MYH8	TTN	1232	30	644	24	2.39016	0.00206596
KMT2A	TTN	1232	28	646	24	2.22401	0.00485919
SHANK2	TTN	1232	28	646	24	2.22401	0.00485919
FANCM	TTN	1232	27	647	24	2.14133	0.0105804
UBR5	TTN	1232	27	647	24	2.14133	0.0105804
TENM4	TTN	1232	26	648	24	2.05889	0.015274
TTN	ATM	1232	25	24	649	1.97671	0.0220037
TTN	ZNF292	1232	25	24	649	1.97671	0.0220037
PPP1R9A	TTN	1232	24	650	24	1.89478	0.0315514
SLITRK3	TTN	1232	24	650	24	1.89478	0.0315514
ZNF831	TTN	1232	23	651	24	1.8131	0.0449187
FER1L6	TTN	1232	22	652	24	1.73166	0.0837833
MAP1A	TTN	1232	22	652	24	1.73166	0.0837833
SDK2	TTN	1232	22	652	24	1.73166	0.0837833
RUNX1T1	TTN	1232	21	653	24	1.65045	0.112965
MED12L	TTN	1232	20	654	24	1.5695	0.150952
MYLK	TTN	1232	20	654	24	1.5695	0.150952
ZNF423	TTN	1232	19	655	24	1.48879	0.199447
KIF21A	TTN	1232	18	656	24	1.40834	0.325978
ASXL1	TTN	1232	17	657	24	1.32802	0.408756
SLITRK5	TTN	1232	16	658	24	1.24805	0.505608
DPP10	TTN	1232	15	659	24	1.16833	0.615786
MMP16	TTN	1232	15	659	24	1.16833	0.615786
NLGN1	TTN	1232	15	659	24	1.16833	0.615786
RP1L1	TTN	1232	15	659	24	1.16833	0.615786
BRCA1	TTN	1232	14	660	24	1.08884	0.863863
POLQ	TTN	1232	14	660	24	1.08884	0.863863
PTPRS	TTN	1232	14	660	24	1.08884	0.863863
KIAA1549	TTN	1232	13	661	24	1.00958	1
RGS7	TTN	1232	13	661	24	1.00958	1
UNC79	TTN	1232	13	661	24	1.00958	1
SCN2A	TTN	1233	33	641	23	2.75832	0.000286335
TTN	CDH23	1233	31	23	643	2.58319	0.000728507
SACS	TTN	1233	30	644	23	2.49604	0.00116579
MKI67	TTN	1233	29	645	23	2.40915	0.00186235
UTP20	TTN	1233	29	645	23	2.40915	0.00186235
NALCN	TTN	1233	28	646	23	2.32253	0.00416958
TTN	CASP8	1233	26	23	648	2.15009	0.00937445
TTN	TDRD6	1233	26	23	648	2.15009	0.00937445
DLC1	TTN	1233	23	651	23	1.89341	0.0406414
KCNT2	TTN	1233	23	651	23	1.89341	0.0406414
PRKDC	TTN	1233	23	651	23	1.89341	0.0406414
COL3A1	TTN	1233	22	652	23	1.80837	0.0569282
FN1	TTN	1233	22	652	23	1.80837	0.0569282
SRRM2	TTN	1233	22	652	23	1.80837	0.0569282
UBR4	TTN	1233	22	652	23	1.80837	0.0569282
CNOT1	TTN	1233	20	654	23	1.63903	0.108872
LOXHD1	TTN	1233	19	655	23	1.55475	0.189763
NEXMIF	TTN	1233	19	655	23	1.55475	0.189763
TNIK	TTN	1233	19	655	23	1.55475	0.189763
CHD8	TTN	1233	18	656	23	1.47072	0.247176
KIF13B	TTN	1233	18	656	23	1.47072	0.247176
MYO10	TTN	1233	18	656	23	1.47072	0.247176
SPTB	TTN	1233	17	657	23	1.38683	0.317965
DPP6	TTN	1233	16	658	23	1.30333	0.497489
MEGF8	TTN	1233	16	658	23	1.30333	0.497489
NCOR1	TTN	1233	16	658	23	1.30333	0.497489
ATP10D	TTN	1233	14	660	23	1.13707	0.729207
CHD9	TTN	1233	14	660	23	1.13707	0.729207
ITPRID1	TTN	1233	14	660	23	1.13707	0.729207
MYH9	TTN	1234	34	640	22	2.97801	8.55829e-05
RIF1	TTN	1234	28	646	22	2.43	0.00234997
CHD7	TTN	1234	25	649	22	2.15978	0.0122795
CNTN6	TTN	1234	25	649	22	2.15978	0.0122795
GRIN2A	TTN	1234	24	650	22	2.07026	0.0179803
PRR14L	TTN	1234	23	651	22	1.98101	0.0262258
AFF3	TTN	1234	22	652	22	1.89204	0.0379989
ATR	TTN	1234	22	652	22	1.89204	0.0379989
GNAS	TTN	1234	22	652	22	1.89204	0.0379989
TEX15	TTN	1234	22	652	22	1.89204	0.0379989
CENPE	TTN	1234	21	653	22	1.80333	0.0736677
MORC1	TTN	1234	21	653	22	1.80333	0.0736677
ACAN	TTN	1234	20	654	22	1.71488	0.100719
NCOR2	TTN	1234	20	654	22	1.71488	0.100719
TLN2	TTN	1234	20	654	22	1.71488	0.100719
WNK1	TTN	1234	20	654	22	1.71488	0.100719
DCAF4L2	TTN	1234	19	655	22	1.62669	0.136528
GREB1	TTN	1234	19	655	22	1.62669	0.136528
NBEAL1	TTN	1234	19	655	22	1.62669	0.136528
ZNF462	TTN	1234	19	655	22	1.62669	0.136528
TTN	ACACB	1234	18	22	656	1.53878	0.18301
TTN	CACNA1C	1234	18	22	656	1.53878	0.18301
TTN	TRPM3	1234	18	22	656	1.53878	0.18301
AKAP6	TTN	1234	17	657	22	1.45113	0.308224
BRWD3	TTN	1234	17	657	22	1.45113	0.308224
CACNA2D1	TTN	1234	16	658	22	1.36363	0.390788
CDH12	TTN	1234	16	658	22	1.36363	0.390788
MTOR	TTN	1234	16	658	22	1.36363	0.390788
BAP1	TTN	1234	15	659	22	1.27653	0.48861
TOGARAM1	TTN	1234	15	659	22	1.27653	0.48861
TTN	FAM47A	1234	14	22	660	1.18968	0.601157
TTN	WDR17	1234	14	22	660	1.18968	0.601157
CCDC168	TTN	1235	26	648	21	2.35853	0.00474879
ADAMTS12	TTN	1235	25	649	21	2.26439	0.00725399
FNDC1	TTN	1235	25	649	21	2.26439	0.00725399
CELSR1	TTN	1235	24	650	21	2.17053	0.0110466
ABCC9	TTN	1235	22	652	21	1.98367	0.0341116
CDH7	TTN	1235	22	652	21	1.98367	0.0341116
PCDH17	TTN	1235	22	652	21	1.98367	0.0341116
RTL1	TTN	1235	22	652	21	1.98367	0.0341116
ZBBX	TTN	1235	22	652	21	1.98367	0.0341116
ADAMTS16	TTN	1235	21	653	21	1.89067	0.0485687
PCDH11X	TTN	1235	21	653	21	1.89067	0.0485687
UNC5C	TTN	1235	21	653	21	1.89067	0.0485687
CHD6	TTN	1235	20	654	21	1.79796	0.068661
TTN	CEP295	1235	19	21	655	1.7055	0.0961037
TTN	RICTOR	1235	19	21	655	1.7055	0.0961037
TTN	SYTL2	1235	19	21	655	1.7055	0.0961037
TTN	DOCK2	1235	18	21	656	1.61331	0.173565
TTN	LRRTM1	1235	18	21	656	1.61331	0.173565
TTN	PTPRQ	1235	18	21	656	1.61331	0.173565
CDH6	TTN	1235	17	657	21	1.52142	0.229145
COL4A4	TTN	1235	17	657	21	1.52142	0.229145
MGA	TTN	1235	17	657	21	1.52142	0.229145
RASA1	TTN	1235	17	657	21	1.52142	0.229145
ZZEF1	TTN	1235	17	657	21	1.52142	0.229145
ITPR2	TTN	1235	16	658	21	1.4298	0.298763
LRRC4C	TTN	1235	16	658	21	1.4298	0.298763
NRXN2	TTN	1235	16	658	21	1.4298	0.298763
SDK1	TTN	1236	28	646	20	2.67717	0.00104666
DNHD1	TTN	1236	27	647	20	2.57763	0.00167321
HIVEP1	TTN	1236	27	647	20	2.57763	0.00167321
COL19A1	TTN	1236	26	648	20	2.47839	0.00267527
SPTBN4	TTN	1236	26	648	20	2.47839	0.00267527
SLC4A10	TTN	1236	24	650	20	2.28082	0.00957929
ADCY8	TTN	1236	23	651	20	2.1825	0.0142852
MAP2	TTN	1236	22	652	20	2.08447	0.0212403
PLCE1	TTN	1236	22	652	20	2.08447	0.0212403
SPAG17	TTN	1236	22	652	20	2.08447	0.0212403
ADAMTSL1	TTN	1236	21	653	20	1.98674	0.0313928
ATP13A5	TTN	1236	21	653	20	1.98674	0.0313928
SETD1B	TTN	1236	21	653	20	1.98674	0.0313928
FRYL	TTN	1236	20	654	20	1.88931	0.0636141
NUMA1	TTN	1236	20	654	20	1.88931	0.0636141
OTOG	TTN	1236	20	654	20	1.88931	0.0636141
PTPRM	TTN	1236	20	654	20	1.88931	0.0636141
TTN	CRYBG3	1236	19	20	655	1.79218	0.0883394
TTN	KTN1	1236	19	20	655	1.79218	0.0883394
FCGBP	TTN	1236	18	656	20	1.69531	0.121695
SHANK1	TTN	1236	18	656	20	1.69531	0.121695
TDRD15	TTN	1236	18	656	20	1.69531	0.121695
JMJD1C	TTN	1236	17	657	20	1.59874	0.165816
KIAA1210	TTN	1236	17	657	20	1.59874	0.165816
NLRP3	TTN	1236	17	657	20	1.59874	0.165816
TTN	CELSR2	1236	16	20	658	1.50246	0.222835
TTN	NRAP	1236	16	20	658	1.50246	0.222835
TTN	PRDM2	1236	16	20	658	1.50246	0.222835
TTN	SCN4A	1236	16	20	658	1.50246	0.222835
DNAH1	TTN	1237	32	642	19	3.24299	7.00238e-05
HELZ2	TTN	1237	30	644	19	3.03098	0.000192078
LAMA3	TTN	1237	30	644	19	3.03098	0.000192078
ZNF638	TTN	1237	25	649	19	2.50663	0.00346619
LAMB4	TTN	1237	23	651	19	2.29914	0.00842907
PIEZO2	TTN	1237	22	652	19	2.19588	0.0130591
KMT2E	TTN	1237	21	653	19	2.09292	0.0279051
PLXNB2	TTN	1237	21	653	19	2.09292	0.0279051
DOP1A	TTN	1237	20	654	19	1.99028	0.0404704
PRRC2C	TTN	1237	20	654	19	1.99028	0.0404704
ANK1	TTN	1237	19	655	19	1.88795	0.0583193
HECW2	TTN	1237	19	655	19	1.88795	0.0583193
ZNF407	TTN	1237	19	655	19	1.88795	0.0583193
TTN	KIF1A	1237	18	19	656	1.78594	0.0832408
DYSF	TTN	1237	17	657	19	1.6842	0.15665
MED1	TTN	1237	17	657	19	1.6842	0.15665
TTN	VPS13A	1238	33	18	641	3.5384	1.67974e-05
TTN	PLCH1	1238	29	18	645	3.09039	0.000161293
TTN	TPR	1238	24	18	650	2.53818	0.00304624
C10orf71	TTN	1238	23	651	18	2.42875	0.00719788
TACC2	TTN	1238	23	651	18	2.42875	0.00719788
TTN	CACNA1B	1238	22	18	652	2.31966	0.010959
TTN	ADAMTS18	1238	21	18	653	2.2109	0.0166554
TTN	CAD	1238	21	18	653	2.2109	0.0166554
TTN	HECW1	1238	21	18	653	2.2109	0.0166554
TTN	LAMA4	1238	21	18	653	2.2109	0.0166554
TTN	SPEG	1238	21	18	653	2.2109	0.0166554
EP400	TTN	1238	20	654	18	2.10247	0.0251816
TTN	HTT	1238	19	18	655	1.99437	0.0377498
TTN	HIVEP2	1238	18	18	656	1.8866	0.0759069
TTN	STAB2	1238	18	18	656	1.8866	0.0759069
C6	TTN	1239	26	648	17	2.92254	0.000585342
MYH6	TTN	1239	25	649	17	2.80587	0.00150834
TTN	NCKAP5	1239	24	17	650	2.68956	0.00240866
HEATR1	TTN	1239	23	651	17	2.5736	0.00385587
MYH10	TTN	1239	23	651	17	2.5736	0.00385587
TTN	PKD1L1	1239	22	17	652	2.458	0.00616533
CELSR3	TTN	1239	21	653	17	2.34275	0.00981134
CFAP54	TTN	1239	21	653	17	2.34275	0.00981134
IGSF10	TTN	1239	21	653	17	2.34275	0.00981134
SAMD9	TTN	1239	20	654	17	2.22785	0.0221005
TTN	ATG2B	1239	19	17	655	2.11331	0.0327327
TTN	FREM1	1239	19	17	655	2.11331	0.0327327
SETX	TTN	1240	28	646	16	3.35686	9.3175e-05
VWDE	TTN	1240	28	646	16	3.35686	9.3175e-05
TTC28	TTN	1240	26	648	16	3.1076	0.00042808
PTPRT	TTN	1240	25	649	16	2.98354	0.000722654
TBCEL-TECTA	TTN	1240	25	649	16	2.98354	0.000722654
ADGRG4	TTN	1240	24	650	16	2.85986	0.00122237
DMXL2	TTN	1240	23	651	16	2.73656	0.00206388
PLXND1	TTN	1240	21	653	16	2.49109	0.00804141
SPEF2	TTN	1240	21	653	16	2.49109	0.00804141
ARID1B	TTN	1240	20	654	16	2.36891	0.0125349
MAST4	TTN	1240	20	654	16	2.36891	0.0125349
TRIOBP	TTN	1240	20	654	16	2.36891	0.0125349
USF3	TTN	1240	20	654	16	2.36891	0.0125349
PCNT	TTN	1241	26	648	15	3.31733	0.00019686
F5	TTN	1241	25	649	15	3.1849	0.000352992
HDAC9	TTN	1241	23	651	15	2.92124	0.00157184
MYT1L	TTN	1241	23	651	15	2.92124	0.00157184
ZEB2	TTN	1241	22	652	15	2.79002	0.00259183
ZNF208	TTN	1241	22	652	15	2.79002	0.00259183
CDC42BPA	TTN	1242	24	650	14	3.27344	0.000425747
TTN	PCSK5	1242	23	14	651	3.1323	0.000746786
TTN	TSPOAP1	1242	23	14	651	3.1323	0.000746786
SCN11A	TTN	1243	26	648	13	3.83342	5.57923e-05
NOTCH1	MUC16	1369	43	261	257	0.877663	0.491399
CSMD3	MUC16	1393	48	256	233	1.12093	0.535051
KMT2D	MUC16	1403	50	254	223	1.23834	0.210033
CSMD3	NOTCH1	1404	55	245	226	1.39436	0.0498116
KMT2D	NOTCH1	1415	58	242	215	1.57694	0.00670875
CSMD3	KMT2D	1425	49	224	232	1.34339	0.0952622
FAT1	MUC16	1452	42	262	174	1.3375	0.11373
LRP1B	NOTCH1	1455	24	276	175	0.723099	0.178844
FAT1	NOTCH1	1465	51	249	165	1.81779	0.000943328
LRP1B	MUC16	1468	41	263	158	1.44812	0.0510767
PCLO	NOTCH1	1472	38	262	158	1.35101	0.119326
CSMD3	FAT1	1472	39	177	242	1.34002	0.125097
PCLO	MUC16	1480	50	254	146	1.99465	0.000177271
FAT1	KMT2D	1481	40	233	176	1.44429	0.0614974
DNAH5	MUC16	1486	25	279	140	0.951105	0.911157
SYNE1	MUC16	1489	32	272	137	1.27849	0.225726
USH2A	MUC16	1489	24	280	137	0.931652	0.821872
PCLO	CSMD3	1491	38	243	158	1.47537	0.0537256
PCLO	KMT2D	1494	33	240	163	1.26011	0.278854
ZNF750	NOTCH1	1494	23	277	136	0.912181	0.819131
CDKN2A	MUC16	1494	26	278	132	1.05851	0.819609
LRP1B	CSMD3	1495	45	236	154	1.85045	0.00133787
LRP1B	KMT2D	1498	40	233	159	1.61694	0.0134514
SYNE1	NOTCH1	1498	37	263	132	1.59611	0.0255381
NOTCH1	USH2A	1499	30	131	270	1.27125	0.256658
FSIP2	NOTCH1	1499	27	273	131	1.13166	0.567217
NOTCH1	DNAH5	1500	35	130	265	1.52357	0.0426332
FSIP2	MUC16	1500	32	272	126	1.40029	0.110651
NOTCH1	XIRP2	1501	31	129	269	1.34069	0.171336
ZNF750	MUC16	1502	35	269	124	1.5756	0.0302364
CDKN2A	NOTCH1	1502	30	270	128	1.30363	0.208688
NFE2L2	MUC16	1503	24	280	123	1.04737	0.814282
RYR2	MUC16	1504	34	270	122	1.552	0.0384048
NFE2L2	NOTCH1	1504	21	279	126	0.898495	0.723504
RYR2	NOTCH1	1507	33	267	123	1.51393	0.0498031
MUC16	PKHD1L1	1509	27	117	277	1.25699	0.287015
PKHD1L1	NOTCH1	1509	23	277	121	1.03549	0.904773
CSMD1	MUC16	1512	31	273	114	1.50571	0.0579617
DNAH5	CSMD3	1512	28	253	137	1.2213	0.356322
ZNF750	CSMD3	1512	22	259	137	0.937467	0.906535
EP300	MUC16	1513	25	279	113	1.19965	0.466229
EP300	NOTCH1	1513	21	279	117	0.973356	1
XIRP2	MUC16	1514	48	256	112	2.533	2.11219e-06
ZFHX4	MUC16	1514	26	278	112	1.2641	0.331116
NOTCH1	ZFHX4	1515	23	115	277	1.09383	0.714471
ZNF750	KMT2D	1516	18	255	141	0.759051	0.341736
NOTCH1	OBSCN	1517	25	113	275	1.2203	0.393335
CSMD3	SYNE1	1518	38	131	243	1.81135	0.00402834
CSMD3	CDKN2A	1518	27	131	254	1.23163	0.34668
MUC16	EYS	1519	24	107	280	1.21669	0.386185
NOTCH1	PIK3CA	1519	23	111	277	1.13623	0.620651
NOTCH1	CSMD1	1520	35	110	265	1.8243	0.00571712
NEB	NOTCH1	1520	12	288	110	0.575904	0.0919175
MUC16	PIK3CA	1520	28	106	276	1.45443	0.10882
FAT3	MUC16	1521	24	280	105	1.24148	0.380425
CSMD3	NFE2L2	1521	19	128	262	0.861795	0.627526
NOTCH1	EYS	1521	22	109	278	1.10425	0.707624
XIRP2	CSMD3	1522	33	248	127	1.59423	0.026358
KMT2D	SYNE1	1522	34	135	239	1.60339	0.0273601
KMT2D	DNAH5	1523	31	134	242	1.45562	0.0796376
RYR2	CSMD3	1523	30	251	126	1.44439	0.0965799
MUC16	FBXW7	1523	22	103	282	1.1535	0.527404
FAT3	NOTCH1	1523	22	278	107	1.12636	0.615245
NOTCH1	DNAH11	1524	12	106	288	0.599199	0.114697
SI	NOTCH1	1524	20	280	106	1.02694	0.898958
CSMD3	USH2A	1526	38	123	243	1.93936	0.00146655
CSMD3	FSIP2	1526	35	123	246	1.76453	0.00666345
SI	MUC16	1526	26	278	100	1.4269	0.128648
MUC16	FAT2	1527	29	99	275	1.62608	0.0323376
USH2A	KMT2D	1527	31	242	130	1.50431	0.0584822
FAT2	NOTCH1	1527	25	275	103	1.34752	0.20648
FBXW7	NOTCH1	1527	22	278	103	1.17308	0.523075
OBSCN	MUC16	1528	40	264	98	2.36105	4.6341e-05
XIRP2	KMT2D	1528	31	242	129	1.51696	0.0572443
KMT2D	FSIP2	1528	29	129	244	1.40753	0.121128
MUC16	RELN	1528	16	98	288	0.866275	0.691637
CDKN2A	KMT2D	1529	30	243	128	1.4744	0.0739132
DNAH11	MUC16	1529	21	283	97	1.16955	0.515181
CSMD3	PKHD1L1	1530	25	119	256	1.25542	0.325844
ADGRV1	MUC16	1530	22	282	96	1.2432	0.362482
DST	NOTCH1	1531	14	286	99	0.757113	0.421639
NOTCH1	FLG	1531	17	99	283	0.929036	0.894988
NOTCH1	FAT4	1532	18	98	282	0.99783	1
NEB	MUC16	1534	30	274	92	1.82488	0.0096048
OBSCN	CSMD3	1534	23	258	115	1.189	0.453257
CSMD1	CSMD3	1535	31	250	114	1.66913	0.0196972
EP300	KMT2D	1535	16	257	122	0.783407	0.446857
RELN	NOTCH1	1535	19	281	95	1.0925	0.690832
HMCN1	MUC16	1536	26	278	90	1.59572	0.0483556
KMT2D	RYR2	1537	36	120	237	1.94481	0.00167805
ZFHX4	CSMD3	1537	26	255	112	1.39896	0.166968
NOTCH3	MUC16	1537	17	287	89	1.02293	0.891386
FAT4	MUC16	1539	29	275	87	1.86464	0.00801454
ADGRV1	NOTCH1	1539	27	273	91	1.6721	0.0347331
HMCN1	NOTCH1	1539	25	275	91	1.53707	0.0842719
PCLO	FAT1	1539	21	195	175	0.947088	0.90513
SYNE2	NOTCH1	1540	26	274	90	1.62321	0.0462291
PKHD1L1	KMT2D	1540	27	246	117	1.44434	0.105953
PLEC	MUC16	1541	29	275	85	1.91114	0.00522891
DMD	NOTCH1	1541	17	283	89	1.04008	0.890291
SYNE2	MUC16	1542	32	272	84	2.1586	0.000855964
MUC16	DST	1542	29	84	275	1.93512	0.00486182
KMT2C	NOTCH1	1542	18	282	88	1.11843	0.67902
MUC4	NOTCH1	1542	16	284	88	0.987201	1
NFE2L2	KMT2D	1543	33	240	114	1.86046	0.00437709
CSMD3	EP300	1543	32	106	249	1.8701	0.0054203
PLEC	NOTCH1	1543	27	273	87	1.75347	0.0224662
VPS13B	NOTCH1	1543	7	293	87	0.423856	0.0274503
PIK3CA	CSMD3	1543	28	253	106	1.61055	0.0411596
ZFHX4	KMT2D	1543	24	249	114	1.30439	0.254505
NAV3	NOTCH1	1543	11	289	87	0.675184	0.254559
RYR3	NOTCH1	1543	12	288	87	0.739092	0.393989
CREBBP	MUC16	1543	12	292	83	0.764087	0.470771
NAV3	MUC16	1543	15	289	83	0.964908	1
CSMD3	FAT3	1544	24	105	257	1.37296	0.195204
NOTCH1	MACF1	1544	16	86	284	1.01146	1
FLG	MUC16	1545	35	269	81	2.48025	5.66596e-05
KMT2C	MUC16	1545	25	279	81	1.70859	0.0279109
KMT2D	SI	1545	14	112	259	0.745762	0.356266
SI	CSMD3	1545	22	259	104	1.26172	0.35962
PIK3CA	KMT2D	1545	22	251	112	1.20894	0.440468
MUC16	RYR3	1545	18	81	286	1.20031	0.47984
MUC16	VPS13B	1545	13	81	291	0.852174	0.665743
APOB	NOTCH1	1545	16	284	85	1.02402	0.88832
KMT2D	EYS	1545	19	112	254	1.03187	0.896713
CSMD1	KMT2D	1546	34	239	111	1.98056	0.00175613
ABCA13	MUC16	1546	23	281	80	1.58133	0.0698099
SPTA1	NOTCH1	1546	22	278	84	1.45617	0.13004
CUBN	NOTCH1	1546	11	289	84	0.700646	0.311839
SPTA1	MUC16	1547	27	277	79	1.90806	0.0084844
EYS	CSMD3	1547	29	252	102	1.74478	0.0144858
FAT1	LRP1B	1547	32	167	184	1.61058	0.0242343
MUC4	MUC16	1547	25	279	79	1.75408	0.0256604
CSMD3	FBXW7	1547	23	102	258	1.35183	0.236595
CUBN	MUC16	1547	16	288	79	1.08788	0.772544
KMT2D	OBSCN	1548	29	109	244	1.68739	0.0218646
ABCA13	NOTCH1	1548	21	279	82	1.42064	0.163164
FAT2	CSMD3	1549	28	253	100	1.71374	0.0193107
FAM135B	MUC16	1549	21	283	77	1.49242	0.1178
FAM135B	NOTCH1	1550	18	282	80	1.23656	0.394153
LRP2	MUC16	1550	12	292	76	0.838213	0.655213
PKHD1	NOTCH1	1550	15	285	80	1.01973	0.885349
DMD	MUC16	1551	31	273	75	2.34708	0.000289063
MUC16	MACF1	1551	27	75	277	2.01488	0.00469426
PKHD1	MUC16	1551	20	284	75	1.45602	0.149098
PCDH15	MUC16	1551	19	285	75	1.37841	0.2442
MUC16	THSD7A	1551	15	75	289	1.07333	0.767893
MUC16	APOB	1552	27	74	277	2.0434	0.00449009
DNAH8	NOTCH1	1552	17	283	78	1.1951	0.560509
DNAH6	NOTCH1	1553	9	291	77	0.623914	0.223125
EPPK1	NOTCH1	1553	10	290	77	0.695596	0.363066
CREBBP	NOTCH1	1553	18	282	77	1.28719	0.382316
FAT4	CSMD3	1553	20	261	96	1.23948	0.414545
MUC5B	NOTCH1	1553	16	284	77	1.13623	0.659619
PLEC	CSMD3	1553	18	263	96	1.10714	0.681814
NEB	KMT2D	1553	18	255	104	1.05405	0.789534
NOTCH3	NOTCH1	1554	30	270	76	2.27071	0.00049803
NEB	CSMD3	1554	27	254	95	1.73824	0.0231112
MUC16	DNAH8	1554	23	72	281	1.76599	0.0290294
AHNAK	NOTCH1	1554	19	281	76	1.3823	0.243825
MUC16	EPPK1	1554	15	72	289	1.12021	0.653205
MUC17	NOTCH1	1555	18	282	75	1.32319	0.304253
KMT2D	SYNE2	1555	14	102	259	0.824138	0.583831
DNAH11	CSMD3	1556	25	256	93	1.63342	0.0426535
FLG	CSMD3	1556	23	258	93	1.49119	0.103186
DNAH7	MUC16	1556	18	286	70	1.39873	0.229765
THSD7A	NOTCH1	1556	16	284	74	1.18448	0.551066
PCDH15	NOTCH1	1557	21	279	73	1.60493	0.0782003
NOTCH1	RYR1	1557	16	73	284	1.20147	0.5482
DNAH7	NOTCH1	1557	15	285	73	1.12253	0.652901
FAT3	KMT2D	1558	30	243	99	1.94213	0.00374017
CSMD3	ADGRV1	1558	27	91	254	1.81921	0.0144356
FBXW7	KMT2D	1558	26	247	99	1.65606	0.0332601
RP1	MUC16	1558	18	286	68	1.44169	0.17446
LRP2	NOTCH1	1558	16	284	72	1.21896	0.453898
CNTNAP5	MUC16	1558	14	290	68	1.10605	0.756336
NOTCH1	DNAH3	1558	13	72	287	0.980167	1
MUC16	AHNAK	1559	28	67	276	2.35909	0.000457717
MUC5B	MUC16	1559	26	278	67	2.17512	0.00195341
KMT2D	FAT2	1559	30	98	243	1.96318	0.00353037
CTNNA2	NOTCH1	1559	4	296	71	0.296849	0.008929
CSMD3	DST	1559	23	90	258	1.54383	0.0747904
RP1	NOTCH1	1559	15	285	71	1.15554	0.647205
KMT2D	FAT4	1559	18	98	255	1.12289	0.679739
COL11A1	NOTCH1	1559	12	288	71	0.914971	0.87769
MUC17	MUC16	1560	27	277	66	2.30264	0.00108158
CSMD3	SYNE2	1560	27	89	254	1.8624	0.00938131
UNC13C	MUC16	1560	20	284	66	1.66402	0.0672873
MUC16	DNAH3	1560	19	66	285	1.57533	0.0939143
ZNF804B	NOTCH1	1560	17	283	70	1.3385	0.289773
ZNF804B	MUC16	1561	22	282	65	1.87272	0.0225169
DNAH6	MUC16	1561	21	283	65	1.78143	0.0327429
ADGRV1	KMT2D	1561	22	251	96	1.42492	0.171213
MDN1	MUC16	1561	15	289	65	1.24632	0.434515
UNC80	MUC16	1561	15	289	65	1.24632	0.434515
CSMD3	NOTCH3	1561	18	88	263	1.21389	0.478253
ASPM	NOTCH1	1561	11	289	69	0.861154	0.753729
MACF1	CSMD3	1561	14	267	88	0.930126	0.886129
CSMD3	RELN	1562	27	87	254	1.90781	0.00858052
IGFN1	MUC16	1562	23	281	64	1.99684	0.00954823
KMT2D	FLG	1562	21	95	252	1.36993	0.215649
FMN2	NOTCH1	1562	8	292	68	0.629465	0.25953
CSMD3	SPTA1	1562	19	87	262	1.30182	0.320891
COL6A5	NOTCH1	1562	13	287	68	1.04046	0.875704
UNC80	NOTCH1	1562	12	288	68	0.957119	1
MUC16	COL11A1	1563	20	63	284	1.74655	0.0437547
COL12A1	NOTCH1	1563	5	295	67	0.395532	0.0449568
MUC16	COL6A5	1563	18	63	286	1.56102	0.117631
DMD	CSMD3	1563	20	261	86	1.39241	0.202104
KMT2C	CSMD3	1563	20	261	86	1.39241	0.202104
AJUBA	MUC16	1563	16	288	63	1.37805	0.269195
KMT2D	PLEC	1563	20	94	253	1.31424	0.269684
NOTCH1	CNTNAP5	1563	15	67	285	1.22767	0.440116
DNAH14	MUC16	1563	11	293	63	0.931425	1
HMCN1	CSMD3	1564	31	250	85	2.28036	0.000359519
NOTCH1	UNC13C	1564	20	66	280	1.6921	0.0482354
MUC16	ASPM	1564	18	62	286	1.5872	0.114739
MUC4	CSMD3	1564	19	262	85	1.33413	0.255334
HYDIN	NOTCH1	1564	8	292	66	0.649362	0.325563
MUC16	RB1	1564	8	62	296	0.681901	0.402928
MDN1	NOTCH1	1564	14	286	66	1.15986	0.635852
RYR1	MUC16	1565	28	276	61	2.60101	0.000139408
KMT2D	DST	1565	21	92	252	1.41728	0.164661
HYDIN	MUC16	1565	13	291	61	1.14601	0.626903
NOTCH1	AJUBA	1565	14	65	286	1.17845	0.633485
SPEN	MUC16	1565	12	292	61	1.05433	0.869829
IGFN1	NOTCH1	1566	23	277	64	2.03082	0.00913412
AHNAK2	MUC16	1566	20	284	60	1.83728	0.027269
ZNF750	FAT1	1566	11	205	148	0.567907	0.0867528
AHNAK2	NOTCH1	1566	16	284	64	1.37827	0.269366
DNAH14	NOTCH1	1566	10	290	64	0.843821	0.744162
CSMD3	FAM135B	1566	15	83	266	1.06393	0.770333
MUC16	KIAA1109	1567	18	59	286	1.67104	0.077066
FMN2	MUC16	1567	17	287	59	1.57277	0.109102
COL6A6	NOTCH1	1567	12	288	63	1.03636	0.871355
MUC16	KALRN	1567	11	59	293	0.997109	1
MUC16	ZFHX3	1568	19	58	285	1.80163	0.0367841
NOTCH1	SRCAP	1568	6	62	294	0.516276	0.170187
NAV3	KMT2D	1568	9	264	89	0.600751	0.179956
BIRC6	MUC16	1568	16	288	58	1.50155	0.190615
CDH10	MUC16	1568	16	288	58	1.50155	0.190615
RYR3	CSMD3	1568	18	263	81	1.32467	0.305053
CDH10	NOTCH1	1568	12	288	62	1.05374	0.869977
CUBN	CSMD3	1568	14	267	81	1.01502	1
DNAH11	KMT2D	1569	30	243	88	2.20004	0.000885754
PCLO	LRP1B	1569	34	165	162	1.99487	0.00172826
KMT2D	HMCN1	1569	28	88	245	2.03676	0.00346422
RELN	KMT2D	1569	26	247	88	1.87616	0.0117699
CTNNA2	MUC16	1569	18	286	57	1.73184	0.052187
SCN1A	MUC16	1569	18	286	57	1.73184	0.052187
FREM2	NOTCH1	1569	7	293	61	0.614638	0.30495
SCN1A	NOTCH1	1569	14	286	61	1.25892	0.418827
BIRC6	NOTCH1	1569	13	287	61	1.16495	0.623407
NOTCH1	KIAA1109	1570	17	60	283	1.57142	0.109357
NOTCH1	ADGRB3	1570	6	60	294	0.534159	0.167231
MUC16	CACNA1E	1570	6	56	298	0.56462	0.216554
KMT2D	MUC4	1570	17	87	256	1.19822	0.472029
DNAH5	FAT1	1570	21	195	144	1.17401	0.518199
CSMD3	CREBBP	1570	16	79	265	1.19976	0.549756
PPFIA2	MUC16	1570	9	295	56	0.855393	0.862194
RB1	NOTCH1	1570	10	290	60	0.902362	0.867659
USP34	MUC16	1570	10	294	56	0.953608	1
APOB	CSMD3	1571	23	258	78	1.79485	0.0203664
KMT2D	DMD	1571	20	86	253	1.44376	0.152372
KMT2D	NOTCH3	1571	20	86	253	1.44376	0.152372
MUC16	FREM2	1571	13	55	291	1.27586	0.400821
MUC16	SRCAP	1571	13	55	291	1.27586	0.400821
PCDH15	CSMD3	1571	16	265	78	1.21591	0.45583
MUC17	CSMD3	1571	15	266	78	1.13566	0.651305
NOTCH1	DNAH17	1571	12	59	288	1.10943	0.738598
RIMS2	MUC16	1571	9	295	55	0.871493	0.861587
ABCA13	CSMD3	1572	26	255	77	2.08062	0.00359603
DNAH9	MUC16	1572	21	283	54	2.15912	0.00545094
DYNC2H1	MUC16	1572	20	284	54	2.04917	0.0133174
NOTCH1	ZFHX3	1572	19	58	281	1.83188	0.0351438
COL12A1	MUC16	1572	18	286	54	1.83144	0.0457032
SPTA1	KMT2D	1572	21	252	85	1.54078	0.0866225
DNAH9	NOTCH1	1572	17	283	58	1.62764	0.101834
DYNC2H1	NOTCH1	1572	16	284	58	1.52657	0.142044
NOTCH1	PCDH9	1572	6	58	294	0.553275	0.217972
ABCA13	KMT2D	1572	18	255	85	1.30527	0.310044
NOTCH1	ADAMTS20	1572	9	58	291	0.838324	0.733096
PCDH9	MUC16	1572	10	294	54	0.990178	1
COL6A6	MUC16	1573	22	282	53	2.31412	0.00301773
FAT1	SYNE1	1573	28	141	188	1.66102	0.0288818
PKHD1	CSMD3	1573	19	262	76	1.50059	0.134744
SPEN	NOTCH1	1573	16	284	57	1.55432	0.137215
MUC16	ADAMTS20	1573	14	53	290	1.43249	0.233642
NOTCH1	LAMA2	1573	14	57	286	1.35064	0.317334
NOTCH1	TG	1573	7	57	293	0.659429	0.38086
MUC16	MYCBP2	1573	7	53	297	0.699628	0.472617
ALMS1	MUC16	1573	12	292	53	1.21953	0.492528
COL22A1	NOTCH1	1573	13	287	57	1.24986	0.500352
KALRN	NOTCH1	1573	13	287	57	1.24986	0.500352
WDFY4	NOTCH1	1573	13	287	57	1.24986	0.500352
ALMS1	NOTCH1	1573	8	292	57	0.75617	0.601037
KDM6A	MUC16	1573	8	296	53	0.802228	0.720842
CSMD3	EPPK1	1573	11	76	270	0.843297	0.755437
DCHS2	NOTCH1	1573	9	291	57	0.853567	0.862434
VCAN	NOTCH1	1573	9	291	57	0.853567	0.862434
HERC1	NOTCH1	1573	11	289	57	1.05037	0.864834
NAV3	CSMD3	1574	23	258	75	1.87007	0.0174876
WDFY4	MUC16	1574	18	286	52	1.90439	0.0283143
MUC16	ANK2	1574	16	52	288	1.68109	0.0881726
MUC16	ADGRB3	1574	14	52	290	1.46095	0.227615
MUC16	LYST	1574	14	52	290	1.46095	0.227615
MUC16	VCAN	1574	14	52	290	1.46095	0.227615
FRAS1	NOTCH1	1574	6	294	56	0.573756	0.282632
APOB	KMT2D	1574	18	255	83	1.3384	0.303021
COL1A2	MUC16	1574	7	297	52	0.71353	0.472634
MUC16	ASTN1	1574	10	52	294	1.02955	0.860678
FBN2	MUC16	1574	9	295	52	0.923477	1
KMT2D	MACF1	1575	20	82	253	1.51799	0.108534
CFAP47	NOTCH1	1575	5	295	55	0.485509	0.146453
MUC16	PTPRD	1575	14	51	290	1.49052	0.222845
CPLANE1	NOTCH1	1575	6	294	55	0.584555	0.28018
MUC16	PEG3	1575	13	51	291	1.37937	0.296814
MUC16	PTCH1	1575	13	51	291	1.37937	0.296814
CSMD3	THSD7A	1575	16	74	265	1.28488	0.35987
PAPPA2	NOTCH1	1575	7	293	55	0.684266	0.474855
HCN1	MUC16	1575	12	292	51	1.26897	0.480816
PAPPA2	MUC16	1575	11	293	51	1.15928	0.598887
NOTCH1	LAMA5	1575	12	55	288	1.19304	0.60584
FAT1	FSIP2	1575	19	139	197	1.09281	0.693671
LYST	NOTCH1	1575	11	289	55	1.08994	0.731892
PRUNE2	NOTCH1	1575	11	289	55	1.08994	0.731892
CSMD3	DNAH7	1575	14	74	267	1.11597	0.756477
ZNF804B	CSMD3	1575	13	268	74	1.03241	0.876816
VPS13B	KMT2D	1575	12	261	82	0.883155	0.879142
MUC16	AKAP9	1576	18	50	286	1.98297	0.0177442
MUC16	HERC1	1576	18	50	286	1.98297	0.0177442
AHNAK	CSMD3	1576	22	259	73	1.83307	0.0238456
NOTCH1	AKAP9	1576	14	54	286	1.42835	0.234763
KMT2D	RYR3	1576	18	81	255	1.37317	0.236562
THSD7A	KMT2D	1576	9	264	81	0.663425	0.281351
NOTCH2	MUC16	1576	13	291	50	1.40783	0.290368
MDGA2	NOTCH1	1576	7	293	54	0.697375	0.47323
HECTD4	NOTCH1	1576	12	288	54	1.21589	0.49382
MUC16	MYH1	1576	11	50	293	1.18321	0.593142
MUC16	RIMS1	1576	11	50	293	1.18321	0.593142
MUC16	TRIO	1576	11	50	293	1.18321	0.593142
ASTN1	NOTCH1	1576	8	292	54	0.799681	0.721312
PTPRD	NOTCH1	1576	11	289	54	1.11082	0.728201
MUC16	DSCAM	1576	10	50	294	1.07208	0.856865
COL6A3	NOTCH1	1576	10	290	54	1.00638	1
RIMS2	NOTCH1	1576	10	290	54	1.00638	1
ZNF536	NOTCH1	1576	9	291	54	0.9027	1
DNAH17	MUC16	1577	22	282	49	2.50922	0.00123383
VPS13B	CSMD3	1577	22	259	72	1.85966	0.0164476
MUC5B	CSMD3	1577	21	260	72	1.76845	0.0335849
MUC16	FRAS1	1577	13	49	291	1.43745	0.285272
MUC16	MYH2	1577	13	49	291	1.43745	0.285272
CSMD3	LRP2	1577	16	72	265	1.32222	0.351728
MUC16	WDR87	1577	12	49	292	1.32241	0.373814
MUC16	ZNF717	1577	12	49	292	1.32241	0.373814
NOTCH1	DIDO1	1577	12	53	288	1.23963	0.487341
NOTCH1	MYH15	1577	12	53	288	1.23963	0.487341
MYH1	NOTCH1	1577	8	292	53	0.815279	0.720552
MYH2	NOTCH1	1577	9	291	53	0.920258	1
RNF213	NOTCH1	1577	9	291	53	0.920258	1
COL22A1	MUC16	1578	22	282	48	2.56305	0.000706879
DNAH8	CSMD3	1578	24	257	71	2.07456	0.00429395
MUC16	PRUNE2	1578	18	48	286	2.06812	0.0147874
MUC16	DIDO1	1578	17	48	287	1.94656	0.0243344
NALCN	MUC16	1578	3	301	48	0.327786	0.0507561
MUC16	ZNF536	1578	15	48	289	1.70576	0.0793748
CPLANE1	MUC16	1578	13	291	48	1.46831	0.214318
FBN1	MUC16	1578	13	291	48	1.46831	0.214318
MDGA2	MUC16	1578	13	291	48	1.46831	0.214318
MUC16	CFAP47	1578	12	48	292	1.35079	0.367169
CREBBP	KMT2D	1578	16	257	79	1.24341	0.449579
NOTCH1	LRP1	1578	12	52	288	1.26426	0.481974
NOTCH1	PEG3	1578	12	52	288	1.26426	0.481974
HCN1	NOTCH1	1578	11	289	52	1.15492	0.600269
PCDH15	KMT2D	1578	15	258	79	1.16119	0.648159
MUC5B	KMT2D	1578	14	259	79	1.07969	0.761044
WDFY3	MUC16	1578	8	296	48	0.888573	1
KDM6A	NOTCH1	1578	9	291	52	0.938553	1
LAMA2	MUC16	1579	24	280	47	2.87751	0.00016048
MUC16	HECTD4	1579	19	47	285	2.23853	0.00552579
MYH15	MUC16	1579	18	286	47	2.11341	0.0137674
LRP1	MUC16	1579	17	287	47	1.98918	0.0222596
TG	MUC16	1579	17	287	47	1.98918	0.0222596
FAM135B	KMT2D	1579	20	253	78	1.59983	0.0741376
RNF213	MUC16	1579	15	289	47	1.74313	0.0749946
NOTCH1	MUC12	1579	15	51	285	1.62903	0.117743
NRXN1	MUC16	1579	14	290	47	1.62139	0.149993
PDZD2	MUC16	1579	14	290	47	1.62139	0.149993
SAMD9L	MUC16	1579	14	290	47	1.62139	0.149993
FAT1	CDKN2A	1579	23	135	193	1.39359	0.186307
MUC16	ERBB4	1579	13	47	291	1.50048	0.207226
CSMD3	UNC13C	1579	16	70	265	1.3617	0.274036
KMT2D	EPPK1	1579	9	78	264	0.690242	0.3474
KMT2D	IGFN1	1579	9	78	264	0.690242	0.3474
MUC16	PLXNA4	1579	12	47	292	1.38039	0.361913
CSMD3	DNAH3	1579	15	70	266	1.27185	0.430418
MUC16	HUWE1	1579	11	47	293	1.26111	0.466267
AJUBA	CSMD3	1579	9	272	70	0.74648	0.51513
HUWE1	NOTCH1	1579	7	293	51	0.739784	0.581542
NPAP1	NOTCH1	1579	7	293	51	0.739784	0.581542
CACNA1E	NOTCH1	1579	11	289	51	1.1783	0.594452
SAMD9L	NOTCH1	1579	10	290	51	1.06759	0.857303
ZNF717	NOTCH1	1579	10	290	51	1.06759	0.857303
ICE1	MUC16	1579	8	296	47	0.90806	1
LAMA5	MUC16	1580	21	283	46	2.54715	0.000996116
COL6A3	MUC16	1580	18	286	46	2.16068	0.0130379
USP34	NOTCH1	1580	16	284	50	1.77965	0.0562912
DNAH10	MUC16	1580	14	290	46	1.65766	0.105899
CSMD3	IGFN1	1580	18	69	263	1.56678	0.117712
KMT2D	CUBN	1580	18	77	255	1.44812	0.173981
KMT2D	PKHD1	1580	18	77	255	1.44812	0.173981
NPAP1	MUC16	1580	12	292	46	1.41127	0.275603
TCHH	MUC16	1580	11	293	46	1.28932	0.459755
FBN2	NOTCH1	1580	11	289	50	1.20262	0.589602
WDR87	NOTCH1	1580	11	289	50	1.20262	0.589602
SCN2A	MUC16	1580	10	294	46	1.16816	0.708726
MYH13	MUC16	1580	9	295	46	1.04788	0.851752
DCC	NOTCH1	1580	8	292	50	0.865815	0.854496
MUC16	MUC12	1581	21	45	283	2.60532	0.000840545
PTCH1	NOTCH1	1581	15	285	49	1.69762	0.0804265
KMT2D	DNAH8	1581	19	76	254	1.55569	0.0972232
CFAP46	MUC16	1581	14	290	45	1.69554	0.100699
CSMD3	DNAH6	1581	18	68	263	1.59081	0.115486
MUC16	NBEA	1581	12	45	292	1.44352	0.267888
CSMD3	COL11A1	1581	15	68	266	1.31089	0.341059
TRIO	NOTCH1	1581	12	288	49	1.34416	0.368814
NOTCH1	CTNND2	1581	6	49	294	0.658602	0.449575
MYH9	MUC16	1581	11	293	45	1.31879	0.454592
MUC16	CTNND2	1581	10	45	294	1.19487	0.575354
DNAH10	NOTCH1	1581	11	289	49	1.22793	0.585791
MYO18B	NOTCH1	1581	11	289	49	1.22793	0.585791
CSMD3	KIAA1109	1581	9	68	272	0.769398	0.619954
CSMD3	COL6A5	1581	13	68	268	1.12776	0.632518
KMT2D	UNC13C	1581	10	76	263	0.791064	0.63428
COL1A2	NOTCH1	1581	10	290	49	1.11256	0.716533
MYH4	NOTCH1	1581	10	290	49	1.11256	0.716533
MUC16	PXDNL	1581	9	45	295	1.07184	0.849582
KMT2D	KMT2C	1582	31	75	242	2.70018	3.65726e-05
NOTCH1	ANK2	1582	20	48	280	2.35287	0.00315267
FAT1	USH2A	1582	29	132	187	1.85797	0.00838202
FAT1	XIRP2	1582	28	132	188	1.78429	0.0122893
CSMD2	MUC16	1582	16	288	44	1.99665	0.0286368
CSMD3	RP1	1582	19	67	262	1.71175	0.0584934
KMT2D	AHNAK	1582	20	75	253	1.66694	0.0679954
FBN1	NOTCH1	1582	13	287	48	1.49253	0.208942
NRXN1	NOTCH1	1582	13	287	48	1.49253	0.208942
RIMS1	NOTCH1	1582	13	287	48	1.49253	0.208942
ERBB4	NOTCH1	1582	12	288	48	1.37301	0.36336
BRINP3	MUC16	1582	5	299	44	0.601384	0.424476
CASP8	MUC16	1582	5	299	44	0.601384	0.424476
NOTCH1	DCHS1	1582	6	48	294	0.672743	0.448523
PLXNA4	NOTCH1	1582	11	289	48	1.25431	0.468287
MUC16	DCHS1	1582	10	44	294	1.22278	0.569438
NOTCH1	MAGEC1	1582	7	48	293	0.787491	0.706131
MUC16	SPHKAP	1582	9	44	295	1.09689	0.847876
MROH2B	NOTCH1	1582	9	291	48	1.01932	1
STARD9	NOTCH1	1582	8	292	48	0.903035	1
MUC16	DCHS2	1583	23	43	281	3.01089	9.20044e-05
RYR1	CSMD3	1583	23	258	66	2.13713	0.00490334
ADCY2	MUC16	1583	17	287	43	2.17951	0.0108425
PPFIA2	NOTCH1	1583	18	282	47	2.14878	0.0132196
MYO16	MUC16	1583	15	289	43	1.91009	0.04232
CFTR	NOTCH1	1583	3	297	47	0.340341	0.0723991
KRT5	MUC16	1583	14	290	43	1.77659	0.0934595
BRCA2	MUC16	1583	13	291	43	1.64411	0.134549
CSMD3	CNTNAP5	1583	16	66	265	1.44783	0.200109
CSMD2	NOTCH1	1583	13	287	47	1.52523	0.202988
MYCBP2	NOTCH1	1583	13	287	47	1.52523	0.202988
ASXL3	MUC16	1583	12	292	43	1.51253	0.256852
CFAP46	NOTCH1	1583	12	288	47	1.40309	0.277937
NOTCH1	ASCC3	1583	5	47	295	0.571003	0.329897
MYH8	MUC16	1583	11	293	43	1.38184	0.343407
SLIT2	MUC16	1583	11	293	43	1.38184	0.343407
TET2	MUC16	1583	11	293	43	1.38184	0.343407
NOTCH1	GOLGB1	1583	6	47	294	0.687484	0.562593
NOTCH1	TENM3	1583	6	47	294	0.687484	0.562593
MUC16	KEAP1	1583	10	43	294	1.25202	0.564727
MUC16	SACS	1583	10	43	294	1.25202	0.564727
KMT2D	DNAH7	1583	14	74	259	1.15619	0.637993
MUC16	ATM	1583	6	43	298	0.741326	0.690216
MUC16	UTRN	1583	6	43	298	0.741326	0.690216
MUC16	DNAH2	1583	9	43	295	1.1231	0.701477
MUC16	FRY	1583	9	43	295	1.1231	0.701477
MUC16	SHANK2	1583	9	43	295	1.1231	0.701477
KRT5	NOTCH1	1583	10	290	47	1.16128	0.709637
ANKRD17	MUC16	1583	7	297	43	0.86773	0.845894
PRDM9	MUC16	1583	8	296	43	0.994974	1
MYO15A	NOTCH1	1583	8	292	47	0.922774	1
ZFHX3	CSMD3	1583	11	270	66	0.97717	1
MUC16	MYH4	1584	17	42	287	2.23277	0.00976743
MUC16	DCC	1584	16	42	288	2.09426	0.0169419
NOTCH2	NOTCH1	1584	17	283	46	2.06758	0.0196362
MUC17	KMT2D	1584	20	253	73	1.71474	0.0462277
CEP350	MUC16	1584	14	290	42	1.81999	0.0621572
STARD9	MUC16	1584	14	290	42	1.81999	0.0621572
PDZD2	NOTCH1	1584	15	285	46	1.81168	0.0695667
ZNF292	NOTCH1	1584	3	297	46	0.347957	0.0715272
ADCY2	NOTCH1	1584	14	286	46	1.68508	0.102036
DSCAM	NOTCH1	1584	14	286	46	1.68508	0.102036
MUC16	MYO15A	1584	13	42	291	1.68429	0.129729
MUC16	ZNF469	1584	13	42	291	1.68429	0.129729
DYNC1H1	MUC16	1584	12	292	42	1.5495	0.185663
MUC16	PCDH10	1584	11	42	293	1.41561	0.336823
MUC16	TMEM132C	1584	10	42	294	1.28262	0.444089
MUC16	UTP20	1584	10	42	294	1.28262	0.444089
NBEA	NOTCH1	1584	11	289	46	1.31047	0.456184
NOTCH1	DNAH2	1584	6	46	294	0.702867	0.560166
NOTCH1	SHANK2	1584	6	46	294	0.702867	0.560166
MUC16	CACNA1H	1584	6	42	298	0.759448	0.688534
MUC16	DCDC1	1584	6	42	298	0.759448	0.688534
MUC16	TGFBR2	1584	6	42	298	0.759448	0.688534
MUC16	UBR5	1584	9	42	295	1.15048	0.696763
NOTCH1	ABCB5	1584	7	46	293	0.822753	0.847133
CACNA1A	MUC16	1584	8	296	42	1.0193	1
TEP1	MUC16	1584	8	296	42	1.0193	1
CNTNAP4	NOTCH1	1584	8	292	46	0.943432	1
DYNC1H1	NOTCH1	1584	8	292	46	0.943432	1
MYH7	NOTCH1	1584	8	292	46	0.943432	1
PXDNL	NOTCH1	1584	8	292	46	0.943432	1
MYO18B	MUC16	1585	19	285	41	2.57555	0.00171188
MUC16	MROH2B	1585	16	41	288	2.14664	0.0152049
RYR2	FAT1	1585	27	189	129	1.75464	0.0164593
CMYA5	MUC16	1585	15	289	41	2.00566	0.0378435
CDH23	MUC16	1585	13	291	41	1.72643	0.0904355
GRIN2B	MUC16	1585	13	291	41	1.72643	0.0904355
MYO16	NOTCH1	1585	13	287	45	1.59498	0.142593
ABCB5	MUC16	1585	12	292	41	1.58826	0.178744
ADGRL3	MUC16	1585	12	292	41	1.58826	0.178744
HERC2	MUC16	1585	12	292	41	1.58826	0.178744
NIPBL	MUC16	1585	12	292	41	1.58826	0.178744
TENM1	MUC16	1585	12	292	41	1.58826	0.178744
ZNF804A	MUC16	1585	12	292	41	1.58826	0.178744
LAMA3	NOTCH1	1585	4	296	45	0.476122	0.227271
NRXN3	NOTCH1	1585	12	288	45	1.46726	0.263498
TCHH	NOTCH1	1585	12	288	45	1.46726	0.263498
MUC16	VPS13D	1585	11	41	293	1.45103	0.331841
MYH9	NOTCH1	1585	11	289	45	1.34041	0.354277
KMT2D	DNAH6	1585	14	72	259	1.1898	0.52831
NOTCH1	NALCN	1585	6	45	294	0.718933	0.559126
NOTCH1	PRDM9	1585	6	45	294	0.718933	0.559126
MUC16	EPHA5	1585	9	41	295	1.17928	0.692983
MUC16	LRRC7	1585	8	41	296	1.04481	0.843839
MUC16	OTOGL	1585	8	41	296	1.04481	0.843839
MUC16	TDRD6	1585	8	41	296	1.04481	0.843839
MUC16	ZNF318	1585	8	41	296	1.04481	0.843839
NOTCH1	FRY	1585	7	45	293	0.841558	0.846311
NOTCH1	SLIT2	1585	9	45	291	1.08932	0.848464
CUL3	MUC16	1585	7	297	41	0.911213	1
ADGRL3	NOTCH1	1585	8	292	45	0.965004	1
KEAP1	NOTCH1	1585	8	292	45	0.965004	1
COL11A1	KMT2D	1585	11	262	72	0.924261	1
ERICH3	MUC16	1586	20	284	40	2.79038	0.000507178
MUC16	NRXN3	1586	17	40	287	2.34727	0.00836164
HSPG2	MUC16	1586	15	289	40	2.05704	0.0235623
ERICH3	NOTCH1	1586	16	284	44	2.02985	0.0275167
GOLGB1	MUC16	1586	13	291	40	1.77068	0.0845619
PTPRB	MUC16	1586	13	291	40	1.77068	0.0845619
AHNAK2	CSMD3	1586	17	264	63	1.62061	0.103123
UNC80	CSMD3	1586	17	264	63	1.62061	0.103123
KMT2D	RYR1	1586	18	71	255	1.57637	0.117054
MUC16	ATP10A	1586	12	40	292	1.62897	0.173267
MUC16	VPS13A	1586	11	40	293	1.48822	0.243551
BRCA2	NOTCH1	1586	12	288	44	1.50153	0.258425
CEP350	NOTCH1	1586	12	288	44	1.50153	0.258425
NOTCH1	ASXL3	1586	11	44	289	1.37172	0.345935
NOTCH1	HSPG2	1586	11	44	289	1.37172	0.345935
NOTCH1	UTRN	1586	5	44	295	0.611075	0.422642
MUC16	CNTN5	1586	10	40	294	1.34841	0.429453
MUC16	COL14A1	1586	10	40	294	1.34841	0.429453
LAMA2	CSMD3	1586	8	273	63	0.737824	0.496234
FMN2	CSMD3	1586	13	268	63	1.221	0.507285
REG3A	MUC16	1586	5	299	40	0.663169	0.533865
NOTCH1	CDH23	1586	10	44	290	1.2428	0.566334
NOTCH1	MYH8	1586	10	44	290	1.2428	0.566334
NOTCH1	HERC2	1586	9	44	291	1.11477	0.703316
NOTCH1	PTPRB	1586	9	44	291	1.11477	0.703316
NOTCH1	ZNF804A	1586	9	44	291	1.11477	0.703316
ATP10A	NOTCH1	1586	8	292	44	0.987552	1
VPS13D	NOTCH1	1586	8	292	44	0.987552	1
SPEN	CSMD3	1586	10	271	63	0.928966	1
MAGEC1	MUC16	1587	16	288	39	2.25947	0.012781
VPS13C	MUC16	1587	16	288	39	2.25947	0.012781
CNTNAP4	MUC16	1587	15	289	39	2.11105	0.0213331
CPS1	MUC16	1587	14	290	39	1.96369	0.0527536
TENM3	MUC16	1587	14	290	39	1.96369	0.0527536
ASCC3	MUC16	1587	13	291	39	1.81718	0.0797337
NSD1	MUC16	1587	12	292	39	1.67176	0.121668
ZNF804B	KMT2D	1587	17	256	70	1.50516	0.154929
CNTN6	NOTCH1	1587	4	296	43	0.498889	0.222711
MUC16	AKAP13	1587	11	39	293	1.52731	0.235868
MUC16	RIF1	1587	11	39	293	1.52731	0.235868
DNAH5	LRP1B	1587	21	178	144	1.30002	0.284355
ABCC9	MUC16	1587	4	300	39	0.542708	0.294474
GRM3	MUC16	1587	4	300	39	0.542708	0.294474
ZNF292	MUC16	1587	10	294	39	1.38383	0.326921
NOTCH1	TET2	1587	11	43	289	1.40449	0.33903
FAT1	NFE2L2	1587	20	127	196	1.27493	0.340171
NOTCH1	PCDH10	1587	10	43	290	1.27248	0.44719
NOTCH1	SACS	1587	10	43	290	1.27248	0.44719
NOTCH1	TENM1	1587	10	43	290	1.27248	0.44719
CSMD3	SCN1A	1587	13	62	268	1.24148	0.503127
FAT1	CSMD1	1587	18	127	198	1.13589	0.585542
CSMD3	RB1	1587	8	62	273	0.750191	0.603617
CSMD3	DYNC2H1	1587	12	62	269	1.14175	0.617425
NOTCH1	LRRK2	1587	6	43	294	0.753305	0.689309
NOTCH1	PREX2	1587	6	43	294	0.753305	0.689309
NOTCH1	SORCS1	1587	6	43	294	0.753305	0.689309
NOTCH1	KMT2A	1587	9	43	291	1.14133	0.698414
ANKRD11	MUC16	1587	7	297	39	0.959091	1
KCNT2	MUC16	1587	7	297	39	0.959091	1
SCN9A	MUC16	1587	7	297	39	0.959091	1
NSD1	NOTCH1	1587	8	292	43	1.01114	1
AKAP13	NOTCH1	1587	7	293	43	0.881796	1
EPHA5	NOTCH1	1587	7	293	43	0.881796	1
RIF1	NOTCH1	1587	7	293	43	0.881796	1
TRRAP	MUC16	1588	16	288	38	2.32034	0.00764664
MDN1	CSMD3	1588	19	262	61	1.88701	0.0228829
LRP1B	SYNE1	1588	26	143	173	1.66842	0.0329273
CMYA5	NOTCH1	1588	14	286	42	1.85005	0.0593912
SCN2A	NOTCH1	1588	14	286	42	1.85005	0.0593912
FANCM	MUC16	1588	13	291	38	1.86609	0.0759666
MUC16	CFTR	1588	12	38	292	1.7168	0.11465
NOTCH1	VPS13C	1588	13	42	287	1.71206	0.127422
NOTCH1	ZNF469	1588	13	42	287	1.71206	0.127422
ANK3	NOTCH1	1588	3	297	42	0.382049	0.141052
MUC16	PREX2	1588	11	38	293	1.56846	0.229805
CSMD3	CTNNA2	1588	14	61	267	1.36477	0.31523
MUC16	PPP1R9A	1588	10	38	294	1.42112	0.317056
NOTCH1	CPS1	1588	11	42	289	1.43881	0.333654
NOTCH1	NIPBL	1588	11	42	289	1.43881	0.333654
NOTCH1	SPHKAP	1588	11	42	289	1.43881	0.333654
NOTCH1	TNR	1588	10	42	290	1.30358	0.438833
NOTCH1	UTP20	1588	10	42	290	1.30358	0.438833
KIF26B	MUC16	1588	9	295	38	1.27476	0.541548
PLCH1	MUC16	1588	9	295	38	1.27476	0.541548
ZNF831	MUC16	1588	9	295	38	1.27476	0.541548
CNTNAP5	KMT2D	1588	13	260	69	1.1506	0.627634
NOTCH1	SLITRK3	1588	6	42	294	0.771719	0.688378
NOTCH1	FANCM	1588	9	42	291	1.16924	0.694396
NOTCH1	UBR5	1588	9	42	291	1.16924	0.694396
ASH1L	NOTCH1	1588	8	292	42	1.03586	0.845028
CNTN5	NOTCH1	1588	8	292	42	1.03586	0.845028
CELSR1	MUC16	1588	7	297	38	0.984944	1
COL3A1	MUC16	1588	7	297	38	0.984944	1
FN1	MUC16	1588	7	297	38	0.984944	1
BRINP3	NOTCH1	1588	7	293	42	0.903367	1
CDH9	NOTCH1	1588	7	293	42	0.903367	1
LRRC7	NOTCH1	1588	7	293	42	0.903367	1
TDRD6	NOTCH1	1588	7	293	42	0.903367	1
ASPM	CSMD3	1589	20	261	60	2.02848	0.0138002
KMT2A	MUC16	1589	15	289	37	2.22786	0.0182696
TNR	MUC16	1589	15	289	37	2.22786	0.0182696
WDFY3	NOTCH1	1589	15	285	41	2.0389	0.0243747
MUC16	DNAH1	1589	14	37	290	2.07231	0.0299375
MUC16	TDG	1589	14	37	290	2.07231	0.0299375
MUC16	ASH1L	1589	13	37	291	1.91787	0.0499464
MUC16	DSP	1589	13	37	291	1.91787	0.0499464
ICE1	NOTCH1	1589	14	286	41	1.89629	0.0560678
MYH13	NOTCH1	1589	14	286	41	1.89629	0.0560678
CDH9	MUC16	1589	12	292	37	1.76428	0.108898
LAMA3	MUC16	1589	12	292	37	1.76428	0.108898
LRRK2	MUC16	1589	12	292	37	1.76428	0.108898
KMT2D	DNAH3	1589	17	68	256	1.55135	0.113051
CSMD3	COL6A6	1589	15	60	266	1.49307	0.180904
TMEM132C	NOTCH1	1589	11	289	41	1.47481	0.246727
CCDC141	MUC16	1589	10	294	37	1.46042	0.30882
CHD7	MUC16	1589	10	294	37	1.46042	0.30882
LAMA1	MUC16	1589	10	294	37	1.46042	0.30882
KMT2D	FMN2	1589	8	68	265	0.705553	0.500226
NOTCH1	ADAMTS12	1589	5	41	295	0.65701	0.535298
NOTCH1	DSP	1589	9	41	291	1.1985	0.558252
NOTCH1	TENM4	1589	9	41	291	1.1985	0.558252
NOTCH1	TEP1	1589	9	41	291	1.1985	0.558252
CSMD3	COL12A1	1589	12	60	269	1.18128	0.608924
PRR14L	MUC16	1589	8	296	37	1.16057	0.679366
SMG1	MUC16	1589	8	296	37	1.16057	0.679366
NOTCH1	CHD7	1589	6	41	294	0.79103	0.837881
NOTCH1	EPHA6	1589	6	41	294	0.79103	0.837881
NOTCH1	LAMA1	1589	6	41	294	0.79103	0.837881
DCDC1	NOTCH1	1589	7	293	41	0.925926	1
MUC16	MED12L	1589	7	37	297	1.01219	1
MUC16	SLC4A10	1589	7	37	297	1.01219	1
ZNF423	MUC16	1589	6	298	37	0.864746	1
MYH7	MUC16	1590	18	286	36	2.77791	0.00100322
MKI67	MUC16	1590	16	288	36	2.45217	0.00575151
FBN3	MUC16	1590	13	291	36	1.9723	0.0455678
NBAS	MUC16	1590	13	291	36	1.9723	0.0455678
NOTCH1	GRIN2B	1590	14	40	286	1.94507	0.0535739
MUC16	SLITRK3	1590	12	36	292	1.81439	0.104448
CNTN6	MUC16	1590	11	293	36	1.65762	0.154786
EPHA6	MUC16	1590	11	293	36	1.65762	0.154786
CSMD3	CDH10	1590	15	59	266	1.51931	0.176549
MUC16	BOD1L1	1590	10	36	294	1.5019	0.302333
GRIK2	MUC16	1590	9	295	36	1.34723	0.409068
NRK	MUC16	1590	9	295	36	1.34723	0.409068
SZT2	MUC16	1590	9	295	36	1.34723	0.409068
NOTCH1	COL14A1	1590	10	40	290	1.37044	0.426452
NOTCH1	LRFN5	1590	10	40	290	1.37044	0.426452
NOTCH1	REG3A	1590	5	40	295	0.673852	0.533283
NOTCH1	NBAS	1590	9	40	291	1.22922	0.550498
NOTCH1	OTOGL	1590	9	40	291	1.22922	0.550498
KMT2D	MDN1	1590	13	67	260	1.18643	0.621967
VWDE	MUC16	1590	8	296	36	1.19355	0.674399
CUL9	MUC16	1590	7	297	36	1.04095	0.834526
ANKRD11	NOTCH1	1590	6	294	40	0.811307	0.836617
CACNA1H	NOTCH1	1590	8	292	40	1.08901	0.839735
CUL3	NOTCH1	1590	8	292	40	1.08901	0.839735
PPP1R9A	NOTCH1	1590	8	292	40	1.08901	0.839735
SVEP1	NOTCH1	1590	8	292	40	1.08901	0.839735
ADAMTS16	MUC16	1590	6	298	36	0.889325	1
LRP2	KMT2D	1591	22	251	66	2.11186	0.00690203
LRFN5	MUC16	1591	15	289	35	2.35801	0.00934882
TENM4	MUC16	1591	15	289	35	2.35801	0.00934882
SDK1	MUC16	1591	13	291	35	2.02985	0.0420044
CSMD3	DNAH9	1591	17	58	264	1.76577	0.0637237
MUC16	CCDC168	1591	12	35	292	1.8673	0.0687794
MUC16	HIVEP1	1591	12	35	292	1.8673	0.0687794
DCAF4L2	NOTCH1	1591	2	298	39	0.273908	0.0770702
NOTCH1	MKI67	1591	13	39	287	1.8471	0.0773424
TDG	NOTCH1	1591	12	288	39	1.69923	0.117169
VPS13A	NOTCH1	1591	12	288	39	1.69923	0.117169
ADAMTS12	MUC16	1591	11	293	35	1.70602	0.148071
DLC1	MUC16	1591	11	293	35	1.70602	0.148071
FNDC1	MUC16	1591	11	293	35	1.70602	0.148071
PRKDC	MUC16	1591	11	293	35	1.70602	0.148071
SPTBN4	MUC16	1591	11	293	35	1.70602	0.148071
ADGB	MUC16	1591	10	294	35	1.54576	0.217253
ANK3	MUC16	1591	10	294	35	1.54576	0.217253
ATM	NOTCH1	1591	10	290	39	1.40644	0.320812
CASP8	NOTCH1	1591	10	290	39	1.40644	0.320812
FLG2	NOTCH1	1591	10	290	39	1.40644	0.320812
C6	NOTCH1	1591	4	296	39	0.551424	0.39163
AFF3	MUC16	1591	9	295	35	1.38657	0.400663
GNAS	MUC16	1591	9	295	35	1.38657	0.400663
ZNF638	MUC16	1591	9	295	35	1.38657	0.400663
KMT2D	ASPM	1591	14	66	259	1.30283	0.410904
CSMD3	KALRN	1591	12	58	269	1.22353	0.492603
CSMD3	WDFY4	1591	12	58	269	1.22353	0.492603
CAD	MUC16	1591	4	300	35	0.606231	0.503563
CDH7	MUC16	1591	8	296	35	1.22841	0.531748
MORC1	MUC16	1591	8	296	35	1.22841	0.531748
NOTCH1	SDK1	1591	9	39	291	1.26153	0.544012
CCDC168	NOTCH1	1591	8	292	39	1.11763	0.688189
HIVEP1	NOTCH1	1591	8	292	39	1.11763	0.688189
CSMD3	VCAN	1591	8	58	273	0.803925	0.722346
CACNA1B	MUC16	1591	5	299	35	0.760253	0.825625
PTPRM	MUC16	1591	5	299	35	0.760253	0.825625
RICTOR	MUC16	1591	5	299	35	0.760253	0.825625
MYO9A	MUC16	1591	7	297	35	1.07136	0.83093
PLCE1	MUC16	1591	7	297	35	1.07136	0.83093
HRNR	NOTCH1	1591	6	294	39	0.832623	0.835985
PLCB1	NOTCH1	1591	6	294	39	0.832623	0.835985
SZT2	NOTCH1	1591	6	294	39	0.832623	0.835985
CDKN2A	PCLO	1591	15	181	143	0.92205	0.890807
TMEM132D	MUC16	1591	6	298	35	0.915255	1
MAP1A	NOTCH1	1591	7	293	39	0.974631	1
ZNF521	NOTCH1	1591	7	293	39	0.974631	1
TRRAP	NOTCH1	1592	16	284	38	2.35893	0.00693684
FLG2	MUC16	1592	15	289	34	2.42906	0.00824299
BIRC6	CSMD3	1592	17	264	57	1.79785	0.0433364
MUC16	GRIN2A	1592	12	34	292	1.92356	0.0633176
MUC16	MAP1A	1592	12	34	292	1.92356	0.0633176
MUC16	PARD3	1592	12	34	292	1.92356	0.0633176
MUC16	ZNF521	1592	12	34	292	1.92356	0.0633176
CTNNA3	MUC16	1592	11	293	34	1.75727	0.142921
ZNF318	NOTCH1	1592	11	289	38	1.59416	0.166647
DMXL1	MUC16	1592	10	294	34	1.59219	0.207886
KLHL1	MUC16	1592	10	294	34	1.59219	0.207886
TPR	NOTCH1	1592	4	296	38	0.566286	0.388136
ARID1A	MUC16	1592	9	295	34	1.42822	0.394043
CNOT1	MUC16	1592	9	295	34	1.42822	0.394043
MGAM	MUC16	1592	9	295	34	1.42822	0.394043
CSMD3	RIMS2	1592	7	57	274	0.713649	0.475106
USH2A	PCLO	1592	19	177	142	1.20333	0.494652
MUC16	MYT1L	1592	4	34	300	0.624446	0.501079
MYH6	MUC16	1592	8	296	34	1.26533	0.522274
SPAG17	MUC16	1592	8	296	34	1.26533	0.522274
TTC28	MUC16	1592	8	296	34	1.26533	0.522274
UNC5C	MUC16	1592	8	296	34	1.26533	0.522274
WNK1	MUC16	1592	8	296	34	1.26533	0.522274
NOTCH1	CCDC141	1592	9	38	291	1.29552	0.538908
NOTCH1	DNHD1	1592	9	38	291	1.29552	0.538908
ANKRD30B	NOTCH1	1592	5	295	38	0.710194	0.669329
CNOT1	NOTCH1	1592	5	295	38	0.710194	0.669329
PARD3	NOTCH1	1592	8	292	38	1.14768	0.681889
SDK2	NOTCH1	1592	8	292	38	1.14768	0.681889
FREM2	CSMD3	1592	11	270	57	1.13777	0.725535
MUC16	IRF2BPL	1592	5	34	299	0.783094	0.824054
MUC16	LRRTM1	1592	5	34	299	0.783094	0.824054
C10orf71	MUC16	1592	7	297	34	1.10355	0.827939
KIF13B	MUC16	1592	7	297	34	1.10355	0.827939
MYH14	MUC16	1592	7	297	34	1.10355	0.827939
NBEAL1	MUC16	1592	7	297	34	1.10355	0.827939
SETD1B	MUC16	1592	7	297	34	1.10355	0.827939
ZNF462	MUC16	1592	7	297	34	1.10355	0.827939
GNAS	NOTCH1	1592	6	294	38	0.855061	0.836024
MYLK	NOTCH1	1592	6	294	38	0.855061	0.836024
VWDE	NOTCH1	1592	6	294	38	0.855061	0.836024
EP300	FAT1	1592	16	200	122	1.04392	0.888394
MYH10	MUC16	1592	6	298	34	0.94277	1
COL3A1	NOTCH1	1592	7	293	38	1.0009	1
NRK	NOTCH1	1592	7	293	38	1.0009	1
SMG1	NOTCH1	1592	7	293	38	1.0009	1
MUC16	HELZ2	1593	16	33	288	2.67989	0.00246056
MUC16	SORCS1	1593	16	33	288	2.67989	0.00246056
SVEP1	MUC16	1593	15	289	33	2.50395	0.00740821
BPTF	MUC16	1593	14	290	33	2.32909	0.0132964
REV3L	MUC16	1593	14	290	33	2.32909	0.0132964
CEP192	MUC16	1593	13	291	33	2.15544	0.0243294
COL19A1	MUC16	1593	13	291	33	2.15544	0.0243294
FER1L6	MUC16	1593	13	291	33	2.15544	0.0243294
SDK2	MUC16	1593	13	291	33	2.15544	0.0243294
HYDIN	CSMD3	1593	18	263	56	1.94615	0.0269274
CACNA1A	NOTCH1	1593	13	287	37	1.94944	0.0471957
RUNX1T1	MUC16	1593	12	292	33	1.98301	0.0588941
UBR4	MUC16	1593	12	292	33	1.98301	0.0588941
NOTCH1	ABCA4	1593	2	37	298	0.289074	0.0745102
HELZ2	NOTCH1	1593	12	288	37	1.79327	0.106234
CSMD3	DNAH17	1593	15	56	266	1.60366	0.121535
TGFBR2	NOTCH1	1593	11	289	37	1.63824	0.158034
ADCY8	MUC16	1593	10	294	33	1.64143	0.200245
ANKRD30B	MUC16	1593	10	294	33	1.64143	0.200245
FREM3	MUC16	1593	10	294	33	1.64143	0.200245
CSMD3	COL22A1	1593	14	56	267	1.49122	0.224185
KNDC1	MUC16	1593	9	295	33	1.47239	0.28774
NCOR2	MUC16	1593	9	295	33	1.47239	0.28774
NEXMIF	MUC16	1593	9	295	33	1.47239	0.28774
TLN2	MUC16	1593	9	295	33	1.47239	0.28774
TPR	MUC16	1593	9	295	33	1.47239	0.28774
REV3L	NOTCH1	1593	10	290	37	1.48427	0.305072
LRP1B	CDKN2A	1593	20	138	179	1.28959	0.337844
MED1	MUC16	1593	3	301	33	0.481269	0.351846
NOTCH1	ADAMTSL1	1593	4	37	296	0.58195	0.386705
NOTCH1	TMEM132D	1593	4	37	296	0.58195	0.386705
FNDC1	NOTCH1	1593	9	291	37	1.33135	0.413255
KCNT2	NOTCH1	1593	9	291	37	1.33135	0.413255
SCN9A	NOTCH1	1593	9	291	37	1.33135	0.413255
LRRC4C	MUC16	1593	4	300	33	0.643765	0.500704
NLRP3	MUC16	1593	4	300	33	0.643765	0.500704
PCSK5	MUC16	1593	4	300	33	0.643765	0.500704
SAMD9	MUC16	1593	4	300	33	0.643765	0.500704
ADAMTSL1	MUC16	1593	8	296	33	1.30447	0.514312
ATP13A5	MUC16	1593	8	296	33	1.30447	0.514312
DCAF4L2	MUC16	1593	8	296	33	1.30447	0.514312
MYO10	MUC16	1593	8	296	33	1.30447	0.514312
PCNT	MUC16	1593	8	296	33	1.30447	0.514312
PIEZO2	MUC16	1593	8	296	33	1.30447	0.514312
TBCEL-TECTA	MUC16	1593	8	296	33	1.30447	0.514312
CSMD3	LAMA5	1593	11	56	270	1.1588	0.600195
ADGRG4	MUC16	1593	7	297	33	1.13762	0.666463
CACNA1C	MUC16	1593	7	297	33	1.13762	0.666463
SYTL2	MUC16	1593	7	297	33	1.13762	0.666463
NOTCH1	LAMB4	1593	5	37	295	0.729838	0.667588
CELSR1	NOTCH1	1593	8	292	37	1.17943	0.676577
RUNX1T1	NOTCH1	1593	8	292	37	1.17943	0.676577
BRCA1	MUC16	1593	5	299	33	0.80732	0.82329
CACNA2D1	MUC16	1593	5	299	33	0.80732	0.82329
SHANK1	MUC16	1593	5	299	33	0.80732	0.82329
CSMD3	DCHS2	1593	10	56	271	1.04967	0.859292
CSMD3	MUC12	1593	10	56	271	1.04967	0.859292
KMT2D	SCN1A	1593	11	64	262	1.04501	0.865991
CDH7	NOTCH1	1593	6	294	37	0.878715	1
CUL9	NOTCH1	1593	6	294	37	0.878715	1
FREM3	NOTCH1	1593	6	294	37	0.878715	1
MGAM	NOTCH1	1593	6	294	37	0.878715	1
ZNF423	NOTCH1	1593	6	294	37	0.878715	1
AFF3	NOTCH1	1593	7	293	37	1.02858	1
SLC4A10	NOTCH1	1593	7	293	37	1.02858	1
HYDIN	KMT2D	1593	10	263	64	0.946427	1
KMT2D	RP1	1594	23	63	250	2.32637	0.00140693
PCLO	SYNE1	1594	29	140	167	1.97631	0.00308618
DNAH1	NOTCH1	1594	15	285	36	2.32909	0.00985638
DNAH14	CSMD3	1594	19	262	55	2.10073	0.010533
HRNR	MUC16	1594	13	291	32	2.22413	0.0213671
PLCB1	MUC16	1594	13	291	32	2.22413	0.0213671
ANKRD17	NOTCH1	1594	14	286	36	2.16636	0.0267574
PKHD1L1	FAT1	1594	24	192	120	1.6599	0.0383737
ATR	MUC16	1594	12	292	32	2.04618	0.0555144
TEX15	MUC16	1594	12	292	32	2.04618	0.0555144
CENPE	MUC16	1594	11	293	32	1.86929	0.0878723
PCDH17	MUC16	1594	11	293	32	1.86929	0.0878723
TNIK	MUC16	1594	10	294	32	1.69375	0.194431
SPTBN4	NOTCH1	1594	10	290	36	1.52643	0.221808
NOTCH1	DMXL2	1594	3	36	297	0.447389	0.260745
NOTCH1	DPP6	1594	3	36	297	0.447389	0.260745
ANK2	CSMD3	1594	13	268	55	1.40556	0.292074
HERC1	CSMD3	1594	13	268	55	1.40556	0.292074
KMT2D	RB1	1594	7	63	266	0.665955	0.383767
ADGB	NOTCH1	1594	9	291	36	1.36917	0.404324
FN1	NOTCH1	1594	9	291	36	1.36917	0.404324
GRIK2	NOTCH1	1594	9	291	36	1.36917	0.404324
UBR4	NOTCH1	1594	9	291	36	1.36917	0.404324
CENPF	MUC16	1594	8	296	32	1.34605	0.508022
CEP295	MUC16	1594	8	296	32	1.34605	0.508022
KMT2E	MUC16	1594	8	296	32	1.34605	0.508022
TRPM3	MUC16	1594	8	296	32	1.34605	0.508022
PAPPA2	CSMD3	1594	7	274	55	0.740517	0.583397
CSMD3	ADGRB3	1594	11	55	270	1.18061	0.595021
BRWD3	MUC16	1594	7	297	32	1.1739	0.658631
NLGN1	MUC16	1594	7	297	32	1.1739	0.658631
NOTCH1	GREB1	1594	5	36	295	0.750573	0.667218
NOTCH1	NBEAL1	1594	5	36	295	0.750573	0.667218
NOTCH1	TBCEL-TECTA	1594	5	36	295	0.750573	0.667218
NOTCH1	ZNF462	1594	5	36	295	0.750573	0.667218
ABCC9	NOTCH1	1594	7	293	36	1.05781	0.832564
NOTCH2	CSMD3	1594	8	273	55	0.849352	0.855663
KMT2D	DNAH14	1594	11	63	262	1.06226	0.864684
CHD9	MUC16	1594	5	299	32	0.83306	1
HTT	MUC16	1594	5	299	32	0.83306	1
ITPR2	MUC16	1594	5	299	32	0.83306	1
JMJD1C	MUC16	1594	5	299	32	0.83306	1
NRXN2	MUC16	1594	5	299	32	0.83306	1
EP400	MUC16	1594	6	298	32	1.00293	1
RASA1	MUC16	1594	6	298	32	1.00293	1
TDRD15	MUC16	1594	6	298	32	1.00293	1
KNDC1	NOTCH1	1594	6	294	36	0.903698	1
PLCE1	NOTCH1	1594	6	294	36	0.903698	1
TNIK	NOTCH1	1594	6	294	36	0.903698	1
TTC28	NOTCH1	1594	6	294	36	0.903698	1
MUC16	DNHD1	1595	16	31	288	2.85632	0.00165821
MYLK	MUC16	1595	13	291	31	2.29726	0.0189657
COL6A5	KMT2D	1595	19	254	62	1.92365	0.0212433
MUC16	ZBBX	1595	12	31	292	2.11344	0.0340926
BPTF	NOTCH1	1595	12	288	35	1.89794	0.065548
KIF26B	NOTCH1	1595	12	288	35	1.89794	0.065548
PLCH1	NOTCH1	1595	12	288	35	1.89794	0.065548
LOXHD1	MUC16	1595	11	293	31	1.93093	0.0824646
NOTCH1	RGS7	1595	2	35	298	0.305972	0.106837
CHD6	MUC16	1595	10	294	31	1.74945	0.12981
TACC2	MUC16	1595	10	294	31	1.74945	0.12981
BOD1L1	NOTCH1	1595	11	289	35	1.73396	0.145174
COL19A1	NOTCH1	1595	11	289	35	1.73396	0.145174
CTNNA3	NOTCH1	1595	10	290	35	1.571	0.211931
PRR14L	NOTCH1	1595	10	290	35	1.571	0.211931
SRRM2	NOTCH1	1595	10	290	35	1.571	0.211931
NOTCH1	ANK1	1595	3	35	297	0.460463	0.257793
ACACB	MUC16	1595	9	295	31	1.56928	0.269013
PLXNB2	MUC16	1595	9	295	31	1.56928	0.269013
SPTB	MUC16	1595	9	295	31	1.56928	0.269013
FAT1	OBSCN	1595	19	119	197	1.29252	0.325979
FAT1	ZFHX4	1595	19	119	197	1.29252	0.325979
CSMD3	PRUNE2	1595	12	54	269	1.31743	0.376245
ADAMTS18	MUC16	1595	8	296	31	1.39032	0.378156
DPP6	MUC16	1595	8	296	31	1.39032	0.378156
SETX	NOTCH1	1595	9	291	35	1.40914	0.397069
TEX15	NOTCH1	1595	9	291	35	1.40914	0.397069
ZNF638	NOTCH1	1595	9	291	35	1.40914	0.397069
CTNNA2	KMT2D	1595	13	260	62	1.28611	0.399461
AKAP6	NOTCH1	1595	4	296	35	0.615964	0.502492
DOCK2	NOTCH1	1595	4	296	35	0.615964	0.502492
DPP10	NOTCH1	1595	4	296	35	0.615964	0.502492
MMP16	NOTCH1	1595	4	296	35	0.615964	0.502492
PKD1L1	NOTCH1	1595	4	296	35	0.615964	0.502492
PTPRQ	NOTCH1	1595	4	296	35	0.615964	0.502492
ADCY8	NOTCH1	1595	8	292	35	1.24838	0.526567
GRM3	NOTCH1	1595	8	292	35	1.24838	0.526567
CSMD3	KDM6A	1595	7	54	274	0.754697	0.58301
CSMD3	ALMS1	1595	11	54	270	1.20322	0.5907
MUC16	COL4A4	1595	7	31	297	1.21251	0.652006
MUC16	IGSF10	1595	7	31	297	1.21251	0.652006
MUC16	ROS1	1595	7	31	297	1.21251	0.652006
CSMD3	PCDH9	1595	10	54	271	1.0899	0.721868
CSMD3	PTCH1	1595	10	54	271	1.0899	0.721868
MYH10	NOTCH1	1595	5	295	35	0.772493	0.824881
NOTCH1	MYH6	1595	7	35	293	1.08871	0.829354
CELSR2	MUC16	1595	5	299	31	0.860459	1
SRRM2	MUC16	1596	15	289	30	2.75952	0.00286244
FBN3	NOTCH1	1596	15	285	34	2.46891	0.00774337
AHNAK2	KMT2D	1596	19	254	61	1.95637	0.0201683
ACAN	MUC16	1596	12	292	30	2.18519	0.0302383
ZNF831	NOTCH1	1596	13	287	34	2.12523	0.038151
DLC1	NOTCH1	1596	12	288	34	1.95513	0.060781
FER1L6	NOTCH1	1596	12	288	34	1.95513	0.060781
GREB1	MUC16	1596	11	293	30	1.99645	0.0783887
PTPRT	MUC16	1596	11	293	30	1.99645	0.0783887
AKAP9	CSMD3	1596	15	266	53	1.69756	0.0802759
ZFHX3	KMT2D	1596	16	257	61	1.6284	0.0949744
FRYL	MUC16	1596	10	294	30	1.80885	0.121712
HEATR1	MUC16	1596	10	294	30	1.80885	0.121712
NUMA1	MUC16	1596	10	294	30	1.80885	0.121712
OTOG	MUC16	1596	10	294	30	1.80885	0.121712
CSMD3	ADAMTS20	1596	14	53	267	1.57853	0.155865
CSMD3	LYST	1596	13	53	268	1.46039	0.216662
COL6A6	KMT2D	1596	14	259	61	1.41398	0.239137
DNAH9	KMT2D	1596	14	259	61	1.41398	0.239137
CSMD3	MYO16	1596	5	53	276	0.545671	0.255654
DOP1A	MUC16	1596	9	295	30	1.62257	0.262657
DPP10	MUC16	1596	9	295	30	1.62257	0.262657
GRIN3A	MUC16	1596	9	295	30	1.62257	0.262657
MEGF8	MUC16	1596	9	295	30	1.62257	0.262657
PKD1L1	MUC16	1596	9	295	30	1.62257	0.262657
NOTCH1	ARID1A	1596	9	34	291	1.45147	0.293191
NOTCH1	CENPE	1596	9	34	291	1.45147	0.293191
NOTCH1	MORC1	1596	9	34	291	1.45147	0.293191
CFAP54	MUC16	1596	8	296	30	1.43753	0.367326
HDAC9	MUC16	1596	8	296	30	1.43753	0.367326
MGA	MUC16	1596	8	296	30	1.43753	0.367326
MTOR	MUC16	1596	8	296	30	1.43753	0.367326
CSMD3	MYH15	1596	12	53	269	1.34311	0.370157
CSMD3	PTPRD	1596	12	53	269	1.34311	0.370157
KMT2D	CDH10	1596	13	61	260	1.308	0.394241
ADAMTS16	NOTCH1	1596	8	292	34	1.28588	0.518063
[truncated: 7,697 more rows]
