# Supplementary material for: Integrated cohort of esophageal squamous cell cancer reveals genomic features underlying clinical characteristics
Source: Nat Commun. 2022 Sep 7;13:5268. doi: 10.1038/s41467-022-32962-1 (PMC9452532; doi:10.1038/s41467-022-32962-1)
Supplement: Supplementary file 12 — Supplementary Data 9 [file 41467_2022_32962_MOESM12_ESM.xlsx]

## Sheet: Sheet1
Hugo_Symbol	Age								Location
	yong			old			Fisher’s exact pvalue		upper			middle			lower			Fisher’s exact pvalue
	total	mutation	freq	total	mutation	freq			total	mutation	freq	total	mutation	freq	total	mutation	freq
TP53	210	166	0.790476	242	196	0.809917	0.637662		94	82	0.87234	683	530	0.775988	442	368	0.832579	0.0149171
TTN	210	81	0.385714	242	76	0.31405	0.114288		94	33	0.351064	683	229	0.335286	442	162	0.366516	0.55597
MUC16	210	29	0.138095	242	43	0.177686	0.302659		94	11	0.117021	683	108	0.158126	442	69	0.156109	0.619656
NOTCH1	210	21	0.1	242	53	0.219008	0.000835414		94	14	0.148936	683	101	0.147877	442	82	0.18552	0.237039
CSMD3	210	30	0.142857	242	38	0.157025	0.694417		94	19	0.202128	683	91	0.133236	442	63	0.142534	0.199484
KMT2D	210	19	0.0904762	242	33	0.136364	0.140961		94	13	0.138298	683	120	0.175695	442	56	0.126697	0.0787168
FAT1	210	19	0.0904762	242	31	0.128099	0.230529		94	11	0.117021	683	83	0.121523	442	60	0.135747	0.77524
LRP1B	210	17	0.0809524	242	25	0.103306	0.51631		94	11	0.117021	683	65	0.0951684	442	43	0.0972851	0.762932
PCLO	210	22	0.104762	242	22	0.0909091	0.636547		94	14	0.148936	683	66	0.0966325	442	42	0.0950226	0.264135
SYNE1	210	19	0.0904762	242	12	0.0495868	0.0954112		94	10	0.106383	683	57	0.0834553	442	37	0.0837104	0.716695
DNAH5	210	19	0.0904762	242	20	0.0826446	0.866926		94	14	0.148936	683	56	0.0819912	442	37	0.0837104	0.106853
USH2A	210	16	0.0761905	242	23	0.0950413	0.506092		94	11	0.117021	683	63	0.0922401	442	28	0.0633484	0.099636
XIRP2	210	7	0.0333333	242	24	0.0991736	0.00805157		94	8	0.0851064	683	58	0.0849195	442	38	0.0859729	1
ZNF750	210	17	0.0809524	242	18	0.0743802	0.860693		94	10	0.106383	683	49	0.0717423	442	45	0.10181	0.142867
FSIP2	210	21	0.1	242	25	0.103306	1		94	13	0.138298	683	62	0.090776	442	35	0.0791855	0.185904
CDKN2A	210	15	0.0714286	242	26	0.107438	0.193608		94	12	0.12766	683	56	0.0819912	442	41	0.0927602	0.314755
RYR2	210	17	0.0809524	242	18	0.0743802	0.860693		94	8	0.0851064	683	58	0.0849195	442	36	0.081448	0.973472
NFE2L2	210	19	0.0904762	242	20	0.0826446	0.866926		94	15	0.159574	683	52	0.0761347	442	35	0.0791855	0.0317735
CSMD1	210	12	0.0571429	242	17	0.0702479	0.701033		94	4	0.0425532	683	58	0.0849195	442	21	0.0475113	0.034121
PKHD1L1	210	21	0.1	242	11	0.0454545	0.0275705		94	7	0.0744681	683	49	0.0717423	442	37	0.0837104	0.7783
OBSCN	210	17	0.0809524	242	21	0.0867769	0.866372		94	7	0.0744681	683	46	0.0673499	442	21	0.0475113	0.309705
ZFHX4	210	14	0.0666667	242	16	0.0661157	1		94	10	0.106383	683	42	0.0614934	442	25	0.0565611	0.193639
EP300	210	15	0.0714286	242	15	0.0619835	0.708688		94	4	0.0425532	683	60	0.0878477	442	35	0.0791855	0.341148
PIK3CA	210	10	0.047619	242	14	0.0578512	0.678688		94	7	0.0744681	683	41	0.0600293	442	36	0.081448	0.365044
EYS	210	17	0.0809524	242	11	0.0454545	0.169934		94	8	0.0851064	683	49	0.0717423	442	24	0.0542986	0.352379
FAT3	210	11	0.052381	242	16	0.0661157	0.55851		94	6	0.0638298	683	46	0.0673499	442	34	0.0769231	0.814324
FAT2	210	14	0.0666667	242	18	0.0743802	0.854711		94	4	0.0425532	683	59	0.0863836	442	21	0.0475113	0.0247927
SI	210	11	0.052381	242	19	0.0785124	0.343967		94	7	0.0744681	683	38	0.0556369	442	38	0.0859729	0.126446
FBXW7	210	13	0.0619048	242	14	0.0578512	1		94	4	0.0425532	683	47	0.0688141	442	35	0.0791855	0.481171
NEB	210	20	0.0952381	242	21	0.0867769	0.869801		94	9	0.0957447	683	42	0.0614934	442	27	0.061086	0.405225
ADGRV1	210	14	0.0666667	242	20	0.0826446	0.593535		94	5	0.0531915	683	38	0.0556369	442	23	0.0520362	0.979942
DNAH11	210	7	0.0333333	242	19	0.0785124	0.043868		94	8	0.0851064	683	45	0.0658858	442	21	0.0475113	0.243441
FLG	210	17	0.0809524	242	12	0.0495868	0.183907		94	8	0.0851064	683	36	0.0527086	442	13	0.0294118	0.033993
FAT4	210	9	0.0428571	242	18	0.0743802	0.169933		94	4	0.0425532	683	44	0.0644217	442	23	0.0520362	0.623128
HMCN1	210	16	0.0761905	242	12	0.0495868	0.248732		94	6	0.0638298	683	38	0.0556369	442	26	0.0588235	0.909108
SYNE2	210	11	0.052381	242	16	0.0661157	0.55851		94	3	0.0319149	683	36	0.0527086	442	27	0.061086	0.555528
PLEC	210	7	0.0333333	242	21	0.0867769	0.0194563		94	8	0.0851064	683	35	0.0512445	442	24	0.0542986	0.389397
RELN	210	8	0.0380952	242	16	0.0661157	0.211582		94	5	0.0531915	683	38	0.0556369	442	23	0.0520362	0.979942
DST	210	14	0.0666667	242	13	0.053719	0.691388		94	7	0.0744681	683	42	0.0614934	442	19	0.0429864	0.269337
KMT2C	210	10	0.047619	242	22	0.0909091	0.0970858		94	9	0.0957447	683	33	0.0483163	442	24	0.0542986	0.170809
DMD	210	9	0.0428571	242	16	0.0661157	0.309007		94	3	0.0319149	683	38	0.0556369	442	30	0.0678733	0.393038
SPTA1	210	6	0.0285714	242	19	0.0785124	0.0230559		94	7	0.0744681	683	38	0.0556369	442	21	0.0475113	0.48932
NOTCH3	210	8	0.0380952	242	24	0.0991736	0.0157254		94	2	0.0212766	683	43	0.0629575	442	23	0.0520362	0.248554
MUC4	210	8	0.0380952	242	15	0.0619835	0.288088		94	2	0.0212766	683	37	0.0541728	442	35	0.0791855	0.0563029
ABCA13	210	12	0.0571429	242	14	0.0578512	1		94	9	0.0957447	683	34	0.0497804	442	23	0.0520362	0.192887
MACF1	210	12	0.0571429	242	17	0.0702479	0.701033		94	5	0.0531915	683	47	0.0688141	442	17	0.0384615	0.0936037
APOB	210	11	0.052381	242	15	0.0619835	0.690999		94	6	0.0638298	683	40	0.0585652	442	29	0.0656109	0.881149
RYR3	210	10	0.047619	242	11	0.0454545	1		94	3	0.0319149	683	41	0.0600293	442	24	0.0542986	0.599826
FAM135B	210	9	0.0428571	242	10	0.0413223	1		94	5	0.0531915	683	37	0.0541728	442	20	0.0452489	0.823991
NAV3	210	9	0.0428571	242	11	0.0454545	1		94	8	0.0851064	683	38	0.0556369	442	22	0.0497738	0.393996
AHNAK	210	7	0.0333333	242	17	0.0702479	0.0942365		94	4	0.0425532	683	33	0.0483163	442	19	0.0429864	0.953348
DNAH8	210	8	0.0380952	242	10	0.0413223	1		94	8	0.0851064	683	28	0.0409956	442	21	0.0475113	0.170705
CUBN	210	15	0.0714286	242	18	0.0743802	1		94	5	0.0531915	683	33	0.0483163	442	16	0.0361991	0.516035
PKHD1	210	8	0.0380952	242	9	0.0371901	1		94	5	0.0531915	683	34	0.0497804	442	21	0.0475113	0.915327
CREBBP	210	8	0.0380952	242	9	0.0371901	1		94	7	0.0744681	683	35	0.0512445	442	16	0.0361991	0.227347
VPS13B	210	15	0.0714286	242	22	0.0909091	0.494741		94	0	0	683	36	0.0527086	442	25	0.0565611	0.0290415
PCDH15	210	7	0.0333333	242	18	0.0743802	0.064719		94	7	0.0744681	683	37	0.0541728	442	17	0.0384615	0.243064
MUC5B	210	9	0.0428571	242	15	0.0619835	0.40648		94	5	0.0531915	683	21	0.0307467	442	10	0.0226244	0.245347
MUC17	210	5	0.0238095	242	16	0.0661157	0.0425117		94	2	0.0212766	683	23	0.033675	442	18	0.040724	0.692958
THSD7A	210	11	0.052381	242	18	0.0743802	0.442046		94	8	0.0851064	683	30	0.0439239	442	20	0.0452489	0.237101
RYR1	210	4	0.0190476	242	13	0.053719	0.0802687		94	6	0.0638298	683	31	0.045388	442	15	0.0339367	0.340044
LRP2	210	7	0.0333333	242	6	0.0247934	0.779168		94	3	0.0319149	683	32	0.0468521	442	20	0.0452489	0.930098
DNAH7	210	10	0.047619	242	16	0.0661157	0.425838		94	8	0.0851064	683	30	0.0439239	442	18	0.040724	0.170352
IGFN1	210	10	0.047619	242	16	0.0661157	0.425838		94	5	0.0531915	683	37	0.0541728	442	16	0.0361991	0.337571
ZNF804B	210	10	0.047619	242	9	0.0371901	0.642663		94	4	0.0425532	683	37	0.0541728	442	21	0.0475113	0.878554
EPPK1	210	14	0.0666667	242	11	0.0454545	0.410104		94	6	0.0638298	683	33	0.0483163	442	27	0.061086	0.543954
RP1	210	4	0.0190476	242	11	0.0454545	0.186626		94	3	0.0319149	683	25	0.0366032	442	20	0.0452489	0.802229
UNC13C	210	10	0.047619	242	12	0.0495868	1		94	4	0.0425532	683	22	0.0322108	442	24	0.0542986	0.168929
DNAH6	210	7	0.0333333	242	13	0.053719	0.362112		94	6	0.0638298	683	25	0.0366032	442	18	0.040724	0.409145
DNAH3	210	10	0.047619	242	11	0.0454545	1		94	5	0.0531915	683	28	0.0409956	442	22	0.0497738	0.663403
COL11A1	210	10	0.047619	242	10	0.0413223	0.820534		94	5	0.0531915	683	35	0.0512445	442	18	0.040724	0.693133
CNTNAP5	210	8	0.0380952	242	11	0.0454545	0.815777		94	6	0.0638298	683	22	0.0322108	442	22	0.0497738	0.146625
COL6A5	210	6	0.0285714	242	11	0.0454545	0.459111		94	1	0.0106383	683	39	0.057101	442	12	0.0271493	0.0152149
AHNAK2	210	3	0.0142857	242	9	0.0371901	0.15281		94	6	0.0638298	683	20	0.0292826	442	11	0.0248869	0.144689
ASPM	210	17	0.0809524	242	13	0.053719	0.261396		94	3	0.0319149	683	27	0.0395315	442	19	0.0429864	0.898425
MDN1	210	7	0.0333333	242	7	0.0289256	0.793127		94	5	0.0531915	683	31	0.045388	442	19	0.0429864	0.846594
UNC80	210	4	0.0190476	242	10	0.0413223	0.275992		94	2	0.0212766	683	27	0.0395315	442	18	0.040724	0.777948
AJUBA	210	8	0.0380952	242	12	0.0495868	0.6495		94	2	0.0212766	683	29	0.0424597	442	20	0.0452489	0.661716
ZFHX3	210	7	0.0333333	242	11	0.0454545	0.631909		94	5	0.0531915	683	29	0.0424597	442	13	0.0294118	0.354772
KIAA1109	210	10	0.047619	242	10	0.0413223	0.820534		94	2	0.0212766	683	33	0.0483163	442	18	0.040724	0.550352
FMN2	210	7	0.0333333	242	11	0.0454545	0.631909		94	7	0.0744681	683	28	0.0409956	442	7	0.0158371	0.00449162
COL6A6	210	5	0.0238095	242	13	0.053719	0.147103		94	7	0.0744681	683	25	0.0366032	442	15	0.0339367	0.184859
DNAH9	210	8	0.0380952	242	11	0.0454545	0.815777		94	3	0.0319149	683	22	0.0322108	442	12	0.0271493	0.868575
CTNNA2	210	12	0.0571429	242	9	0.0371901	0.373162		94	2	0.0212766	683	22	0.0322108	442	16	0.0361991	0.822419
SCN1A	210	5	0.0238095	242	10	0.0413223	0.430977		94	5	0.0531915	683	30	0.0439239	442	17	0.0384615	0.736846
HYDIN	210	11	0.052381	242	13	0.053719	1		94	6	0.0638298	683	27	0.0395315	442	10	0.0226244	0.0817844
DYNC2H1	210	6	0.0285714	242	7	0.0289256	1		94	5	0.0531915	683	27	0.0395315	442	14	0.0316742	0.515454
CDH10	210	9	0.0428571	242	7	0.0289256	0.454492		94	4	0.0425532	683	29	0.0424597	442	17	0.0384615	0.92453
BIRC6	210	9	0.0428571	242	7	0.0289256	0.454492		94	5	0.0531915	683	23	0.033675	442	18	0.040724	0.530339
DNAH14	210	8	0.0380952	242	8	0.0330579	0.803454		94	5	0.0531915	683	23	0.033675	442	14	0.0316742	0.552069
SPEN	210	9	0.0428571	242	12	0.0495868	0.824647		94	7	0.0744681	683	28	0.0409956	442	13	0.0294118	0.11711
COL12A1	210	2	0.00952381	242	8	0.0330579	0.114307		94	3	0.0319149	683	26	0.0380673	442	14	0.0316742	0.91277
DNAH17	210	8	0.0380952	242	11	0.0454545	0.815777		94	4	0.0425532	683	20	0.0292826	442	15	0.0339367	0.69067
LAMA2	210	8	0.0380952	242	8	0.0330579	0.803454		94	6	0.0638298	683	26	0.0380673	442	15	0.0339367	0.375268
KALRN	210	10	0.047619	242	13	0.053719	0.832434		94	5	0.0531915	683	24	0.0351391	442	20	0.0452489	0.493405
COL22A1	210	11	0.052381	242	11	0.0454545	0.827698		94	4	0.0425532	683	20	0.0292826	442	20	0.0452489	0.328115
WDFY4	210	4	0.0190476	242	12	0.0495868	0.123546		94	3	0.0319149	683	22	0.0322108	442	13	0.0294118	0.967231
RB1	210	15	0.0714286	242	6	0.0247934	0.0240301		94	3	0.0319149	683	26	0.0380673	442	18	0.040724	0.972464
AKAP9	210	6	0.0285714	242	12	0.0495868	0.336456		94	2	0.0212766	683	21	0.0307467	442	13	0.0294118	1
SRCAP	210	8	0.0380952	242	12	0.0495868	0.6495		94	6	0.0638298	683	18	0.0263543	442	10	0.0226244	0.0918247
ANK2	210	7	0.0333333	242	10	0.0413223	0.805539		94	4	0.0425532	683	25	0.0366032	442	12	0.0271493	0.579857
FREM2	210	5	0.0238095	242	9	0.0371901	0.587889		94	6	0.0638298	683	21	0.0307467	442	10	0.0226244	0.101512
HERC1	210	5	0.0238095	242	7	0.0289256	0.778304		94	2	0.0212766	683	27	0.0395315	442	18	0.040724	0.777948
LAMA5	210	9	0.0428571	242	13	0.053719	0.664957		94	5	0.0531915	683	21	0.0307467	442	11	0.0248869	0.317136
ADAMTS20	210	9	0.0428571	242	7	0.0289256	0.454492		94	5	0.0531915	683	15	0.0219619	442	20	0.0452489	0.0354824
MUC12	210	5	0.0238095	242	9	0.0371901	0.587889		94	5	0.0531915	683	14	0.0204978	442	8	0.0180995	0.108389
PRUNE2	210	5	0.0238095	242	11	0.0454545	0.307927		94	3	0.0319149	683	24	0.0351391	442	12	0.0271493	0.764854
ADGRB3	210	5	0.0238095	242	10	0.0413223	0.430977		94	1	0.0106383	683	22	0.0322108	442	12	0.0271493	0.598066
DCHS2	210	6	0.0285714	242	11	0.0454545	0.459111		94	4	0.0425532	683	22	0.0322108	442	17	0.0384615	0.714663
HECTD4	210	9	0.0428571	242	7	0.0289256	0.454492		94	3	0.0319149	683	26	0.0380673	442	17	0.0384615	1
VCAN	210	8	0.0380952	242	11	0.0454545	0.815777		94	4	0.0425532	683	17	0.0248902	442	16	0.0361991	0.355449
USP34	210	8	0.0380952	242	11	0.0454545	0.815777		94	3	0.0319149	683	23	0.033675	442	17	0.0384615	0.940189
LYST	210	7	0.0333333	242	4	0.0165289	0.360148		94	3	0.0319149	683	25	0.0366032	442	14	0.0316742	0.939188
ALMS1	210	10	0.047619	242	5	0.0206612	0.122321		94	5	0.0531915	683	22	0.0322108	442	14	0.0316742	0.496324
DIDO1	210	7	0.0333333	242	13	0.053719	0.362112		94	2	0.0212766	683	24	0.0351391	442	12	0.0271493	0.758906
PPFIA2	210	8	0.0380952	242	9	0.0371901	1		94	2	0.0212766	683	24	0.0351391	442	13	0.0294118	0.84521
PTPRD	210	6	0.0285714	242	6	0.0247934	1		94	2	0.0212766	683	19	0.0278184	442	13	0.0294118	0.96302
MYH15	210	11	0.052381	242	11	0.0454545	0.827698		94	2	0.0212766	683	23	0.033675	442	14	0.0316742	0.906022
LRP1	210	6	0.0285714	242	8	0.0330579	1		94	5	0.0531915	683	24	0.0351391	442	11	0.0248869	0.281922
TG	210	8	0.0380952	242	4	0.0165289	0.240005		94	6	0.0638298	683	21	0.0307467	442	7	0.0158371	0.0306758
COL6A3	210	7	0.0333333	242	10	0.0413223	0.805539		94	6	0.0638298	683	19	0.0278184	442	10	0.0226244	0.108309
PCDH9	210	5	0.0238095	242	12	0.0495868	0.215021		94	1	0.0106383	683	20	0.0292826	442	10	0.0226244	0.630701
PEG3	210	4	0.0190476	242	7	0.0289256	0.555281		94	3	0.0319149	683	29	0.0424597	442	8	0.0180995	0.0662822
PTCH1	210	7	0.0333333	242	7	0.0289256	0.793127		94	1	0.0106383	683	26	0.0380673	442	18	0.040724	0.426885
RIMS2	210	9	0.0428571	242	8	0.0330579	0.626979		94	3	0.0319149	683	23	0.033675	442	16	0.0361991	0.969138
ZNF536	210	3	0.0142857	242	11	0.0454545	0.0621259		94	3	0.0319149	683	19	0.0278184	442	14	0.0316742	0.83427
NOTCH2	210	7	0.0333333	242	14	0.0578512	0.265572		94	5	0.0531915	683	18	0.0263543	442	18	0.040724	0.195139
HCN1	210	6	0.0285714	242	6	0.0247934	1		94	6	0.0638298	683	22	0.0322108	442	13	0.0294118	0.223756
FRAS1	210	8	0.0380952	242	3	0.0123967	0.123103		94	7	0.0744681	683	23	0.033675	442	12	0.0271493	0.0855475
RNF213	210	8	0.0380952	242	9	0.0371901	1		94	3	0.0319149	683	21	0.0307467	442	11	0.0248869	0.829178
PAPPA2	210	6	0.0285714	242	12	0.0495868	0.336456		94	3	0.0319149	683	25	0.0366032	442	14	0.0316742	0.939188
ASTN1	210	9	0.0428571	242	5	0.0206612	0.186963		94	2	0.0212766	683	26	0.0380673	442	15	0.0339367	0.785414
MYH2	210	7	0.0333333	242	7	0.0289256	0.793127		94	3	0.0319149	683	15	0.0219619	442	18	0.040724	0.184328
CACNA1E	210	6	0.0285714	242	13	0.053719	0.241278		94	6	0.0638298	683	19	0.0278184	442	9	0.020362	0.0762875
ZNF717	210	4	0.0190476	242	13	0.053719	0.0802687		94	4	0.0425532	683	18	0.0263543	442	16	0.0361991	0.450711
WDR87	210	9	0.0428571	242	5	0.0206612	0.186963		94	3	0.0319149	683	20	0.0292826	442	12	0.0271493	0.929389
PDZD2	210	7	0.0333333	242	7	0.0289256	0.793127		94	5	0.0531915	683	18	0.0263543	442	16	0.0361991	0.262207
FBN1	210	2	0.00952381	242	11	0.0454545	0.0247552		94	5	0.0531915	683	23	0.033675	442	10	0.0226244	0.244298
MYH1	210	4	0.0190476	242	9	0.0371901	0.27579		94	3	0.0319149	683	29	0.0424597	442	10	0.0226244	0.203385
CPLANE1	210	8	0.0380952	242	6	0.0247934	0.430464		94	6	0.0638298	683	23	0.033675	442	16	0.0361991	0.299243
FBN2	210	10	0.047619	242	5	0.0206612	0.122321		94	1	0.0106383	683	25	0.0366032	442	14	0.0316742	0.520485
MDGA2	210	9	0.0428571	242	9	0.0371901	0.812513		94	2	0.0212766	683	22	0.0322108	442	13	0.0294118	0.933499
RIMS1	210	5	0.0238095	242	5	0.0206612	1		94	2	0.0212766	683	21	0.0307467	442	20	0.0452489	0.374242
SAMD9L	210	4	0.0190476	242	8	0.0330579	0.395978		94	3	0.0319149	683	19	0.0278184	442	18	0.040724	0.488373
KDM6A	210	5	0.0238095	242	9	0.0371901	0.587889		94	6	0.0638298	683	28	0.0409956	442	11	0.0248869	0.123787
NRXN1	210	3	0.0142857	242	6	0.0247934	0.513417		94	3	0.0319149	683	24	0.0351391	442	17	0.0384615	0.970323
TRIO	210	3	0.0142857	242	10	0.0413223	0.0981525		94	0	0	683	20	0.0292826	442	10	0.0226244	0.234189
CSMD2	210	8	0.0380952	242	8	0.0330579	0.803454		94	2	0.0212766	683	25	0.0366032	442	14	0.0316742	0.827242
MYCBP2	210	6	0.0285714	242	11	0.0454545	0.459111		94	2	0.0212766	683	22	0.0322108	442	14	0.0316742	0.935052
ADCY2	210	9	0.0428571	242	10	0.0413223	1		94	1	0.0106383	683	28	0.0409956	442	11	0.0248869	0.195014
DNAH10	210	6	0.0285714	242	6	0.0247934	1		94	2	0.0212766	683	22	0.0322108	442	14	0.0316742	0.935052
DSCAM	210	9	0.0428571	242	9	0.0371901	0.812513		94	5	0.0531915	683	12	0.0175695	442	14	0.0316742	0.0591751
CFAP47	210	7	0.0333333	242	7	0.0289256	0.793127		94	6	0.0638298	683	21	0.0307467	442	18	0.040724	0.212573
ERBB4	210	4	0.0190476	242	4	0.0165289	1		94	6	0.0638298	683	12	0.0175695	442	14	0.0316742	0.0233504
ERICH3	210	7	0.0333333	242	9	0.0371901	1		94	4	0.0425532	683	23	0.033675	442	13	0.0294118	0.721617
MYO18B	210	4	0.0190476	242	10	0.0413223	0.275992		94	2	0.0212766	683	23	0.033675	442	10	0.0226244	0.532844
COL1A2	210	10	0.047619	242	8	0.0330579	0.476076		94	3	0.0319149	683	22	0.0322108	442	15	0.0339367	0.968278
CFAP46	210	11	0.052381	242	5	0.0206612	0.0782231		94	4	0.0425532	683	26	0.0380673	442	12	0.0271493	0.568265
MYH4	210	4	0.0190476	242	11	0.0454545	0.186626		94	4	0.0425532	683	27	0.0395315	442	5	0.0113122	0.00766106
PLXNA4	210	5	0.0238095	242	10	0.0413223	0.430977		94	3	0.0319149	683	24	0.0351391	442	9	0.020362	0.356486
HUWE1	210	8	0.0380952	242	6	0.0247934	0.430464		94	5	0.0531915	683	25	0.0366032	442	11	0.0248869	0.289775
DCC	210	6	0.0285714	242	9	0.0371901	0.793532		94	5	0.0531915	683	19	0.0278184	442	13	0.0294118	0.34244
NPAP1	210	10	0.047619	242	8	0.0330579	0.476076		94	1	0.0106383	683	20	0.0292826	442	11	0.0248869	0.640757
MYO16	210	4	0.0190476	242	6	0.0247934	0.757426		94	3	0.0319149	683	19	0.0278184	442	12	0.0271493	0.926178
KRT5	210	5	0.0238095	242	10	0.0413223	0.430977		94	0	0	683	25	0.0366032	442	11	0.0248869	0.0981223
TCHH	210	7	0.0333333	242	13	0.053719	0.362112		94	7	0.0744681	683	16	0.0234261	442	13	0.0294118	0.0370392
MROH2B	210	7	0.0333333	242	6	0.0247934	0.779168		94	2	0.0212766	683	21	0.0307467	442	14	0.0316742	0.966737
NBEA	210	8	0.0380952	242	8	0.0330579	0.803454		94	4	0.0425532	683	16	0.0234261	442	13	0.0294118	0.414122
NRXN3	210	3	0.0142857	242	5	0.0206612	0.729676		94	2	0.0212766	683	21	0.0307467	442	20	0.0452489	0.374242
CMYA5	210	2	0.00952381	242	8	0.0330579	0.114307		94	3	0.0319149	683	23	0.033675	442	12	0.0271493	0.812637
MYH9	210	6	0.0285714	242	7	0.0289256	1		94	5	0.0531915	683	12	0.0175695	442	16	0.0361991	0.0338428
STARD9	210	6	0.0285714	242	9	0.0371901	0.793532		94	2	0.0212766	683	19	0.0278184	442	17	0.0384615	0.558651
SCN2A	210	6	0.0285714	242	6	0.0247934	1		94	4	0.0425532	683	20	0.0292826	442	11	0.0248869	0.55406
CEP350	210	4	0.0190476	242	8	0.0330579	0.395978		94	4	0.0425532	683	23	0.033675	442	9	0.020362	0.275557
BRCA2	210	4	0.0190476	242	9	0.0371901	0.27579		94	3	0.0319149	683	18	0.0263543	442	16	0.0361991	0.591617
WDFY3	210	6	0.0285714	242	9	0.0371901	0.793532		94	4	0.0425532	683	30	0.0439239	442	12	0.0271493	0.326772
MAGEC1	210	3	0.0142857	242	6	0.0247934	0.513417		94	2	0.0212766	683	11	0.0161054	442	10	0.0226244	0.670117
ASXL3	210	0	0	242	11	0.0454545	0.00111869		94	0	0	683	17	0.0248902	442	13	0.0294118	0.245818
ICE1	210	2	0.00952381	242	11	0.0454545	0.0247552		94	1	0.0106383	683	20	0.0292826	442	15	0.0339367	0.583112
VPS13C	210	7	0.0333333	242	10	0.0413223	0.805539		94	1	0.0106383	683	17	0.0248902	442	17	0.0384615	0.286183
ZNF469	210	4	0.0190476	242	6	0.0247934	0.757426		94	3	0.0319149	683	17	0.0248902	442	8	0.0180995	0.569148
HSPG2	210	9	0.0428571	242	6	0.0247934	0.30536		94	3	0.0319149	683	17	0.0248902	442	14	0.0316742	0.763402
MYH13	210	2	0.00952381	242	7	0.0289256	0.185238		94	2	0.0212766	683	16	0.0234261	442	14	0.0316742	0.668636
MYO15A	210	7	0.0333333	242	6	0.0247934	0.779168		94	2	0.0212766	683	18	0.0263543	442	14	0.0316742	0.827232
CTNND2	210	5	0.0238095	242	8	0.0330579	0.588279		94	4	0.0425532	683	26	0.0380673	442	10	0.0226244	0.262311
DCHS1	210	4	0.0190476	242	8	0.0330579	0.395978		94	3	0.0319149	683	18	0.0263543	442	11	0.0248869	0.885463
SLIT2	210	5	0.0238095	242	10	0.0413223	0.430977		94	3	0.0319149	683	12	0.0175695	442	17	0.0384615	0.0806379
CDH23	210	3	0.0142857	242	11	0.0454545	0.0621259		94	2	0.0212766	683	13	0.0190337	442	11	0.0248869	0.741811
CNTNAP4	210	5	0.0238095	242	10	0.0413223	0.430977		94	2	0.0212766	683	13	0.0190337	442	20	0.0452489	0.0364314
MYH7	210	10	0.047619	242	8	0.0330579	0.476076		94	6	0.0638298	683	16	0.0234261	442	12	0.0271493	0.087622
TET2	210	4	0.0190476	242	5	0.0206612	1		94	3	0.0319149	683	21	0.0307467	442	9	0.020362	0.511195
TRRAP	210	8	0.0380952	242	6	0.0247934	0.430464		94	2	0.0212766	683	19	0.0278184	442	17	0.0384615	0.558651
DYNC1H1	210	10	0.047619	242	7	0.0289256	0.329886		94	4	0.0425532	683	22	0.0322108	442	5	0.0113122	0.0284832
GRIN2B	210	5	0.0238095	242	11	0.0454545	0.307927		94	4	0.0425532	683	18	0.0263543	442	12	0.0271493	0.585812
MYH8	210	4	0.0190476	242	7	0.0289256	0.555281		94	3	0.0319149	683	22	0.0322108	442	9	0.020362	0.443564
PXDNL	210	9	0.0428571	242	5	0.0206612	0.186963		94	3	0.0319149	683	25	0.0366032	442	13	0.0294118	0.853339
PTPRB	210	5	0.0238095	242	5	0.0206612	1		94	0	0	683	18	0.0263543	442	15	0.0339367	0.163916
ADGRL3	210	8	0.0380952	242	6	0.0247934	0.430464		94	7	0.0744681	683	15	0.0219619	442	8	0.0180995	0.0136083
TENM1	210	3	0.0142857	242	7	0.0289256	0.350744		94	2	0.0212766	683	21	0.0307467	442	13	0.0294118	1
KEAP1	210	4	0.0190476	242	11	0.0454545	0.186626		94	3	0.0319149	683	22	0.0322108	442	7	0.0158371	0.20126
SACS	210	5	0.0238095	242	1	0.00413223	0.101082		94	7	0.0744681	683	17	0.0248902	442	13	0.0294118	0.0433543
SPHKAP	210	2	0.00952381	242	12	0.0495868	0.0145632		94	2	0.0212766	683	17	0.0248902	442	12	0.0271493	0.958727
ABCB5	210	5	0.0238095	242	7	0.0289256	0.778304		94	4	0.0425532	683	23	0.033675	442	9	0.020362	0.275557
TENM3	210	2	0.00952381	242	8	0.0330579	0.114307		94	4	0.0425532	683	14	0.0204978	442	14	0.0316742	0.258771
CPS1	210	6	0.0285714	242	6	0.0247934	1		94	3	0.0319149	683	13	0.0190337	442	15	0.0339367	0.237626
GOLGB1	210	8	0.0380952	242	10	0.0413223	1		94	4	0.0425532	683	9	0.0131772	442	11	0.0248869	0.0810884
HERC2	210	5	0.0238095	242	8	0.0330579	0.588279		94	3	0.0319149	683	19	0.0278184	442	6	0.0135747	0.198831
NIPBL	210	4	0.0190476	242	9	0.0371901	0.27579		94	1	0.0106383	683	22	0.0322108	442	12	0.0271493	0.598066
PCDH10	210	4	0.0190476	242	6	0.0247934	0.757426		94	5	0.0531915	683	19	0.0278184	442	5	0.0113122	0.0248879
ZNF804A	210	4	0.0190476	242	5	0.0206612	1		94	2	0.0212766	683	18	0.0263543	442	14	0.0316742	0.827232
MKI67	210	2	0.00952381	242	5	0.0206612	0.457773		94	5	0.0531915	683	16	0.0234261	442	7	0.0158371	0.0999325
ASCC3	210	4	0.0190476	242	9	0.0371901	0.27579		94	6	0.0638298	683	10	0.0146413	442	15	0.0339367	0.00737248
ATP10A	210	3	0.0142857	242	4	0.0165289	1		94	3	0.0319149	683	10	0.0146413	442	12	0.0271493	0.180324
TMEM132C	210	8	0.0380952	242	3	0.0123967	0.123103		94	3	0.0319149	683	22	0.0322108	442	8	0.0180995	0.338408
VPS13D	210	6	0.0285714	242	6	0.0247934	1		94	4	0.0425532	683	19	0.0278184	442	10	0.0226244	0.470683
DNAH2	210	2	0.00952381	242	7	0.0289256	0.185238		94	5	0.0531915	683	19	0.0278184	442	15	0.0339367	0.349505
FRY	210	5	0.0238095	242	10	0.0413223	0.430977		94	4	0.0425532	683	18	0.0263543	442	10	0.0226244	0.478397
KMT2A	210	3	0.0142857	242	12	0.0495868	0.061902		94	1	0.0106383	683	22	0.0322108	442	12	0.0271493	0.598066
SHANK2	210	6	0.0285714	242	10	0.0413223	0.611632		94	3	0.0319149	683	21	0.0307467	442	10	0.0226244	0.710362
TNR	210	6	0.0285714	242	6	0.0247934	1		94	2	0.0212766	683	20	0.0292826	442	14	0.0316742	0.931633
UTP20	210	2	0.00952381	242	6	0.0247934	0.294631		94	4	0.0425532	683	23	0.033675	442	8	0.0180995	0.168813
TDG	210	3	0.0142857	242	6	0.0247934	0.513417		94	6	0.0638298	683	29	0.0424597	442	11	0.0248869	0.117208
FANCM	210	5	0.0238095	242	5	0.0206612	1		94	2	0.0212766	683	20	0.0292826	442	17	0.0384615	0.646596
NSD1	210	8	0.0380952	242	5	0.0206612	0.398418		94	2	0.0212766	683	18	0.0263543	442	10	0.0226244	0.957215
NALCN	210	8	0.0380952	242	3	0.0123967	0.123103		94	2	0.0212766	683	29	0.0424597	442	10	0.0226244	0.182698
UBR5	210	3	0.0142857	242	7	0.0289256	0.350744		94	2	0.0212766	683	17	0.0248902	442	8	0.0180995	0.750898
DNAH1	210	3	0.0142857	242	8	0.0330579	0.233866		94	5	0.0531915	683	18	0.0263543	442	13	0.0294118	0.332079
PRDM9	210	11	0.052381	242	8	0.0330579	0.352413		94	4	0.0425532	683	12	0.0175695	442	11	0.0248869	0.22044
VPS13A	210	2	0.00952381	242	7	0.0289256	0.185238		94	4	0.0425532	683	18	0.0263543	442	10	0.0226244	0.478397
AKAP13	210	7	0.0333333	242	4	0.0165289	0.360148		94	2	0.0212766	683	19	0.0278184	442	15	0.0339367	0.803178
ASH1L	210	8	0.0380952	242	3	0.0123967	0.123103		94	6	0.0638298	683	11	0.0161054	442	8	0.0180995	0.0233846
CNTN5	210	7	0.0333333	242	7	0.0289256	0.793127		94	1	0.0106383	683	22	0.0322108	442	10	0.0226244	0.451466
LRFN5	210	7	0.0333333	242	7	0.0289256	0.793127		94	3	0.0319149	683	20	0.0292826	442	8	0.0180995	0.429264
CFTR	210	5	0.0238095	242	10	0.0413223	0.430977		94	2	0.0212766	683	14	0.0204978	442	12	0.0271493	0.79486
DSP	210	10	0.047619	242	4	0.0165289	0.0991897		94	8	0.0851064	683	15	0.0219619	442	12	0.0271493	0.00855562
EPHA5	210	2	0.00952381	242	8	0.0330579	0.114307		94	4	0.0425532	683	18	0.0263543	442	7	0.0158371	0.212773
RIF1	210	3	0.0142857	242	5	0.0206612	0.729676		94	4	0.0425532	683	23	0.033675	442	9	0.020362	0.275557
TEP1	210	3	0.0142857	242	6	0.0247934	0.513417		94	7	0.0744681	683	18	0.0263543	442	4	0.00904977	0.00145576
CACNA1A	210	8	0.0380952	242	3	0.0123967	0.123103		94	3	0.0319149	683	17	0.0248902	442	11	0.0248869	0.881878
ANKRD17	210	4	0.0190476	242	10	0.0413223	0.275992		94	4	0.0425532	683	24	0.0351391	442	5	0.0113122	0.0202386
COL14A1	210	2	0.00952381	242	4	0.0165289	0.690156		94	3	0.0319149	683	16	0.0234261	442	10	0.0226244	0.76851
TENM4	210	5	0.0238095	242	8	0.0330579	0.588279		94	3	0.0319149	683	13	0.0190337	442	11	0.0248869	0.531408
FLG2	210	4	0.0190476	242	4	0.0165289	1		94	4	0.0425532	683	19	0.0278184	442	7	0.0158371	0.204249
HELZ2	210	5	0.0238095	242	8	0.0330579	0.588279		94	3	0.0319149	683	13	0.0190337	442	13	0.0294118	0.40774
LAMA3	210	5	0.0238095	242	11	0.0454545	0.307927		94	5	0.0531915	683	17	0.0248902	442	9	0.020362	0.173762
FBN3	210	3	0.0142857	242	7	0.0289256	0.350744		94	4	0.0425532	683	15	0.0219619	442	11	0.0248869	0.415781
SORCS1	210	5	0.0238095	242	5	0.0206612	1		94	2	0.0212766	683	19	0.0278184	442	9	0.020362	0.7438
UTRN	210	5	0.0238095	242	5	0.0206612	1		94	1	0.0106383	683	14	0.0204978	442	11	0.0248869	0.780404
ZNF318	210	5	0.0238095	242	6	0.0247934	1		94	5	0.0531915	683	18	0.0263543	442	8	0.0180995	0.136274
BRINP3	210	7	0.0333333	242	3	0.0123967	0.199232		94	1	0.0106383	683	17	0.0248902	442	8	0.0180995	0.704313
LRRK2	210	6	0.0285714	242	5	0.0206612	0.761542		94	1	0.0106383	683	15	0.0219619	442	9	0.020362	0.951537
NBAS	210	3	0.0142857	242	9	0.0371901	0.15281		94	1	0.0106383	683	13	0.0190337	442	15	0.0339367	0.234115
PREX2	210	6	0.0285714	242	1	0.00413223	0.0532795		94	7	0.0744681	683	12	0.0175695	442	10	0.0226244	0.00905232
ATM	210	6	0.0285714	242	6	0.0247934	1		94	3	0.0319149	683	12	0.0175695	442	21	0.0475113	0.014206
CASP8	210	5	0.0238095	242	3	0.0123967	0.48103		94	1	0.0106383	683	22	0.0322108	442	9	0.020362	0.387333
CDH9	210	6	0.0285714	242	6	0.0247934	1		94	1	0.0106383	683	16	0.0234261	442	12	0.0271493	0.734734
OTOGL	210	8	0.0380952	242	6	0.0247934	0.430464		94	1	0.0106383	683	18	0.0263543	442	8	0.0180995	0.588482
ZNF292	210	5	0.0238095	242	11	0.0454545	0.307927		94	4	0.0425532	683	14	0.0204978	442	15	0.0339367	0.211165
LRRC7	210	6	0.0285714	242	9	0.0371901	0.793532		94	5	0.0531915	683	16	0.0234261	442	10	0.0226244	0.20907
TDRD6	210	8	0.0380952	242	8	0.0330579	0.803454		94	3	0.0319149	683	20	0.0292826	442	7	0.0158371	0.258469
SLITRK3	210	4	0.0190476	242	8	0.0330579	0.395978		94	3	0.0319149	683	14	0.0204978	442	8	0.0180995	0.595148
SVEP1	210	4	0.0190476	242	7	0.0289256	0.555281		94	1	0.0106383	683	15	0.0219619	442	12	0.0271493	0.727369
DCDC1	210	3	0.0142857	242	6	0.0247934	0.513417		94	5	0.0531915	683	22	0.0322108	442	10	0.0226244	0.26403
CACNA1H	210	4	0.0190476	242	4	0.0165289	1		94	3	0.0319149	683	12	0.0175695	442	10	0.0226244	0.535289
CUL3	210	8	0.0380952	242	5	0.0206612	0.398418		94	2	0.0212766	683	16	0.0234261	442	12	0.0271493	0.916906
SDK1	210	4	0.0190476	242	4	0.0165289	1		94	4	0.0425532	683	13	0.0190337	442	9	0.020362	0.318382
PPP1R9A	210	8	0.0380952	242	4	0.0165289	0.240005		94	3	0.0319149	683	17	0.0248902	442	11	0.0248869	0.881878
TGFBR2	210	5	0.0238095	242	4	0.0165289	0.739174		94	6	0.0638298	683	24	0.0351391	442	11	0.0248869	0.165329
CCDC168	210	3	0.0142857	242	3	0.0123967	1		94	5	0.0531915	683	14	0.0204978	442	9	0.020362	0.132063
PLCH1	210	4	0.0190476	242	10	0.0413223	0.275992		94	1	0.0106383	683	19	0.0278184	442	12	0.0271493	0.754995
REV3L	210	8	0.0380952	242	7	0.0289256	0.60933		94	3	0.0319149	683	17	0.0248902	442	12	0.0271493	0.851369
CCDC141	210	3	0.0142857	242	11	0.0454545	0.0621259		94	3	0.0319149	683	21	0.0307467	442	7	0.0158371	0.258258
DNHD1	210	5	0.0238095	242	7	0.0289256	0.778304		94	2	0.0212766	683	9	0.0131772	442	14	0.0316742	0.0919002
BPTF	210	5	0.0238095	242	5	0.0206612	1		94	2	0.0212766	683	18	0.0263543	442	11	0.0248869	1
ZNF831	210	8	0.0380952	242	6	0.0247934	0.430464		94	4	0.0425532	683	13	0.0190337	442	13	0.0294118	0.223473
CHD7	210	4	0.0190476	242	5	0.0206612	1		94	4	0.0425532	683	16	0.0234261	442	7	0.0158371	0.232273
CNTN6	210	10	0.047619	242	5	0.0206612	0.122321		94	1	0.0106383	683	13	0.0190337	442	10	0.0226244	0.807664
EPHA6	210	4	0.0190476	242	7	0.0289256	0.555281		94	2	0.0212766	683	14	0.0204978	442	14	0.0316742	0.49764
HIVEP1	210	7	0.0333333	242	7	0.0289256	0.793127		94	3	0.0319149	683	15	0.0219619	442	12	0.0271493	0.649848
KIF26B	210	6	0.0285714	242	7	0.0289256	1		94	5	0.0531915	683	25	0.0366032	442	7	0.0158371	0.036113
LAMA1	210	6	0.0285714	242	3	0.0123967	0.314332		94	1	0.0106383	683	18	0.0263543	442	11	0.0248869	0.87774
CEP192	210	8	0.0380952	242	3	0.0123967	0.123103		94	2	0.0212766	683	14	0.0204978	442	10	0.0226244	0.952934
ANKRD11	210	5	0.0238095	242	8	0.0330579	0.588279		94	2	0.0212766	683	19	0.0278184	442	5	0.0113122	0.145604
FNDC1	210	9	0.0428571	242	7	0.0289256	0.454492		94	5	0.0531915	683	12	0.0175695	442	12	0.0271493	0.0752965
FER1L6	210	3	0.0142857	242	9	0.0371901	0.15281		94	1	0.0106383	683	24	0.0351391	442	10	0.0226244	0.333845
GRIN2A	210	2	0.00952381	242	9	0.0371901	0.0694723		94	3	0.0319149	683	17	0.0248902	442	6	0.0135747	0.272984
PRKDC	210	3	0.0142857	242	7	0.0289256	0.350744		94	2	0.0212766	683	18	0.0263543	442	6	0.0135747	0.351261
SPTBN4	210	5	0.0238095	242	7	0.0289256	0.778304		94	2	0.0212766	683	18	0.0263543	442	11	0.0248869	1
ZNF521	210	7	0.0333333	242	6	0.0247934	0.779168		94	1	0.0106383	683	21	0.0307467	442	11	0.0248869	0.648156
ADAMTS12	210	5	0.0238095	242	6	0.0247934	1		94	2	0.0212766	683	14	0.0204978	442	10	0.0226244	0.952934
BOD1L1	210	9	0.0428571	242	5	0.0206612	0.186963		94	2	0.0212766	683	18	0.0263543	442	9	0.020362	0.876319
MAP1A	210	6	0.0285714	242	8	0.0330579	1		94	2	0.0212766	683	18	0.0263543	442	6	0.0135747	0.351261
PARD3	210	7	0.0333333	242	7	0.0289256	0.793127		94	1	0.0106383	683	18	0.0263543	442	11	0.0248869	0.87774
SDK2	210	2	0.00952381	242	5	0.0206612	0.457773		94	0	0	683	15	0.0219619	442	8	0.0180995	0.433699
COL19A1	210	2	0.00952381	242	6	0.0247934	0.294631		94	2	0.0212766	683	17	0.0248902	442	8	0.0180995	0.750898
DLC1	210	9	0.0428571	242	7	0.0289256	0.454492		94	2	0.0212766	683	24	0.0351391	442	11	0.0248869	0.634839
KCNT2	210	2	0.00952381	242	9	0.0371901	0.0694723		94	3	0.0319149	683	14	0.0204978	442	8	0.0180995	0.595148
SCN9A	210	4	0.0190476	242	2	0.00826446	0.423139		94	3	0.0319149	683	21	0.0307467	442	7	0.0158371	0.258258
FN1	210	3	0.0142857	242	5	0.0206612	0.729676		94	5	0.0531915	683	11	0.0161054	442	12	0.0271493	0.0541751
PRR14L	210	2	0.00952381	242	4	0.0165289	0.690156		94	5	0.0531915	683	20	0.0292826	442	7	0.0158371	0.0879086
HRNR	210	7	0.0333333	242	6	0.0247934	0.779168		94	2	0.0212766	683	13	0.0190337	442	5	0.0113122	0.53163
SRRM2	210	4	0.0190476	242	11	0.0454545	0.186626		94	3	0.0319149	683	14	0.0204978	442	9	0.020362	0.66993
COL3A1	210	1	0.0047619	242	8	0.0330579	0.0414033		94	2	0.0212766	683	18	0.0263543	442	12	0.0271493	1
CELSR1	210	3	0.0142857	242	9	0.0371901	0.15281		94	1	0.0106383	683	18	0.0263543	442	12	0.0271493	0.781664
SZT2	210	2	0.00952381	242	6	0.0247934	0.294631		94	2	0.0212766	683	19	0.0278184	442	7	0.0158371	0.449397
UBR4	210	3	0.0142857	242	8	0.0330579	0.233866		94	2	0.0212766	683	11	0.0161054	442	10	0.0226244	0.670117
ADGB	210	6	0.0285714	242	7	0.0289256	1		94	2	0.0212766	683	13	0.0190337	442	11	0.0248869	0.741811
ANK3	210	3	0.0142857	242	3	0.0123967	1		94	1	0.0106383	683	17	0.0248902	442	12	0.0271493	0.776847
SMG1	210	5	0.0238095	242	5	0.0206612	1		94	1	0.0106383	683	18	0.0263543	442	8	0.0180995	0.588482
CTNNA3	210	6	0.0285714	242	15	0.0619835	0.117211		94	1	0.0106383	683	20	0.0292826	442	8	0.0180995	0.481213
GRIK2	210	3	0.0142857	242	9	0.0371901	0.15281		94	2	0.0212766	683	21	0.0307467	442	10	0.0226244	0.760452
NRK	210	6	0.0285714	242	7	0.0289256	1		94	3	0.0319149	683	19	0.0278184	442	12	0.0271493	0.926178
PLCB1	210	6	0.0285714	242	6	0.0247934	1		94	2	0.0212766	683	19	0.0278184	442	9	0.020362	0.7438
REG3A	210	5	0.0238095	242	4	0.0165289	0.739174		94	0	0	683	21	0.0307467	442	15	0.0339367	0.204971
RUNX1T1	210	5	0.0238095	242	9	0.0371901	0.587889		94	3	0.0319149	683	21	0.0307467	442	7	0.0158371	0.258258
VWDE	210	7	0.0333333	242	2	0.00826446	0.0884304		94	4	0.0425532	683	12	0.0175695	442	9	0.020362	0.240918
ATR	210	5	0.0238095	242	4	0.0165289	0.739174		94	4	0.0425532	683	17	0.0248902	442	7	0.0158371	0.220526
SETX	210	6	0.0285714	242	6	0.0247934	1		94	2	0.0212766	683	18	0.0263543	442	7	0.0158371	0.505383
ZNF638	210	4	0.0190476	242	4	0.0165289	1		94	2	0.0212766	683	17	0.0248902	442	9	0.020362	0.912217
MED12L	210	2	0.00952381	242	6	0.0247934	0.294631		94	6	0.0638298	683	15	0.0219619	442	7	0.0158371	0.0341973
DMXL1	210	5	0.0238095	242	9	0.0371901	0.587889		94	7	0.0744681	683	18	0.0263543	442	6	0.0135747	0.0070234
AFF3	210	8	0.0380952	242	6	0.0247934	0.430464		94	2	0.0212766	683	15	0.0219619	442	8	0.0180995	0.859927
GNAS	210	4	0.0190476	242	6	0.0247934	0.757426		94	2	0.0212766	683	16	0.0234261	442	11	0.0248869	1
KLHL1	210	5	0.0238095	242	5	0.0206612	1		94	2	0.0212766	683	13	0.0190337	442	12	0.0271493	0.618963
MYLK	210	8	0.0380952	242	9	0.0371901	1		94	4	0.0425532	683	14	0.0204978	442	6	0.0135747	0.154032
SLC4A10	210	5	0.0238095	242	6	0.0247934	1		94	1	0.0106383	683	16	0.0234261	442	13	0.0294118	0.592531
TEX15	210	5	0.0238095	242	4	0.0165289	0.739174		94	3	0.0319149	683	14	0.0204978	442	5	0.0113122	0.232144
ARID1A	210	1	0.0047619	242	11	0.0454545	0.00712903		94	3	0.0319149	683	16	0.0234261	442	9	0.020362	0.66189
CUL9	210	4	0.0190476	242	4	0.0165289	1		94	3	0.0319149	683	16	0.0234261	442	8	0.0180995	0.55969
MGAM	210	3	0.0142857	242	8	0.0330579	0.233866		94	3	0.0319149	683	20	0.0292826	442	7	0.0158371	0.258469
C6	210	5	0.0238095	242	4	0.0165289	0.739174		94	6	0.0638298	683	12	0.0175695	442	8	0.0180995	0.0279384
CENPE	210	3	0.0142857	242	7	0.0289256	0.350744		94	3	0.0319149	683	18	0.0263543	442	12	0.0271493	0.888513
FREM3	210	1	0.0047619	242	6	0.0247934	0.128683		94	2	0.0212766	683	11	0.0161054	442	11	0.0248869	0.553366
MORC1	210	7	0.0333333	242	6	0.0247934	0.779168		94	2	0.0212766	683	16	0.0234261	442	10	0.0226244	1
GRM3	210	3	0.0142857	242	8	0.0330579	0.233866		94	2	0.0212766	683	19	0.0278184	442	7	0.0158371	0.449397
PCDH17	210	1	0.0047619	242	8	0.0330579	0.0414033		94	3	0.0319149	683	15	0.0219619	442	6	0.0135747	0.337817
ZBBX	210	2	0.00952381	242	4	0.0165289	0.690156		94	2	0.0212766	683	18	0.0263543	442	10	0.0226244	0.957215
ABCC9	210	5	0.0238095	242	9	0.0371901	0.587889		94	3	0.0319149	683	14	0.0204978	442	12	0.0271493	0.530283
ADCY8	210	7	0.0333333	242	7	0.0289256	0.793127		94	3	0.0319149	683	16	0.0234261	442	11	0.0248869	0.843697
ANKRD30B	210	7	0.0333333	242	9	0.0371901	1		94	1	0.0106383	683	14	0.0204978	442	9	0.020362	1
CDH7	210	3	0.0142857	242	3	0.0123967	1		94	1	0.0106383	683	14	0.0204978	442	13	0.0294118	0.543082
CNOT1	210	3	0.0142857	242	5	0.0206612	0.729676		94	5	0.0531915	683	14	0.0204978	442	13	0.0294118	0.128077
RTL1	210	4	0.0190476	242	6	0.0247934	0.757426		94	2	0.0212766	683	16	0.0234261	442	12	0.0271493	0.916906
ZNF423	210	5	0.0238095	242	6	0.0247934	1		94	1	0.0106383	683	10	0.0146413	442	7	0.0158371	1
ACAN	210	3	0.0142857	242	6	0.0247934	0.513417		94	2	0.0212766	683	19	0.0278184	442	7	0.0158371	0.449397
TNIK	210	3	0.0142857	242	2	0.00826446	0.667067		94	2	0.0212766	683	15	0.0219619	442	9	0.020362	1
NEXMIF	210	3	0.0142857	242	4	0.0165289	1		94	3	0.0319149	683	11	0.0161054	442	12	0.0271493	0.258508
MAP2	210	4	0.0190476	242	7	0.0289256	0.555281		94	3	0.0319149	683	16	0.0234261	442	7	0.0158371	0.470499
MYO9A	210	6	0.0285714	242	6	0.0247934	1		94	6	0.0638298	683	10	0.0146413	442	10	0.0226244	0.0157687
ADAMTS16	210	3	0.0142857	242	5	0.0206612	0.729676		94	4	0.0425532	683	12	0.0175695	442	12	0.0271493	0.188864
KIF21A	210	7	0.0333333	242	6	0.0247934	0.779168		94	2	0.0212766	683	13	0.0190337	442	12	0.0271493	0.618963
KNDC1	210	3	0.0142857	242	6	0.0247934	0.513417		94	3	0.0319149	683	14	0.0204978	442	8	0.0180995	0.595148
LAMB4	210	4	0.0190476	242	3	0.0123967	0.709434		94	3	0.0319149	683	16	0.0234261	442	9	0.020362	0.66189
LOXHD1	210	3	0.0142857	242	12	0.0495868	0.061902		94	4	0.0425532	683	12	0.0175695	442	6	0.0135747	0.166543
NCOR2	210	7	0.0333333	242	6	0.0247934	0.779168		94	5	0.0531915	683	11	0.0161054	442	6	0.0135747	0.0465707
TLN2	210	5	0.0238095	242	5	0.0206612	1		94	2	0.0212766	683	19	0.0278184	442	7	0.0158371	0.449397
TPR	210	3	0.0142857	242	3	0.0123967	1		94	1	0.0106383	683	16	0.0234261	442	12	0.0271493	0.734734
MYH6	210	7	0.0333333	242	4	0.0165289	0.360148		94	2	0.0212766	683	17	0.0248902	442	10	0.0226244	0.956745
PCDH11X	210	2	0.00952381	242	9	0.0371901	0.0694723		94	3	0.0319149	683	7	0.0102489	442	6	0.0135747	0.176757
PLCE1	210	0	0	242	6	0.0247934	0.0325527		94	2	0.0212766	683	16	0.0234261	442	7	0.0158371	0.69398
SPAG17	210	3	0.0142857	242	5	0.0206612	0.729676		94	0	0	683	15	0.0219619	442	10	0.0226244	0.43651
TTC28	210	7	0.0333333	242	3	0.0123967	0.199232		94	1	0.0106383	683	11	0.0161054	442	12	0.0271493	0.380277
UNC5C	210	3	0.0142857	242	6	0.0247934	0.513417		94	2	0.0212766	683	14	0.0204978	442	15	0.0339367	0.360285
WNK1	210	6	0.0285714	242	7	0.0289256	1		94	1	0.0106383	683	18	0.0263543	442	12	0.0271493	0.781664
CHD8	210	1	0.0047619	242	5	0.0206612	0.222708		94	2	0.0212766	683	12	0.0175695	442	13	0.0294118	0.438671
TACC2	210	4	0.0190476	242	7	0.0289256	0.555281		94	6	0.0638298	683	12	0.0175695	442	7	0.0158371	0.0247784
MYO10	210	1	0.0047619	242	9	0.0371901	0.0231774		94	3	0.0319149	683	19	0.0278184	442	4	0.00904977	0.0461798
PTPRT	210	4	0.0190476	242	8	0.0330579	0.395978		94	4	0.0425532	683	15	0.0219619	442	9	0.020362	0.411417
NCKAP5	210	2	0.00952381	242	3	0.0123967	1		94	3	0.0319149	683	11	0.0161054	442	11	0.0248869	0.354202
PIEZO2	210	4	0.0190476	242	9	0.0371901	0.27579		94	0	0	683	13	0.0190337	442	7	0.0158371	0.599456
ADAMTSL1	210	5	0.0238095	242	3	0.0123967	0.48103		94	4	0.0425532	683	15	0.0219619	442	5	0.0113122	0.103545
C10orf71	210	2	0.00952381	242	5	0.0206612	0.457773		94	0	0	683	14	0.0204978	442	7	0.0158371	0.512129
CHD6	210	4	0.0190476	242	3	0.0123967	0.709434		94	2	0.0212766	683	15	0.0219619	442	4	0.00904977	0.212659
MYH14	210	4	0.0190476	242	6	0.0247934	0.757426		94	3	0.0319149	683	22	0.0322108	442	7	0.0158371	0.20126
PCNT	210	1	0.0047619	242	8	0.0330579	0.0414033		94	5	0.0531915	683	15	0.0219619	442	7	0.0158371	0.0857288
ASXL1	210	4	0.0190476	242	8	0.0330579	0.395978		94	0	0	683	21	0.0307467	442	5	0.0113122	0.0337367
ATP13A5	210	0	0	242	4	0.0165289	0.127101		94	2	0.0212766	683	16	0.0234261	442	8	0.0180995	0.821153
NBEAL1	210	7	0.0333333	242	4	0.0165289	0.360148		94	1	0.0106383	683	15	0.0219619	442	7	0.0158371	0.712344
SETD1B	210	6	0.0285714	242	5	0.0206612	0.761542		94	2	0.0212766	683	13	0.0190337	442	5	0.0113122	0.53163
TBCEL-TECTA	210	4	0.0190476	242	3	0.0123967	0.709434		94	6	0.0638298	683	9	0.0131772	442	7	0.0158371	0.0109201
TMEM132D	210	2	0.00952381	242	7	0.0289256	0.185238		94	2	0.0212766	683	18	0.0263543	442	6	0.0135747	0.351261
DCAF4L2	210	4	0.0190476	242	3	0.0123967	0.709434		94	3	0.0319149	683	14	0.0204978	442	5	0.0113122	0.232144
GREB1	210	4	0.0190476	242	3	0.0123967	0.709434		94	2	0.0212766	683	18	0.0263543	442	9	0.020362	0.876319
KIF13B	210	2	0.00952381	242	2	0.00826446	1		94	4	0.0425532	683	10	0.0146413	442	16	0.0361991	0.0246073
ZNF462	210	4	0.0190476	242	5	0.0206612	1		94	2	0.0212766	683	15	0.0219619	442	9	0.020362	1
F5	210	6	0.0285714	242	5	0.0206612	0.761542		94	1	0.0106383	683	16	0.0234261	442	9	0.020362	0.863412
ADGRG4	210	3	0.0142857	242	6	0.0247934	0.513417		94	3	0.0319149	683	13	0.0190337	442	8	0.0180995	0.612908
CACNA1B	210	3	0.0142857	242	5	0.0206612	0.729676		94	1	0.0106383	683	12	0.0175695	442	13	0.0294118	0.405772
FRYL	210	2	0.00952381	242	4	0.0165289	0.690156		94	1	0.0106383	683	18	0.0263543	442	10	0.0226244	0.802895
HEATR1	210	4	0.0190476	242	4	0.0165289	1		94	1	0.0106383	683	14	0.0204978	442	8	0.0180995	0.948125
KMT2E	210	4	0.0190476	242	5	0.0206612	1		94	5	0.0531915	683	10	0.0146413	442	9	0.020362	0.0510808
NUMA1	210	5	0.0238095	242	5	0.0206612	1		94	3	0.0319149	683	9	0.0131772	442	10	0.0226244	0.216655
PTPRM	210	5	0.0238095	242	5	0.0206612	1		94	3	0.0319149	683	19	0.0278184	442	4	0.00904977	0.0461798
ACACB	210	9	0.0428571	242	6	0.0247934	0.30536		94	2	0.0212766	683	12	0.0175695	442	9	0.020362	0.846621
SLITRK5	210	7	0.0333333	242	5	0.0206612	0.559544		94	4	0.0425532	683	14	0.0204978	442	14	0.0316742	0.258771
SYTL2	210	4	0.0190476	242	5	0.0206612	1		94	2	0.0212766	683	12	0.0175695	442	11	0.0248869	0.659565
CACNA1C	210	2	0.00952381	242	7	0.0289256	0.185238		94	1	0.0106383	683	15	0.0219619	442	7	0.0158371	0.712344
CENPF	210	3	0.0142857	242	5	0.0206612	0.729676		94	1	0.0106383	683	13	0.0190337	442	13	0.0294118	0.480761
CEP295	210	6	0.0285714	242	6	0.0247934	1		94	4	0.0425532	683	12	0.0175695	442	11	0.0248869	0.22044
MYH10	210	5	0.0238095	242	4	0.0165289	0.739174		94	3	0.0319149	683	17	0.0248902	442	8	0.0180995	0.569148
OTOG	210	2	0.00952381	242	8	0.0330579	0.114307		94	3	0.0319149	683	16	0.0234261	442	6	0.0135747	0.318681
PLXNB2	210	3	0.0142857	242	8	0.0330579	0.233866		94	5	0.0531915	683	14	0.0204978	442	11	0.0248869	0.155381
RICTOR	210	7	0.0333333	242	2	0.00826446	0.0884304		94	2	0.0212766	683	17	0.0248902	442	8	0.0180995	0.750898
SPTB	210	4	0.0190476	242	6	0.0247934	0.757426		94	2	0.0212766	683	19	0.0278184	442	7	0.0158371	0.449397
TRPM3	210	3	0.0142857	242	6	0.0247934	0.513417		94	0	0	683	8	0.011713	442	9	0.020362	0.306803
RP1L1	210	4	0.0190476	242	7	0.0289256	0.555281		94	3	0.0319149	683	15	0.0219619	442	9	0.020362	0.714714
ADAMTS18	210	4	0.0190476	242	8	0.0330579	0.395978		94	1	0.0106383	683	14	0.0204978	442	11	0.0248869	0.780404
IRF2BPL	210	5	0.0238095	242	3	0.0123967	0.48103		94	0	0	683	13	0.0190337	442	7	0.0158371	0.599456
LAMA4	210	4	0.0190476	242	5	0.0206612	1		94	1	0.0106383	683	19	0.0278184	442	8	0.0180995	0.495025
MEGF8	210	1	0.0047619	242	5	0.0206612	0.222708		94	3	0.0319149	683	21	0.0307467	442	5	0.0113122	0.0674981
ABCA4	210	5	0.0238095	242	7	0.0289256	0.778304		94	3	0.0319149	683	16	0.0234261	442	7	0.0158371	0.470499
HECW1	210	7	0.0333333	242	4	0.0165289	0.360148		94	2	0.0212766	683	12	0.0175695	442	8	0.0180995	0.89171
IFT140	210	1	0.0047619	242	7	0.0289256	0.0733666		94	2	0.0212766	683	13	0.0190337	442	7	0.0158371	0.791998
PTPRQ	210	7	0.0333333	242	4	0.0165289	0.360148		94	1	0.0106383	683	19	0.0278184	442	7	0.0158371	0.419138
SCN11A	210	4	0.0190476	242	8	0.0330579	0.395978		94	2	0.0212766	683	12	0.0175695	442	8	0.0180995	0.89171
AKAP6	210	1	0.0047619	242	5	0.0206612	0.222708		94	5	0.0531915	683	13	0.0190337	442	4	0.00904977	0.0191826
BRWD3	210	3	0.0142857	242	8	0.0330579	0.233866		94	2	0.0212766	683	15	0.0219619	442	9	0.020362	1
CAD	210	4	0.0190476	242	3	0.0123967	0.709434		94	1	0.0106383	683	14	0.0204978	442	7	0.0158371	0.841273
DOCK2	210	4	0.0190476	242	3	0.0123967	0.709434		94	3	0.0319149	683	11	0.0161054	442	7	0.0158371	0.483584
KTN1	210	5	0.0238095	242	5	0.0206612	1		94	1	0.0106383	683	20	0.0292826	442	8	0.0180995	0.481213
LRRTM1	210	5	0.0238095	242	6	0.0247934	1		94	2	0.0212766	683	14	0.0204978	442	7	0.0158371	0.799888
NCOR1	210	4	0.0190476	242	7	0.0289256	0.555281		94	1	0.0106383	683	20	0.0292826	442	3	0.00678733	0.0221964
CRYBG3	210	3	0.0142857	242	7	0.0289256	0.350744		94	2	0.0212766	683	19	0.0278184	442	6	0.0135747	0.271104
CUX2	210	2	0.00952381	242	5	0.0206612	0.457773		94	3	0.0319149	683	17	0.0248902	442	6	0.0135747	0.272984
DOP1A	210	3	0.0142857	242	7	0.0289256	0.350744		94	2	0.0212766	683	11	0.0161054	442	8	0.0180995	0.783496
DPP10	210	2	0.00952381	242	9	0.0371901	0.0694723		94	4	0.0425532	683	12	0.0175695	442	7	0.0158371	0.220948
DPP6	210	4	0.0190476	242	2	0.00826446	0.423139		94	5	0.0531915	683	10	0.0146413	442	6	0.0135747	0.04046
GRIN3A	210	5	0.0238095	242	6	0.0247934	1		94	2	0.0212766	683	14	0.0204978	442	12	0.0271493	0.79486
PRRC2C	210	4	0.0190476	242	5	0.0206612	1		94	4	0.0425532	683	9	0.0131772	442	6	0.0135747	0.0994352
SPEG	210	3	0.0142857	242	6	0.0247934	0.513417		94	2	0.0212766	683	14	0.0204978	442	5	0.0113122	0.455923
DMXL2	210	3	0.0142857	242	7	0.0289256	0.350744		94	2	0.0212766	683	13	0.0190337	442	15	0.0339367	0.283856
MMP16	210	4	0.0190476	242	5	0.0206612	1		94	2	0.0212766	683	6	0.00878477	442	7	0.0158371	0.279569
NLGN1	210	1	0.0047619	242	3	0.0123967	0.627115		94	3	0.0319149	683	13	0.0190337	442	7	0.0158371	0.513914
PKD1L1	210	2	0.00952381	242	7	0.0289256	0.185238		94	4	0.0425532	683	14	0.0204978	442	11	0.0248869	0.356021
BRCA1	210	4	0.0190476	242	5	0.0206612	1		94	2	0.0212766	683	11	0.0161054	442	7	0.0158371	0.87776
MGA	210	8	0.0380952	242	4	0.0165289	0.240005		94	0	0	683	12	0.0175695	442	6	0.0135747	0.570317
HECW2	210	3	0.0142857	242	7	0.0289256	0.350744		94	3	0.0319149	683	13	0.0190337	442	8	0.0180995	0.612908
TDRD15	210	3	0.0142857	242	7	0.0289256	0.350744		94	1	0.0106383	683	19	0.0278184	442	9	0.020362	0.638945
CFAP54	210	2	0.00952381	242	8	0.0330579	0.114307		94	1	0.0106383	683	21	0.0307467	442	7	0.0158371	0.245225
ANK1	210	4	0.0190476	242	3	0.0123967	0.709434		94	3	0.0319149	683	11	0.0161054	442	6	0.0135747	0.352707
CELSR3	210	2	0.00952381	242	12	0.0495868	0.0145632		94	1	0.0106383	683	12	0.0175695	442	5	0.0113122	0.808524
FCGBP	210	4	0.0190476	242	8	0.0330579	0.395978		94	2	0.0212766	683	12	0.0175695	442	9	0.020362	0.846621
PTPRS	210	2	0.00952381	242	9	0.0371901	0.0694723		94	1	0.0106383	683	15	0.0219619	442	11	0.0248869	0.827378
RASA1	210	3	0.0142857	242	3	0.0123967	1		94	2	0.0212766	683	11	0.0161054	442	9	0.020362	0.744121
ROS1	210	1	0.0047619	242	7	0.0289256	0.0733666		94	2	0.0212766	683	8	0.011713	442	11	0.0248869	0.198656
SHANK1	210	2	0.00952381	242	7	0.0289256	0.185238		94	3	0.0319149	683	16	0.0234261	442	7	0.0158371	0.470499
SPATA31D1	210	1	0.0047619	242	8	0.0330579	0.0414033		94	2	0.0212766	683	9	0.0131772	442	7	0.0158371	0.70542
ZNF407	210	3	0.0142857	242	9	0.0371901	0.15281		94	4	0.0425532	683	11	0.0161054	442	7	0.0158371	0.188835
ZZEF1	210	4	0.0190476	242	5	0.0206612	1		94	2	0.0212766	683	15	0.0219619	442	5	0.0113122	0.347144
CDH12	210	4	0.0190476	242	6	0.0247934	0.757426		94	1	0.0106383	683	15	0.0219619	442	10	0.0226244	0.907239
EP400	210	4	0.0190476	242	2	0.00826446	0.423139		94	2	0.0212766	683	19	0.0278184	442	9	0.020362	0.7438
HDAC9	210	5	0.0238095	242	6	0.0247934	1		94	2	0.0212766	683	19	0.0278184	442	3	0.00678733	0.0290308
IGSF10	210	2	0.00952381	242	5	0.0206612	0.457773		94	0	0	683	7	0.0102489	442	15	0.0339367	0.00803069
MTOR	210	4	0.0190476	242	6	0.0247934	0.757426		94	2	0.0212766	683	14	0.0204978	442	6	0.0135747	0.660246
CACNA2D1	210	4	0.0190476	242	7	0.0289256	0.555281		94	2	0.0212766	683	14	0.0204978	442	5	0.0113122	0.455923
CDC42BPA	210	6	0.0285714	242	2	0.00826446	0.152975		94	6	0.0638298	683	14	0.0204978	442	7	0.0158371	0.0262749
CDH6	210	5	0.0238095	242	9	0.0371901	0.587889		94	0	0	683	14	0.0204978	442	6	0.0135747	0.404686
COL4A4	210	2	0.00952381	242	6	0.0247934	0.294631		94	3	0.0319149	683	11	0.0161054	442	5	0.0113122	0.244434
MYT1L	210	2	0.00952381	242	4	0.0165289	0.690156		94	1	0.0106383	683	13	0.0190337	442	8	0.0180995	1
POLQ	210	1	0.0047619	242	3	0.0123967	0.627115		94	1	0.0106383	683	17	0.0248902	442	11	0.0248869	0.839393
KIF1A	210	2	0.00952381	242	6	0.0247934	0.294631		94	2	0.0212766	683	16	0.0234261	442	5	0.0113122	0.285457
ZNF208	210	6	0.0285714	242	5	0.0206612	0.761542		94	2	0.0212766	683	9	0.0131772	442	7	0.0158371	0.70542
JMJD1C	210	6	0.0285714	242	2	0.00826446	0.152975		94	4	0.0425532	683	11	0.0161054	442	7	0.0158371	0.188835
KIAA1549	210	1	0.0047619	242	4	0.0165289	0.378524		94	2	0.0212766	683	16	0.0234261	442	7	0.0158371	0.69398
SPEF2	210	2	0.00952381	242	4	0.0165289	0.690156		94	3	0.0319149	683	17	0.0248902	442	7	0.0158371	0.459079
TOGARAM1	210	3	0.0142857	242	6	0.0247934	0.513417		94	2	0.0212766	683	12	0.0175695	442	7	0.0158371	0.834006
TSPOAP1	210	2	0.00952381	242	8	0.0330579	0.114307		94	2	0.0212766	683	15	0.0219619	442	9	0.020362	1
UNC79	210	2	0.00952381	242	5	0.0206612	0.457773		94	1	0.0106383	683	17	0.0248902	442	10	0.0226244	0.833026
ATP10D	210	8	0.0380952	242	9	0.0371901	1		94	1	0.0106383	683	16	0.0234261	442	6	0.0135747	0.542218
BAP1	210	5	0.0238095	242	7	0.0289256	0.778304		94	0	0	683	16	0.0234261	442	8	0.0180995	0.358282
CHD9	210	6	0.0285714	242	4	0.0165289	0.524861		94	1	0.0106383	683	12	0.0175695	442	9	0.020362	0.944015
HTT	210	6	0.0285714	242	3	0.0123967	0.314332		94	1	0.0106383	683	12	0.0175695	442	7	0.0158371	1
KIAA1210	210	3	0.0142857	242	3	0.0123967	1		94	2	0.0212766	683	19	0.0278184	442	6	0.0135747	0.271104
NRXN2	210	4	0.0190476	242	5	0.0206612	1		94	1	0.0106383	683	15	0.0219619	442	6	0.0135747	0.62346
SAMD9	210	2	0.00952381	242	7	0.0289256	0.185238		94	1	0.0106383	683	13	0.0190337	442	9	0.020362	1
ZEB2	210	5	0.0238095	242	7	0.0289256	0.778304		94	1	0.0106383	683	8	0.011713	442	14	0.0316742	0.0572914
ITPR2	210	3	0.0142857	242	8	0.0330579	0.233866		94	3	0.0319149	683	9	0.0131772	442	12	0.0271493	0.111151
ITPRID1	210	5	0.0238095	242	7	0.0289256	0.778304		94	2	0.0212766	683	14	0.0204978	442	7	0.0158371	0.799888
LRRC4C	210	2	0.00952381	242	3	0.0123967	1		94	2	0.0212766	683	9	0.0131772	442	10	0.0226244	0.37717
NLRP3	210	4	0.0190476	242	3	0.0123967	0.709434		94	2	0.0212766	683	19	0.0278184	442	6	0.0135747	0.271104
PCSK5	210	4	0.0190476	242	4	0.0165289	1		94	2	0.0212766	683	11	0.0161054	442	11	0.0248869	0.553366
PLXNA2	210	4	0.0190476	242	8	0.0330579	0.395978		94	2	0.0212766	683	14	0.0204978	442	7	0.0158371	0.799888
PLXND1	210	3	0.0142857	242	5	0.0206612	0.729676		94	5	0.0531915	683	15	0.0219619	442	5	0.0113122	0.0346227
RGS7	210	4	0.0190476	242	3	0.0123967	0.709434		94	1	0.0106383	683	12	0.0175695	442	11	0.0248869	0.647203
TRIOBP	210	2	0.00952381	242	6	0.0247934	0.294631		94	1	0.0106383	683	12	0.0175695	442	8	0.0180995	1
PRDM2	210	3	0.0142857	242	3	0.0123967	1		94	1	0.0106383	683	11	0.0161054	442	5	0.0113122	0.858376
STAB2	210	4	0.0190476	242	4	0.0165289	1		94	2	0.0212766	683	13	0.0190337	442	10	0.0226244	0.815105
ARID1B	210	1	0.0047619	242	6	0.0247934	0.128683		94	0	0	683	12	0.0175695	442	10	0.0226244	0.418189
FAM47A	210	4	0.0190476	242	7	0.0289256	0.555281		94	0	0	683	15	0.0219619	442	4	0.00904977	0.149309
MAST4	210	5	0.0238095	242	6	0.0247934	1		94	4	0.0425532	683	15	0.0219619	442	3	0.00678733	0.0208173
NRAP	210	3	0.0142857	242	3	0.0123967	1		94	2	0.0212766	683	12	0.0175695	442	8	0.0180995	0.89171
SCN4A	210	6	0.0285714	242	4	0.0165289	0.524861		94	1	0.0106383	683	13	0.0190337	442	8	0.0180995	1
USF3	210	4	0.0190476	242	6	0.0247934	0.757426		94	4	0.0425532	683	16	0.0234261	442	6	0.0135747	0.153998
CELSR2	210	4	0.0190476	242	9	0.0371901	0.27579		94	1	0.0106383	683	10	0.0146413	442	7	0.0158371	1
DYSF	210	4	0.0190476	242	5	0.0206612	1		94	3	0.0319149	683	11	0.0161054	442	5	0.0113122	0.244434
FREM1	210	2	0.00952381	242	3	0.0123967	1		94	5	0.0531915	683	10	0.0146413	442	8	0.0180995	0.0536991
HIVEP2	210	4	0.0190476	242	4	0.0165289	1		94	1	0.0106383	683	10	0.0146413	442	9	0.020362	0.774867
MED1	210	5	0.0238095	242	8	0.0330579	0.588279		94	1	0.0106383	683	11	0.0161054	442	10	0.0226244	0.700689
WDR17	210	6	0.0285714	242	3	0.0123967	0.314332		94	2	0.0212766	683	15	0.0219619	442	9	0.020362	1
ATG2B	210	4	0.0190476	242	4	0.0165289	1		94	3	0.0319149	683	15	0.0219619	442	6	0.0135747	0.337817
ATRX	210	4	0.0190476	242	2	0.00826446	0.423139		94	1	0.0106383	683	11	0.0161054	442	6	0.0135747	0.931347
F8	210	8	0.0380952	242	3	0.0123967	0.123103		94	2	0.0212766	683	10	0.0146413	442	7	0.0158371	0.81475
KIAA1549L	210	3	0.0142857	242	7	0.0289256	0.350744		94	2	0.0212766	683	9	0.0131772	442	8	0.0180995	0.630045
SMARCA4	210	6	0.0285714	242	4	0.0165289	0.524861		94	0	0	683	18	0.0263543	442	10	0.0226244	0.330346
SVIL	210	4	0.0190476	242	9	0.0371901	0.27579		94	5	0.0531915	683	8	0.011713	442	6	0.0135747	0.0229065
ACSS3	210	1	0.0047619	242	9	0.0371901	0.0231774		94	0	0	683	15	0.0219619	442	4	0.00904977	0.149309
ARHGEF17	210	4	0.0190476	242	5	0.0206612	1		94	3	0.0319149	683	5	0.00732064	442	11	0.0248869	0.0145972
ATAD2	210	2	0.00952381	242	5	0.0206612	0.457773		94	4	0.0425532	683	16	0.0234261	442	10	0.0226244	0.435152
CUX1	210	3	0.0142857	242	10	0.0413223	0.0981525		94	1	0.0106383	683	12	0.0175695	442	7	0.0158371	1
GRM1	210	4	0.0190476	242	2	0.00826446	0.423139		94	3	0.0319149	683	12	0.0175695	442	7	0.0158371	0.500215
KCNQ3	210	3	0.0142857	242	4	0.0165289	1		94	2	0.0212766	683	8	0.011713	442	13	0.0294118	0.075387
MTUS2	210	2	0.00952381	242	5	0.0206612	0.457773		94	3	0.0319149	683	9	0.0131772	442	7	0.0158371	0.311443
PLCL1	210	4	0.0190476	242	2	0.00826446	0.423139		94	0	0	683	12	0.0175695	442	11	0.0248869	0.321751
PRKD1	210	5	0.0238095	242	4	0.0165289	0.739174		94	0	0	683	15	0.0219619	442	9	0.020362	0.471384
RFX6	210	4	0.0190476	242	4	0.0165289	1		94	2	0.0212766	683	12	0.0175695	442	5	0.0113122	0.511275
STXBP5L	210	5	0.0238095	242	3	0.0123967	0.48103		94	1	0.0106383	683	16	0.0234261	442	11	0.0248869	0.871229
MUC6	210	2	0.00952381	242	3	0.0123967	1		94	4	0.0425532	683	14	0.0204978	442	8	0.0180995	0.302998
ATAD2B	210	3	0.0142857	242	9	0.0371901	0.15281		94	2	0.0212766	683	15	0.0219619	442	6	0.0135747	0.633982
FLNA	210	3	0.0142857	242	6	0.0247934	0.513417		94	1	0.0106383	683	13	0.0190337	442	7	0.0158371	0.940935
KIDINS220	210	4	0.0190476	242	4	0.0165289	1		94	1	0.0106383	683	15	0.0219619	442	10	0.0226244	0.907239
ZEB1	210	6	0.0285714	242	6	0.0247934	1		94	2	0.0212766	683	12	0.0175695	442	10	0.0226244	0.76259
AGRN	210	3	0.0142857	242	4	0.0165289	1		94	2	0.0212766	683	13	0.0190337	442	12	0.0271493	0.618963
ATP10B	210	4	0.0190476	242	4	0.0165289	1		94	1	0.0106383	683	12	0.0175695	442	5	0.0113122	0.808524
CHD4	210	3	0.0142857	242	5	0.0206612	0.729676		94	2	0.0212766	683	12	0.0175695	442	8	0.0180995	0.89171
DLG2	210	2	0.00952381	242	3	0.0123967	1		94	2	0.0212766	683	16	0.0234261	442	2	0.00452489	0.0226749
SORBS2	210	3	0.0142857	242	4	0.0165289	1		94	3	0.0319149	683	15	0.0219619	442	5	0.0113122	0.234222
CDH11	210	0	0	242	8	0.0330579	0.00841162		94	2	0.0212766	683	12	0.0175695	442	9	0.020362	0.846621
DOCK5	210	3	0.0142857	242	4	0.0165289	1		94	5	0.0531915	683	9	0.0131772	442	6	0.0135747	0.0367044
GCN1	210	1	0.0047619	242	5	0.0206612	0.222708		94	3	0.0319149	683	14	0.0204978	442	5	0.0113122	0.232144
PIKFYVE	210	5	0.0238095	242	8	0.0330579	0.588279		94	2	0.0212766	683	11	0.0161054	442	7	0.0158371	0.87776
STAG1	210	7	0.0333333	242	5	0.0206612	0.559544		94	2	0.0212766	683	12	0.0175695	442	3	0.00678733	0.199067
ANKHD1	210	5	0.0238095	242	7	0.0289256	0.778304		94	4	0.0425532	683	12	0.0175695	442	7	0.0158371	0.220948
CCDC40	210	4	0.0190476	242	11	0.0454545	0.186626		94	2	0.0212766	683	12	0.0175695	442	7	0.0158371	0.834006
LEPR	210	4	0.0190476	242	5	0.0206612	1		94	2	0.0212766	683	10	0.0146413	442	9	0.020362	0.649514
LMO7	210	5	0.0238095	242	3	0.0123967	0.48103		94	1	0.0106383	683	14	0.0204978	442	4	0.00904977	0.334574
MAGEC3	210	2	0.00952381	242	7	0.0289256	0.185238		94	3	0.0319149	683	9	0.0131772	442	10	0.0226244	0.216655
MAGI2	210	5	0.0238095	242	6	0.0247934	1		94	2	0.0212766	683	13	0.0190337	442	7	0.0158371	0.791998
MYO7B	210	6	0.0285714	242	6	0.0247934	1		94	2	0.0212766	683	12	0.0175695	442	12	0.0271493	0.519988
PCNX1	210	3	0.0142857	242	3	0.0123967	1		94	1	0.0106383	683	7	0.0102489	442	9	0.020362	0.362082
PCNX2	210	7	0.0333333	242	3	0.0123967	0.199232		94	0	0	683	12	0.0175695	442	6	0.0135747	0.570317
PDE3A	210	6	0.0285714	242	3	0.0123967	0.314332		94	0	0	683	10	0.0146413	442	10	0.0226244	0.327351
PREX1	210	7	0.0333333	242	1	0.00413223	0.0276648		94	1	0.0106383	683	14	0.0204978	442	4	0.00904977	0.334574
ABCA7	210	3	0.0142857	242	2	0.00826446	0.667067		94	3	0.0319149	683	19	0.0278184	442	4	0.00904977	0.0461798
ABCB1	210	2	0.00952381	242	4	0.0165289	0.690156		94	6	0.0638298	683	12	0.0175695	442	6	0.0135747	0.0148886
ABI3BP	210	2	0.00952381	242	8	0.0330579	0.114307		94	1	0.0106383	683	11	0.0161054	442	8	0.0180995	0.93798
CENPB	210	6	0.0285714	242	2	0.00826446	0.152975		94	0	0	683	6	0.00878477	442	4	0.00904977	1
COL24A1	210	5	0.0238095	242	8	0.0330579	0.588279		94	0	0	683	9	0.0131772	442	8	0.0180995	0.471084
CPAMD8	210	5	0.0238095	242	3	0.0123967	0.48103		94	4	0.0425532	683	13	0.0190337	442	4	0.00904977	0.0609107
GCC2	210	3	0.0142857	242	5	0.0206612	0.729676		94	4	0.0425532	683	12	0.0175695	442	8	0.0180995	0.2396
HIVEP3	210	1	0.0047619	242	5	0.0206612	0.222708		94	2	0.0212766	683	10	0.0146413	442	7	0.0158371	0.81475
KCNH7	210	2	0.00952381	242	7	0.0289256	0.185238		94	1	0.0106383	683	10	0.0146413	442	10	0.0226244	0.610858
KCNJ3	210	2	0.00952381	242	5	0.0206612	0.457773		94	1	0.0106383	683	15	0.0219619	442	6	0.0135747	0.62346
KIF16B	210	3	0.0142857	242	5	0.0206612	0.729676		94	2	0.0212766	683	12	0.0175695	442	8	0.0180995	0.89171
MAP1B	210	2	0.00952381	242	4	0.0165289	0.690156		94	2	0.0212766	683	13	0.0190337	442	10	0.0226244	0.815105
MYO7A	210	3	0.0142857	242	7	0.0289256	0.350744		94	1	0.0106383	683	16	0.0234261	442	7	0.0158371	0.682581
NAV2	210	1	0.0047619	242	3	0.0123967	0.627115		94	2	0.0212766	683	12	0.0175695	442	13	0.0294118	0.438671
PTPN13	210	2	0.00952381	242	3	0.0123967	1		94	2	0.0212766	683	13	0.0190337	442	6	0.0135747	0.691371
SALL1	210	2	0.00952381	242	8	0.0330579	0.114307		94	1	0.0106383	683	8	0.011713	442	8	0.0180995	0.745766
TBC1D32	210	4	0.0190476	242	2	0.00826446	0.423139		94	2	0.0212766	683	10	0.0146413	442	12	0.0271493	0.299586
TENM2	210	1	0.0047619	242	6	0.0247934	0.128683		94	4	0.0425532	683	16	0.0234261	442	6	0.0135747	0.153998
ZAN	210	2	0.00952381	242	4	0.0165289	0.690156		94	2	0.0212766	683	6	0.00878477	442	3	0.00678733	0.373115
BSN	210	2	0.00952381	242	4	0.0165289	0.690156		94	2	0.0212766	683	12	0.0175695	442	7	0.0158371	0.834006
IGSF9B	210	4	0.0190476	242	3	0.0123967	0.709434		94	1	0.0106383	683	11	0.0161054	442	4	0.00904977	0.680412
NID1	210	3	0.0142857	242	4	0.0165289	1		94	2	0.0212766	683	13	0.0190337	442	5	0.0113122	0.53163
RB1CC1	210	5	0.0238095	242	6	0.0247934	1		94	2	0.0212766	683	11	0.0161054	442	9	0.020362	0.744121
DOCK6	210	3	0.0142857	242	6	0.0247934	0.513417		94	1	0.0106383	683	10	0.0146413	442	7	0.0158371	1
NF1	210	0	0	242	6	0.0247934	0.0325527		94	0	0	683	10	0.0146413	442	10	0.0226244	0.327351
PIEZO1	210	1	0.0047619	242	4	0.0165289	0.378524		94	1	0.0106383	683	13	0.0190337	442	6	0.0135747	0.826262
YLPM1	210	1	0.0047619	242	4	0.0165289	0.378524		94	0	0	683	16	0.0234261	442	3	0.00678733	0.0418649
DOCK4	210	3	0.0142857	242	5	0.0206612	0.729676		94	0	0	683	11	0.0161054	442	9	0.020362	0.466071
LPA	210	2	0.00952381	242	8	0.0330579	0.114307		94	2	0.0212766	683	13	0.0190337	442	5	0.0113122	0.53163
SBF2	210	5	0.0238095	242	5	0.0206612	1		94	1	0.0106383	683	11	0.0161054	442	6	0.0135747	0.931347
SCN7A	210	6	0.0285714	242	5	0.0206612	0.761542		94	2	0.0212766	683	12	0.0175695	442	8	0.0180995	0.89171
AFF2	210	4	0.0190476	242	3	0.0123967	0.709434		94	1	0.0106383	683	10	0.0146413	442	5	0.0113122	0.922721
BCL9	210	4	0.0190476	242	5	0.0206612	1		94	4	0.0425532	683	10	0.0146413	442	5	0.0113122	0.0910421
CCDC178	210	4	0.0190476	242	4	0.0165289	1		94	4	0.0425532	683	9	0.0131772	442	11	0.0248869	0.0810884
CDH18	210	4	0.0190476	242	4	0.0165289	1		94	0	0	683	13	0.0190337	442	9	0.020362	0.557439
MROH9	210	2	0.00952381	242	7	0.0289256	0.185238		94	3	0.0319149	683	14	0.0204978	442	9	0.020362	0.66993
NSD3	210	3	0.0142857	242	5	0.0206612	0.729676		94	1	0.0106383	683	15	0.0219619	442	8	0.0180995	0.853739
PALM2AKAP2	210	4	0.0190476	242	6	0.0247934	0.757426		94	1	0.0106383	683	17	0.0248902	442	6	0.0135747	0.4248
SYCP2	210	2	0.00952381	242	4	0.0165289	0.690156		94	1	0.0106383	683	13	0.0190337	442	11	0.0248869	0.731013
TLN1	210	4	0.0190476	242	5	0.0206612	1		94	4	0.0425532	683	14	0.0204978	442	7	0.0158371	0.22723
TRMT10C	210	2	0.00952381	242	2	0.00826446	1		94	2	0.0212766	683	18	0.0263543	442	3	0.00678733	0.0406322
ADAMTS3	210	2	0.00952381	242	3	0.0123967	1		94	2	0.0212766	683	13	0.0190337	442	12	0.0271493	0.618963
ALK	210	5	0.0238095	242	7	0.0289256	0.778304		94	2	0.0212766	683	14	0.0204978	442	7	0.0158371	0.799888
CCDC39	210	5	0.0238095	242	6	0.0247934	1		94	0	0	683	11	0.0161054	442	11	0.0248869	0.264712
KCNB2	210	1	0.0047619	242	4	0.0165289	0.378524		94	0	0	683	11	0.0161054	442	7	0.0158371	0.658056
LRRTM4	210	4	0.0190476	242	3	0.0123967	0.709434		94	1	0.0106383	683	9	0.0131772	442	7	0.0158371	0.926396
NLRP12	210	5	0.0238095	242	4	0.0165289	0.739174		94	1	0.0106383	683	13	0.0190337	442	11	0.0248869	0.731013
NLRP4	210	7	0.0333333	242	4	0.0165289	0.360148		94	2	0.0212766	683	17	0.0248902	442	9	0.020362	0.912217
PHF3	210	5	0.0238095	242	4	0.0165289	0.739174		94	3	0.0319149	683	9	0.0131772	442	7	0.0158371	0.311443
SCN3A	210	2	0.00952381	242	4	0.0165289	0.690156		94	2	0.0212766	683	13	0.0190337	442	8	0.0180995	0.896643
TAF1	210	1	0.0047619	242	6	0.0247934	0.128683		94	2	0.0212766	683	16	0.0234261	442	8	0.0180995	0.821153
WNK2	210	2	0.00952381	242	3	0.0123967	1		94	2	0.0212766	683	10	0.0146413	442	8	0.0180995	0.681101
PABPC1	210	4	0.0190476	242	5	0.0206612	1		94	3	0.0319149	683	13	0.0190337	442	6	0.0135747	0.394095
CEP250	210	5	0.0238095	242	4	0.0165289	0.739174		94	2	0.0212766	683	10	0.0146413	442	4	0.00904977	0.44537
TANC1	210	3	0.0142857	242	5	0.0206612	0.729676		94	2	0.0212766	683	13	0.0190337	442	7	0.0158371	0.791998
ZNF729	210	2	0.00952381	242	7	0.0289256	0.185238		94	2	0.0212766	683	6	0.00878477	442	9	0.020362	0.150564
AK9	210	2	0.00952381	242	4	0.0165289	0.690156		94	0	0	683	14	0.0204978	442	8	0.0180995	0.528718
GON4L	210	6	0.0285714	242	5	0.0206612	0.761542		94	2	0.0212766	683	13	0.0190337	442	6	0.0135747	0.691371
GPR158	210	4	0.0190476	242	4	0.0165289	1		94	2	0.0212766	683	17	0.0248902	442	6	0.0135747	0.458189
KIF13A	210	1	0.0047619	242	5	0.0206612	0.222708		94	3	0.0319149	683	11	0.0161054	442	7	0.0158371	0.483584
LAMB1	210	2	0.00952381	242	6	0.0247934	0.294631		94	3	0.0319149	683	13	0.0190337	442	6	0.0135747	0.394095
GOLGA3	210	4	0.0190476	242	5	0.0206612	1		94	1	0.0106383	683	11	0.0161054	442	8	0.0180995	0.93798
MBD5	210	1	0.0047619	242	3	0.0123967	0.627115		94	2	0.0212766	683	16	0.0234261	442	7	0.0158371	0.69398
MPDZ	210	1	0.0047619	242	7	0.0289256	0.0733666		94	2	0.0212766	683	9	0.0131772	442	7	0.0158371	0.70542
ADGRB1	210	4	0.0190476	242	3	0.0123967	0.709434		94	3	0.0319149	683	12	0.0175695	442	5	0.0113122	0.284663
ARFGEF1	210	0	0	242	6	0.0247934	0.0325527		94	1	0.0106383	683	12	0.0175695	442	11	0.0248869	0.647203
BCLAF1	210	2	0.00952381	242	3	0.0123967	1		94	3	0.0319149	683	11	0.0161054	442	10	0.0226244	0.402514
CFAP44	210	6	0.0285714	242	6	0.0247934	1		94	3	0.0319149	683	13	0.0190337	442	6	0.0135747	0.394095
CRACD	210	6	0.0285714	242	6	0.0247934	1		94	3	0.0319149	683	9	0.0131772	442	8	0.0180995	0.305487
DNAJC13	210	8	0.0380952	242	4	0.0165289	0.240005		94	3	0.0319149	683	12	0.0175695	442	6	0.0135747	0.40204
DSPP	210	3	0.0142857	242	4	0.0165289	1		94	1	0.0106383	683	14	0.0204978	442	7	0.0158371	0.841273
FSTL5	210	2	0.00952381	242	2	0.00826446	1		94	3	0.0319149	683	12	0.0175695	442	10	0.0226244	0.535289
PPP1R3A	210	3	0.0142857	242	3	0.0123967	1		94	4	0.0425532	683	9	0.0131772	442	3	0.00678733	0.0342576
RALGAPA2	210	1	0.0047619	242	3	0.0123967	0.627115		94	5	0.0531915	683	11	0.0161054	442	7	0.0158371	0.0648817
SETD2	210	4	0.0190476	242	3	0.0123967	0.709434		94	2	0.0212766	683	16	0.0234261	442	5	0.0113122	0.285457
SLCO1C1	210	4	0.0190476	242	3	0.0123967	0.709434		94	1	0.0106383	683	12	0.0175695	442	9	0.020362	0.944015
SMCHD1	210	4	0.0190476	242	6	0.0247934	0.757426		94	1	0.0106383	683	12	0.0175695	442	5	0.0113122	0.808524
TLR4	210	1	0.0047619	242	5	0.0206612	0.222708		94	0	0	683	8	0.011713	442	5	0.0113122	0.828718
ZBTB20	210	3	0.0142857	242	6	0.0247934	0.513417		94	2	0.0212766	683	10	0.0146413	442	7	0.0158371	0.81475
ZNF107	210	6	0.0285714	242	4	0.0165289	0.524861		94	1	0.0106383	683	12	0.0175695	442	6	0.0135747	0.93355
ADAMTS9	210	3	0.0142857	242	5	0.0206612	0.729676		94	1	0.0106383	683	17	0.0248902	442	7	0.0158371	0.564328
AMPH	210	4	0.0190476	242	9	0.0371901	0.27579		94	0	0	683	15	0.0219619	442	6	0.0135747	0.28335
ANKRD31	210	2	0.00952381	242	5	0.0206612	0.457773		94	2	0.0212766	683	13	0.0190337	442	8	0.0180995	0.896643
ARFGEF3	210	1	0.0047619	242	7	0.0289256	0.0733666		94	1	0.0106383	683	14	0.0204978	442	8	0.0180995	0.948125
CCDC88A	210	5	0.0238095	242	4	0.0165289	0.739174		94	1	0.0106383	683	13	0.0190337	442	8	0.0180995	1
DZIP3	210	1	0.0047619	242	2	0.00826446	1		94	6	0.0638298	683	12	0.0175695	442	8	0.0180995	0.0279384
EFCAB6	210	4	0.0190476	242	2	0.00826446	0.423139		94	2	0.0212766	683	9	0.0131772	442	8	0.0180995	0.630045
KDR	210	3	0.0142857	242	2	0.00826446	0.667067		94	4	0.0425532	683	6	0.00878477	442	8	0.0180995	0.0339911
KIF2B	210	5	0.0238095	242	5	0.0206612	1		94	2	0.0212766	683	12	0.0175695	442	7	0.0158371	0.834006
MYO3A	210	3	0.0142857	242	5	0.0206612	0.729676		94	1	0.0106383	683	8	0.011713	442	7	0.0158371	0.851207
PHIP	210	4	0.0190476	242	6	0.0247934	0.757426		94	0	0	683	18	0.0263543	442	8	0.0180995	0.244218
PLXNA1	210	2	0.00952381	242	2	0.00826446	1		94	4	0.0425532	683	8	0.011713	442	7	0.0158371	0.0832751
PXDN	210	0	0	242	1	0.00413223	1		94	3	0.0319149	683	12	0.0175695	442	9	0.020362	0.582125
SEMA3E	210	5	0.0238095	242	2	0.00826446	0.258288		94	2	0.0212766	683	12	0.0175695	442	9	0.020362	0.846621
SORCS3	210	3	0.0142857	242	2	0.00826446	0.667067		94	3	0.0319149	683	15	0.0219619	442	3	0.00678733	0.0479072
CNTRL	210	3	0.0142857	242	3	0.0123967	1		94	4	0.0425532	683	10	0.0146413	442	8	0.0180995	0.156153
COL7A1	210	9	0.0428571	242	3	0.0123967	0.0744469		94	2	0.0212766	683	6	0.00878477	442	7	0.0158371	0.279569
PDZRN4	210	1	0.0047619	242	1	0.00413223	1		94	2	0.0212766	683	10	0.0146413	442	7	0.0158371	0.81475
SPTBN5	210	1	0.0047619	242	7	0.0289256	0.0733666		94	2	0.0212766	683	10	0.0146413	442	8	0.0180995	0.681101
CNTN3	210	3	0.0142857	242	5	0.0206612	0.729676		94	0	0	683	17	0.0248902	442	7	0.0158371	0.282868
DAPK1	210	5	0.0238095	242	2	0.00826446	0.258288		94	1	0.0106383	683	10	0.0146413	442	9	0.020362	0.774867
DOCK7	210	5	0.0238095	242	5	0.0206612	1		94	0	0	683	17	0.0248902	442	4	0.00904977	0.0708779
LTBP1	210	2	0.00952381	242	2	0.00826446	1		94	1	0.0106383	683	13	0.0190337	442	9	0.020362	1
MGAM2	210	1	0.0047619	242	4	0.0165289	0.378524		94	1	0.0106383	683	15	0.0219619	442	14	0.0316742	0.4556
NPHS1	210	0	0	242	5	0.0206612	0.0642453		94	1	0.0106383	683	8	0.011713	442	7	0.0158371	0.851207
PDE10A	210	2	0.00952381	242	6	0.0247934	0.294631		94	2	0.0212766	683	19	0.0278184	442	4	0.00904977	0.0717197
SEMA3D	210	1	0.0047619	242	4	0.0165289	0.378524		94	2	0.0212766	683	14	0.0204978	442	5	0.0113122	0.455923
ABCB11	210	4	0.0190476	242	5	0.0206612	1		94	3	0.0319149	683	15	0.0219619	442	6	0.0135747	0.337817
ADAM22	210	3	0.0142857	242	7	0.0289256	0.350744		94	0	0	683	10	0.0146413	442	9	0.020362	0.440327
ARHGAP31	210	5	0.0238095	242	4	0.0165289	0.739174		94	2	0.0212766	683	11	0.0161054	442	5	0.0113122	0.613371
AUTS2	210	2	0.00952381	242	6	0.0247934	0.294631		94	3	0.0319149	683	11	0.0161054	442	7	0.0158371	0.483584
CACNA1S	210	4	0.0190476	242	1	0.00413223	0.188163		94	2	0.0212766	683	13	0.0190337	442	5	0.0113122	0.53163
CDC42BPB	210	2	0.00952381	242	3	0.0123967	1		94	1	0.0106383	683	14	0.0204978	442	7	0.0158371	0.841273
COL28A1	210	4	0.0190476	242	6	0.0247934	0.757426		94	3	0.0319149	683	7	0.0102489	442	10	0.0226244	0.0917667
COL4A2	210	3	0.0142857	242	5	0.0206612	0.729676		94	2	0.0212766	683	14	0.0204978	442	4	0.00904977	0.246262
DISP3	210	2	0.00952381	242	4	0.0165289	0.690156		94	2	0.0212766	683	11	0.0161054	442	7	0.0158371	0.87776
GTF3C1	210	2	0.00952381	242	4	0.0165289	0.690156		94	2	0.0212766	683	13	0.0190337	442	6	0.0135747	0.691371
HECTD1	210	3	0.0142857	242	1	0.00413223	0.341652		94	2	0.0212766	683	11	0.0161054	442	7	0.0158371	0.87776
MALRD1	210	5	0.0238095	242	1	0.00413223	0.101082		94	5	0.0531915	683	12	0.0175695	442	9	0.020362	0.0966258
NDST4	210	1	0.0047619	242	4	0.0165289	0.378524		94	2	0.0212766	683	17	0.0248902	442	8	0.0180995	0.750898
RBMXL3	210	5	0.0238095	242	5	0.0206612	1		94	2	0.0212766	683	7	0.0102489	442	5	0.0113122	0.484232
BRWD1	210	5	0.0238095	242	5	0.0206612	1		94	2	0.0212766	683	11	0.0161054	442	6	0.0135747	0.764246
CADPS2	210	5	0.0238095	242	3	0.0123967	0.48103		94	3	0.0319149	683	9	0.0131772	442	7	0.0158371	0.311443
COL18A1	210	7	0.0333333	242	1	0.00413223	0.0276648		94	2	0.0212766	683	11	0.0161054	442	7	0.0158371	0.87776
LATS1	210	4	0.0190476	242	8	0.0330579	0.395978		94	0	0	683	12	0.0175695	442	9	0.020362	0.542429
NCOA2	210	1	0.0047619	242	5	0.0206612	0.222708		94	1	0.0106383	683	10	0.0146413	442	5	0.0113122	0.922721
PARD3B	210	4	0.0190476	242	2	0.00826446	0.423139		94	3	0.0319149	683	11	0.0161054	442	5	0.0113122	0.244434
PCDHA3	210	1	0.0047619	242	2	0.00826446	1		94	4	0.0425532	683	12	0.0175695	442	5	0.0113122	0.0948353
PTPRZ1	210	4	0.0190476	242	4	0.0165289	1		94	0	0	683	11	0.0161054	442	8	0.0180995	0.549714
VWF	210	6	0.0285714	242	3	0.0123967	0.314332		94	1	0.0106383	683	12	0.0175695	442	6	0.0135747	0.93355
PLIN4	210	2	0.00952381	242	5	0.0206612	0.457773		94	3	0.0319149	683	12	0.0175695	442	5	0.0113122	0.284663
C2orf16	210	3	0.0142857	242	4	0.0165289	1		94	2	0.0212766	683	15	0.0219619	442	4	0.00904977	0.212659
CRB1	210	2	0.00952381	242	3	0.0123967	1		94	2	0.0212766	683	9	0.0131772	442	6	0.0135747	0.796547
ARHGAP5	210	2	0.00952381	242	9	0.0371901	0.0694723		94	1	0.0106383	683	4	0.00585652	442	7	0.0158371	0.19178
CASZ1	210	6	0.0285714	242	6	0.0247934	1		94	2	0.0212766	683	12	0.0175695	442	6	0.0135747	0.727402
MYH11	210	1	0.0047619	242	3	0.0123967	0.627115		94	3	0.0319149	683	14	0.0204978	442	7	0.0158371	0.524889
NCAM2	210	4	0.0190476	242	6	0.0247934	0.757426		94	1	0.0106383	683	7	0.0102489	442	10	0.0226244	0.221656
PLCB4	210	4	0.0190476	242	5	0.0206612	1		94	0	0	683	13	0.0190337	442	7	0.0158371	0.599456
UNC13A	210	3	0.0142857	242	6	0.0247934	0.513417		94	5	0.0531915	683	7	0.0102489	442	6	0.0135747	0.017238
ASTN2	210	3	0.0142857	242	3	0.0123967	1		94	2	0.0212766	683	13	0.0190337	442	4	0.00904977	0.288465
C2CD3	210	0	0	242	6	0.0247934	0.0325527		94	0	0	683	10	0.0146413	442	9	0.020362	0.440327
CHD2	210	2	0.00952381	242	4	0.0165289	0.690156		94	0	0	683	12	0.0175695	442	8	0.0180995	0.635332
CIT	210	3	0.0142857	242	4	0.0165289	1		94	0	0	683	13	0.0190337	442	9	0.020362	0.557439
DIP2B	210	5	0.0238095	242	3	0.0123967	0.48103		94	0	0	683	10	0.0146413	442	7	0.0158371	0.696452
FAM47C	210	1	0.0047619	242	4	0.0165289	0.378524		94	0	0	683	8	0.011713	442	4	0.00904977	0.737785
NIN	210	4	0.0190476	242	3	0.0123967	0.709434		94	0	0	683	11	0.0161054	442	9	0.020362	0.466071
PCDHA13	210	5	0.0238095	242	4	0.0165289	0.739174		94	1	0.0106383	683	13	0.0190337	442	4	0.00904977	0.420479
RAI1	210	2	0.00952381	242	1	0.00413223	0.59946		94	2	0.0212766	683	18	0.0263543	442	2	0.00452489	0.0144042
SIPA1L3	210	6	0.0285714	242	4	0.0165289	0.524861		94	3	0.0319149	683	12	0.0175695	442	3	0.00678733	0.108875
ZNF91	210	3	0.0142857	242	1	0.00413223	0.341652		94	2	0.0212766	683	9	0.0131772	442	3	0.00678733	0.311367
ANO1	210	1	0.0047619	242	4	0.0165289	0.378524		94	2	0.0212766	683	12	0.0175695	442	8	0.0180995	0.89171
BICC1	210	1	0.0047619	242	5	0.0206612	0.222708		94	5	0.0531915	683	11	0.0161054	442	11	0.0248869	0.0596889
EGFLAM	210	4	0.0190476	242	4	0.0165289	1		94	0	0	683	16	0.0234261	442	3	0.00678733	0.0418649
EGFR	210	2	0.00952381	242	4	0.0165289	0.690156		94	0	0	683	12	0.0175695	442	9	0.020362	0.542429
EPHA7	210	3	0.0142857	242	4	0.0165289	1		94	1	0.0106383	683	11	0.0161054	442	7	0.0158371	1
FAM135A	210	4	0.0190476	242	6	0.0247934	0.757426		94	1	0.0106383	683	13	0.0190337	442	9	0.020362	1
GRM8	210	2	0.00952381	242	5	0.0206612	0.457773		94	0	0	683	12	0.0175695	442	6	0.0135747	0.570317
IL16	210	2	0.00952381	242	6	0.0247934	0.294631		94	2	0.0212766	683	9	0.0131772	442	8	0.0180995	0.630045
ITSN1	210	4	0.0190476	242	4	0.0165289	1		94	2	0.0212766	683	11	0.0161054	442	7	0.0158371	0.87776
KNTC1	210	3	0.0142857	242	3	0.0123967	1		94	0	0	683	16	0.0234261	442	5	0.0113122	0.173079
LRBA	210	2	0.00952381	242	6	0.0247934	0.294631		94	5	0.0531915	683	6	0.00878477	442	12	0.0271493	0.00332226
MED13	210	10	0.047619	242	1	0.00413223	0.00362849		94	2	0.0212766	683	10	0.0146413	442	7	0.0158371	0.81475
MYO18A	210	3	0.0142857	242	5	0.0206612	0.729676		94	3	0.0319149	683	11	0.0161054	442	6	0.0135747	0.352707
NLRP8	210	2	0.00952381	242	7	0.0289256	0.185238		94	1	0.0106383	683	8	0.011713	442	11	0.0248869	0.195119
NUP210L	210	3	0.0142857	242	7	0.0289256	0.350744		94	5	0.0531915	683	12	0.0175695	442	7	0.0158371	0.0717472
OTOF	210	4	0.0190476	242	3	0.0123967	0.709434		94	3	0.0319149	683	11	0.0161054	442	5	0.0113122	0.244434
PCDH20	210	4	0.0190476	242	4	0.0165289	1		94	1	0.0106383	683	13	0.0190337	442	6	0.0135747	0.826262
PKD1	210	2	0.00952381	242	3	0.0123967	1		94	2	0.0212766	683	8	0.011713	442	3	0.00678733	0.28347
SCN10A	210	3	0.0142857	242	4	0.0165289	1		94	2	0.0212766	683	3	0.00439239	442	11	0.0248869	0.00528595
SETBP1	210	4	0.0190476	242	7	0.0289256	0.555281		94	1	0.0106383	683	10	0.0146413	442	9	0.020362	0.774867
TMEM132B	210	1	0.0047619	242	7	0.0289256	0.0733666		94	0	0	683	12	0.0175695	442	8	0.0180995	0.635332
TRIP12	210	2	0.00952381	242	5	0.0206612	0.457773		94	2	0.0212766	683	12	0.0175695	442	7	0.0158371	0.834006
TUBGCP6	210	2	0.00952381	242	4	0.0165289	0.690156		94	5	0.0531915	683	14	0.0204978	442	2	0.00452489	0.00313263
USP29	210	2	0.00952381	242	2	0.00826446	1		94	1	0.0106383	683	7	0.0102489	442	7	0.0158371	0.662075
ZFC3H1	210	3	0.0142857	242	4	0.0165289	1		94	1	0.0106383	683	11	0.0161054	442	9	0.020362	0.884868
ABCA6	210	0	0	242	5	0.0206612	0.0642453		94	2	0.0212766	683	15	0.0219619	442	6	0.0135747	0.633982
ADAM29	210	4	0.0190476	242	4	0.0165289	1		94	2	0.0212766	683	13	0.0190337	442	7	0.0158371	0.791998
ADAMTS19	210	6	0.0285714	242	4	0.0165289	0.524861		94	2	0.0212766	683	16	0.0234261	442	7	0.0158371	0.69398
BRINP1	210	6	0.0285714	242	5	0.0206612	0.761542		94	2	0.0212766	683	11	0.0161054	442	7	0.0158371	0.87776
CFAP65	210	2	0.00952381	242	3	0.0123967	1		94	3	0.0319149	683	8	0.011713	442	6	0.0135747	0.238419
COL9A1	210	2	0.00952381	242	10	0.0413223	0.041693		94	4	0.0425532	683	9	0.0131772	442	4	0.00904977	0.0601959
DAAM2	210	2	0.00952381	242	2	0.00826446	1		94	2	0.0212766	683	12	0.0175695	442	7	0.0158371	0.834006
DGKB	210	3	0.0142857	242	4	0.0165289	1		94	1	0.0106383	683	11	0.0161054	442	8	0.0180995	0.93798
DPYD	210	4	0.0190476	242	4	0.0165289	1		94	1	0.0106383	683	13	0.0190337	442	7	0.0158371	0.940935
HGF	210	4	0.0190476	242	1	0.00413223	0.188163		94	0	0	683	11	0.0161054	442	7	0.0158371	0.658056
ITGA8	210	2	0.00952381	242	9	0.0371901	0.0694723		94	1	0.0106383	683	14	0.0204978	442	3	0.00678733	0.156378
LRRIQ1	210	6	0.0285714	242	4	0.0165289	0.524861		94	1	0.0106383	683	15	0.0219619	442	5	0.0113122	0.428419
MATN2	210	3	0.0142857	242	0	0	0.099518		94	2	0.0212766	683	14	0.0204978	442	4	0.00904977	0.246262
MYOCD	210	2	0.00952381	242	5	0.0206612	0.457773		94	4	0.0425532	683	10	0.0146413	442	6	0.0135747	0.141536
NWD1	210	2	0.00952381	242	4	0.0165289	0.690156		94	1	0.0106383	683	7	0.0102489	442	9	0.020362	0.362082
PCDHA1	210	2	0.00952381	242	2	0.00826446	1		94	4	0.0425532	683	8	0.011713	442	4	0.00904977	0.0525781
SBF1	210	1	0.0047619	242	4	0.0165289	0.378524		94	2	0.0212766	683	9	0.0131772	442	2	0.00452489	0.173477
SIPA1L1	210	2	0.00952381	242	6	0.0247934	0.294631		94	2	0.0212766	683	11	0.0161054	442	4	0.00904977	0.394903
SLC12A1	210	4	0.0190476	242	3	0.0123967	0.709434		94	1	0.0106383	683	13	0.0190337	442	9	0.020362	1
TPO	210	3	0.0142857	242	6	0.0247934	0.513417		94	1	0.0106383	683	8	0.011713	442	16	0.0361991	0.0183157
TRIM42	210	4	0.0190476	242	6	0.0247934	0.757426		94	1	0.0106383	683	13	0.0190337	442	8	0.0180995	1
TSHZ3	210	3	0.0142857	242	7	0.0289256	0.350744		94	1	0.0106383	683	8	0.011713	442	7	0.0158371	0.851207
UNC5D	210	3	0.0142857	242	6	0.0247934	0.513417		94	4	0.0425532	683	11	0.0161054	442	9	0.020362	0.188157
WDR90	210	6	0.0285714	242	8	0.0330579	1		94	2	0.0212766	683	9	0.0131772	442	4	0.00904977	0.461375
ZFPM2	210	2	0.00952381	242	7	0.0289256	0.185238		94	1	0.0106383	683	11	0.0161054	442	7	0.0158371	1
CHD3	210	4	0.0190476	242	5	0.0206612	1		94	1	0.0106383	683	16	0.0234261	442	5	0.0113122	0.302847
APC	210	4	0.0190476	242	5	0.0206612	1		94	1	0.0106383	683	7	0.0102489	442	10	0.0226244	0.221656
ZC3H13	210	2	0.00952381	242	5	0.0206612	0.457773		94	2	0.0212766	683	13	0.0190337	442	5	0.0113122	0.53163
SELP	210	3	0.0142857	242	2	0.00826446	0.667067		94	1	0.0106383	683	11	0.0161054	442	5	0.0113122	0.858376
ZFP36L2	210	4	0.0190476	242	4	0.0165289	1		94	3	0.0319149	683	12	0.0175695	442	2	0.00452489	0.032543
A2M	210	3	0.0142857	242	2	0.00826446	0.667067		94	2	0.0212766	683	7	0.0102489	442	7	0.0158371	0.370284
ALPK2	210	4	0.0190476	242	3	0.0123967	0.709434		94	2	0.0212766	683	11	0.0161054	442	7	0.0158371	0.87776
JAG1	210	3	0.0142857	242	2	0.00826446	0.667067		94	0	0	683	12	0.0175695	442	6	0.0135747	0.570317
KAT6A	210	1	0.0047619	242	3	0.0123967	0.627115		94	0	0	683	12	0.0175695	442	11	0.0248869	0.321751
PPL	210	3	0.0142857	242	4	0.0165289	1		94	3	0.0319149	683	10	0.0146413	442	6	0.0135747	0.383834
TRANK1	210	3	0.0142857	242	3	0.0123967	1		94	1	0.0106383	683	13	0.0190337	442	7	0.0158371	0.940935
ZNF568	210	4	0.0190476	242	2	0.00826446	0.423139		94	1	0.0106383	683	13	0.0190337	442	8	0.0180995	1
ABCA9	210	1	0.0047619	242	4	0.0165289	0.378524		94	0	0	683	15	0.0219619	442	4	0.00904977	0.149309
ACTN2	210	0	0	242	6	0.0247934	0.0325527		94	0	0	683	8	0.011713	442	13	0.0294118	0.0439945
DCAF12L2	210	3	0.0142857	242	4	0.0165289	1		94	1	0.0106383	683	13	0.0190337	442	4	0.00904977	0.420479
DOCK10	210	2	0.00952381	242	3	0.0123967	1		94	1	0.0106383	683	14	0.0204978	442	4	0.00904977	0.334574
INSRR	210	3	0.0142857	242	7	0.0289256	0.350744		94	5	0.0531915	683	11	0.0161054	442	5	0.0113122	0.032007
MYO9B	210	2	0.00952381	242	3	0.0123967	1		94	3	0.0319149	683	8	0.011713	442	4	0.00904977	0.187695
PAM	210	1	0.0047619	242	7	0.0289256	0.0733666		94	0	0	683	13	0.0190337	442	9	0.020362	0.557439
PCDHA10	210	2	0.00952381	242	4	0.0165289	0.690156		94	2	0.0212766	683	9	0.0131772	442	4	0.00904977	0.461375
PTEN	210	2	0.00952381	242	2	0.00826446	1		94	0	0	683	12	0.0175695	442	14	0.0316742	0.114412
PTPRO	210	2	0.00952381	242	4	0.0165289	0.690156		94	1	0.0106383	683	11	0.0161054	442	5	0.0113122	0.858376
TAF2	210	2	0.00952381	242	4	0.0165289	0.690156		94	4	0.0425532	683	10	0.0146413	442	5	0.0113122	0.0910421
VEPH1	210	2	0.00952381	242	5	0.0206612	0.457773		94	1	0.0106383	683	11	0.0161054	442	6	0.0135747	0.931347
XIRP1	210	3	0.0142857	242	5	0.0206612	0.729676		94	2	0.0212766	683	10	0.0146413	442	1	0.00226244	0.0438891
ZNF534	210	0	0	242	2	0.00826446	0.501403		94	1	0.0106383	683	7	0.0102489	442	6	0.0135747	0.914479
A2ML1	210	4	0.0190476	242	2	0.00826446	0.423139		94	0	0	683	10	0.0146413	442	1	0.00226244	0.103673
ABCC5	210	1	0.0047619	242	6	0.0247934	0.128683		94	0	0	683	15	0.0219619	442	6	0.0135747	0.28335
BCL11A	210	3	0.0142857	242	6	0.0247934	0.513417		94	4	0.0425532	683	10	0.0146413	442	7	0.0158371	0.161363
C3	210	5	0.0238095	242	7	0.0289256	0.778304		94	2	0.0212766	683	5	0.00732064	442	10	0.0226244	0.0493791
CASR	210	1	0.0047619	242	7	0.0289256	0.0733666		94	3	0.0319149	683	13	0.0190337	442	6	0.0135747	0.394095
CCDC88B	210	2	0.00952381	242	3	0.0123967	1		94	2	0.0212766	683	9	0.0131772	442	7	0.0158371	0.70542
CNBD1	210	3	0.0142857	242	4	0.0165289	1		94	0	0	683	11	0.0161054	442	7	0.0158371	0.658056
EYA1	210	1	0.0047619	242	4	0.0165289	0.378524		94	1	0.0106383	683	14	0.0204978	442	3	0.00678733	0.156378
GREB1L	210	7	0.0333333	242	5	0.0206612	0.559544		94	0	0	683	15	0.0219619	442	6	0.0135747	0.28335
ITPR1	210	3	0.0142857	242	5	0.0206612	0.729676		94	0	0	683	11	0.0161054	442	6	0.0135747	0.647681
NES	210	4	0.0190476	242	3	0.0123967	0.709434		94	1	0.0106383	683	12	0.0175695	442	8	0.0180995	1
OR2L8	210	2	0.00952381	242	6	0.0247934	0.294631		94	2	0.0212766	683	14	0.0204978	442	5	0.0113122	0.455923
PCDHA12	210	3	0.0142857	242	0	0	0.099518		94	2	0.0212766	683	13	0.0190337	442	4	0.00904977	0.288465
RTTN	210	2	0.00952381	242	3	0.0123967	1		94	1	0.0106383	683	10	0.0146413	442	7	0.0158371	1
SLCO5A1	210	3	0.0142857	242	4	0.0165289	1		94	1	0.0106383	683	8	0.011713	442	6	0.0135747	0.920157
SON	210	1	0.0047619	242	4	0.0165289	0.378524		94	1	0.0106383	683	8	0.011713	442	11	0.0248869	0.195119
SPG11	210	4	0.0190476	242	7	0.0289256	0.555281		94	2	0.0212766	683	10	0.0146413	442	7	0.0158371	0.81475
TRAPPC9	210	2	0.00952381	242	3	0.0123967	1		94	4	0.0425532	683	5	0.00732064	442	7	0.0158371	0.0223971
TRHDE	210	0	0	242	3	0.0123967	0.252104		94	2	0.0212766	683	12	0.0175695	442	4	0.00904977	0.333044
UBR2	210	3	0.0142857	242	2	0.00826446	0.667067		94	0	0	683	15	0.0219619	442	5	0.0113122	0.211142
VWA3B	210	5	0.0238095	242	4	0.0165289	0.739174		94	1	0.0106383	683	6	0.00878477	442	12	0.0271493	0.0460753
WASHC5	210	2	0.00952381	242	3	0.0123967	1		94	2	0.0212766	683	10	0.0146413	442	5	0.0113122	0.599774
WDR64	210	1	0.0047619	242	4	0.0165289	0.378524		94	2	0.0212766	683	10	0.0146413	442	5	0.0113122	0.599774
WDR72	210	3	0.0142857	242	2	0.00826446	0.667067		94	2	0.0212766	683	8	0.011713	442	2	0.00452489	0.167038
ZNF429	210	2	0.00952381	242	2	0.00826446	1		94	1	0.0106383	683	12	0.0175695	442	10	0.0226244	0.755862
ZNF99	210	5	0.0238095	242	9	0.0371901	0.587889		94	1	0.0106383	683	5	0.00732064	442	4	0.00904977	0.692119
SMC4	210	3	0.0142857	242	8	0.0330579	0.233866		94	0	0	683	9	0.0131772	442	9	0.020362	0.361457
ERCC6	210	2	0.00952381	242	9	0.0371901	0.0694723		94	4	0.0425532	683	12	0.0175695	442	6	0.0135747	0.166543
ATRNL1	210	3	0.0142857	242	4	0.0165289	1		94	2	0.0212766	683	10	0.0146413	442	6	0.0135747	0.756674
DLGAP1	210	1	0.0047619	242	7	0.0289256	0.0733666		94	3	0.0319149	683	12	0.0175695	442	5	0.0113122	0.284663
EPHA10	210	4	0.0190476	242	2	0.00826446	0.423139		94	1	0.0106383	683	11	0.0161054	442	3	0.00678733	0.379008
FMN1	210	2	0.00952381	242	2	0.00826446	1		94	4	0.0425532	683	7	0.0102489	442	8	0.0180995	0.0591492
IQGAP3	210	4	0.0190476	242	7	0.0289256	0.555281		94	2	0.0212766	683	6	0.00878477	442	9	0.020362	0.150564
NCOA6	210	2	0.00952381	242	6	0.0247934	0.294631		94	0	0	683	14	0.0204978	442	5	0.0113122	0.26599
NFASC	210	1	0.0047619	242	2	0.00826446	1		94	3	0.0319149	683	9	0.0131772	442	10	0.0226244	0.216655
PIK3C2G	210	3	0.0142857	242	3	0.0123967	1		94	2	0.0212766	683	11	0.0161054	442	6	0.0135747	0.764246
RABGAP1L	210	3	0.0142857	242	5	0.0206612	0.729676		94	1	0.0106383	683	14	0.0204978	442	6	0.0135747	0.734451
SLC4A4	210	2	0.00952381	242	7	0.0289256	0.185238		94	3	0.0319149	683	10	0.0146413	442	5	0.0113122	0.2822
ST18	210	3	0.0142857	242	4	0.0165289	1		94	1	0.0106383	683	11	0.0161054	442	6	0.0135747	0.931347
THSD7B	210	4	0.0190476	242	2	0.00826446	0.423139		94	1	0.0106383	683	11	0.0161054	442	8	0.0180995	0.93798
ABCA1	210	1	0.0047619	242	2	0.00826446	1		94	0	0	683	9	0.0131772	442	11	0.0248869	0.165762
ABCA8	210	5	0.0238095	242	8	0.0330579	0.588279		94	1	0.0106383	683	10	0.0146413	442	7	0.0158371	1
ABCC8	210	4	0.0190476	242	3	0.0123967	0.709434		94	1	0.0106383	683	8	0.011713	442	4	0.00904977	0.912817
AFDN	210	3	0.0142857	242	4	0.0165289	1		94	0	0	683	11	0.0161054	442	9	0.020362	0.466071
CLUH	210	4	0.0190476	242	10	0.0413223	0.275992		94	2	0.0212766	683	10	0.0146413	442	5	0.0113122	0.599774
COBL	210	2	0.00952381	242	4	0.0165289	0.690156		94	1	0.0106383	683	12	0.0175695	442	6	0.0135747	0.93355
DENND5B	210	2	0.00952381	242	6	0.0247934	0.294631		94	1	0.0106383	683	12	0.0175695	442	6	0.0135747	0.93355
GRID1	210	2	0.00952381	242	4	0.0165289	0.690156		94	2	0.0212766	683	8	0.011713	442	7	0.0158371	0.552781
ITGB4	210	5	0.0238095	242	1	0.00413223	0.101082		94	1	0.0106383	683	7	0.0102489	442	7	0.0158371	0.662075
MECOM	210	3	0.0142857	242	2	0.00826446	0.667067		94	2	0.0212766	683	8	0.011713	442	11	0.0248869	0.198656
MYH7B	210	6	0.0285714	242	2	0.00826446	0.152975		94	1	0.0106383	683	13	0.0190337	442	7	0.0158371	0.940935
MYPN	210	2	0.00952381	242	4	0.0165289	0.690156		94	2	0.0212766	683	11	0.0161054	442	8	0.0180995	0.783496
NHS	210	3	0.0142857	242	6	0.0247934	0.513417		94	1	0.0106383	683	8	0.011713	442	9	0.020362	0.490429
NRG3	210	4	0.0190476	242	4	0.0165289	1		94	1	0.0106383	683	10	0.0146413	442	3	0.00678733	0.391774
PCDHA2	210	2	0.00952381	242	9	0.0371901	0.0694723		94	0	0	683	11	0.0161054	442	3	0.00678733	0.280344
POM121L2	210	5	0.0238095	242	3	0.0123967	0.48103		94	2	0.0212766	683	11	0.0161054	442	7	0.0158371	0.87776
RBPJ	210	2	0.00952381	242	4	0.0165289	0.690156		94	1	0.0106383	683	11	0.0161054	442	6	0.0135747	0.931347
RPGRIP1L	210	1	0.0047619	242	3	0.0123967	0.627115		94	1	0.0106383	683	17	0.0248902	442	6	0.0135747	0.4248
SETD1A	210	5	0.0238095	242	4	0.0165289	0.739174		94	2	0.0212766	683	9	0.0131772	442	6	0.0135747	0.796547
WDR33	210	2	0.00952381	242	4	0.0165289	0.690156		94	3	0.0319149	683	9	0.0131772	442	6	0.0135747	0.30552
ZNF814	210	4	0.0190476	242	7	0.0289256	0.555281		94	2	0.0212766	683	9	0.0131772	442	6	0.0135747	0.796547
ABCA3	210	4	0.0190476	242	7	0.0289256	0.555281		94	4	0.0425532	683	9	0.0131772	442	4	0.00904977	0.0601959
ADCY5	210	3	0.0142857	242	5	0.0206612	0.729676		94	2	0.0212766	683	14	0.0204978	442	5	0.0113122	0.455923
ANKRD26	210	5	0.0238095	242	4	0.0165289	0.739174		94	3	0.0319149	683	9	0.0131772	442	5	0.0113122	0.259801
ATP8B4	210	3	0.0142857	242	5	0.0206612	0.729676		94	2	0.0212766	683	9	0.0131772	442	6	0.0135747	0.796547
AXDND1	210	1	0.0047619	242	1	0.00413223	1		94	1	0.0106383	683	12	0.0175695	442	6	0.0135747	0.93355
BAZ2B	210	3	0.0142857	242	2	0.00826446	0.667067		94	4	0.0425532	683	10	0.0146413	442	2	0.00452489	0.014391
CACNA1G	210	4	0.0190476	242	10	0.0413223	0.275992		94	2	0.0212766	683	2	0.00292826	442	8	0.0180995	0.0118937
CEP170B	210	3	0.0142857	242	3	0.0123967	1		94	3	0.0319149	683	14	0.0204978	442	4	0.00904977	0.120776
COL5A1	210	4	0.0190476	242	6	0.0247934	0.757426		94	1	0.0106383	683	10	0.0146413	442	7	0.0158371	1
COL5A3	210	4	0.0190476	242	5	0.0206612	1		94	2	0.0212766	683	11	0.0161054	442	4	0.00904977	0.394903
DMBT1	210	2	0.00952381	242	7	0.0289256	0.185238		94	1	0.0106383	683	8	0.011713	442	8	0.0180995	0.745766
DROSHA	210	5	0.0238095	242	3	0.0123967	0.48103		94	3	0.0319149	683	6	0.00878477	442	6	0.0135747	0.140169
EVC2	210	0	0	242	2	0.00826446	0.501403		94	4	0.0425532	683	10	0.0146413	442	5	0.0113122	0.0910421
FPGT-TNNI3K	210	2	0.00952381	242	6	0.0247934	0.294631		94	2	0.0212766	683	8	0.011713	442	10	0.0226244	0.265167
GLI3	210	3	0.0142857	242	3	0.0123967	1		94	0	0	683	11	0.0161054	442	7	0.0158371	0.658056
GRID2	210	3	0.0142857	242	2	0.00826446	0.667067		94	1	0.0106383	683	12	0.0175695	442	7	0.0158371	1
HEATR5B	210	2	0.00952381	242	1	0.00413223	0.59946		94	1	0.0106383	683	14	0.0204978	442	6	0.0135747	0.734451
KIAA0586	210	5	0.0238095	242	4	0.0165289	0.739174		94	1	0.0106383	683	12	0.0175695	442	5	0.0113122	0.808524
MB21D2	210	1	0.0047619	242	5	0.0206612	0.222708		94	2	0.0212766	683	12	0.0175695	442	5	0.0113122	0.511275
MYOM1	210	5	0.0238095	242	1	0.00413223	0.101082		94	2	0.0212766	683	13	0.0190337	442	6	0.0135747	0.691371
NELL1	210	3	0.0142857	242	6	0.0247934	0.513417		94	1	0.0106383	683	12	0.0175695	442	9	0.020362	0.944015
NOS1	210	3	0.0142857	242	5	0.0206612	0.729676		94	7	0.0744681	683	6	0.00878477	442	5	0.0113122	0.000395663
NPHP3	210	2	0.00952381	242	3	0.0123967	1		94	2	0.0212766	683	9	0.0131772	442	6	0.0135747	0.796547
SEMA3A	210	1	0.0047619	242	4	0.0165289	0.378524		94	1	0.0106383	683	9	0.0131772	442	5	0.0113122	1
SHROOM4	210	3	0.0142857	242	3	0.0123967	1		94	1	0.0106383	683	8	0.011713	442	8	0.0180995	0.745766
SLC26A7	210	4	0.0190476	242	7	0.0289256	0.555281		94	0	0	683	9	0.0131772	442	6	0.0135747	0.84262
TAF1L	210	3	0.0142857	242	2	0.00826446	0.667067		94	0	0	683	11	0.0161054	442	4	0.00904977	0.418993
TDRD5	210	7	0.0333333	242	1	0.00413223	0.0276648		94	1	0.0106383	683	14	0.0204978	442	6	0.0135747	0.734451
TNC	210	2	0.00952381	242	1	0.00413223	0.59946		94	1	0.0106383	683	11	0.0161054	442	6	0.0135747	0.931347
TNN	210	4	0.0190476	242	0	0	0.0458802		94	2	0.0212766	683	11	0.0161054	442	9	0.020362	0.744121
TRPM6	210	6	0.0285714	242	4	0.0165289	0.524861		94	3	0.0319149	683	10	0.0146413	442	7	0.0158371	0.37852
TRPM7	210	3	0.0142857	242	2	0.00826446	0.667067		94	0	0	683	12	0.0175695	442	10	0.0226244	0.418189
TULP4	210	4	0.0190476	242	2	0.00826446	0.423139		94	1	0.0106383	683	8	0.011713	442	8	0.0180995	0.745766
ZDBF2	210	2	0.00952381	242	5	0.0206612	0.457773		94	0	0	683	12	0.0175695	442	7	0.0158371	0.589301
ZFYVE26	210	3	0.0142857	242	3	0.0123967	1		94	0	0	683	12	0.0175695	442	5	0.0113122	0.431737
ZNFX1	210	3	0.0142857	242	5	0.0206612	0.729676		94	2	0.0212766	683	12	0.0175695	442	2	0.00452489	0.0793686
DOP1B	210	6	0.0285714	242	2	0.00826446	0.152975		94	1	0.0106383	683	6	0.00878477	442	9	0.020362	0.237378
ATXN2	210	5	0.0238095	242	8	0.0330579	0.588279		94	0	0	683	9	0.0131772	442	4	0.00904977	0.682794
EIF4G1	210	3	0.0142857	242	3	0.0123967	1		94	1	0.0106383	683	11	0.0161054	442	3	0.00678733	0.379008
MAML3	210	3	0.0142857	242	3	0.0123967	1		94	1	0.0106383	683	7	0.0102489	442	5	0.0113122	1
TICRR	210	3	0.0142857	242	1	0.00413223	0.341652		94	2	0.0212766	683	5	0.00732064	442	6	0.0135747	0.247839
ARHGAP35	210	2	0.00952381	242	3	0.0123967	1		94	0	0	683	13	0.0190337	442	3	0.00678733	0.142096
KCND2	210	1	0.0047619	242	2	0.00826446	1		94	1	0.0106383	683	11	0.0161054	442	8	0.0180995	0.93798
BTBD8	210	2	0.00952381	242	3	0.0123967	1		94	0	0	683	10	0.0146413	442	6	0.0135747	0.787029
CHL1	210	1	0.0047619	242	2	0.00826446	1		94	1	0.0106383	683	10	0.0146413	442	4	0.00904977	0.780756
DNMBP	210	2	0.00952381	242	3	0.0123967	1		94	2	0.0212766	683	8	0.011713	442	8	0.0180995	0.454818
GALNT8	210	2	0.00952381	242	7	0.0289256	0.185238		94	2	0.0212766	683	9	0.0131772	442	5	0.0113122	0.630465
LRP6	210	6	0.0285714	242	5	0.0206612	0.761542		94	3	0.0319149	683	14	0.0204978	442	6	0.0135747	0.362182
MYOF	210	3	0.0142857	242	2	0.00826446	0.667067		94	1	0.0106383	683	6	0.00878477	442	9	0.020362	0.237378
PZP	210	1	0.0047619	242	7	0.0289256	0.0733666		94	2	0.0212766	683	11	0.0161054	442	5	0.0113122	0.613371
SEMA5B	210	2	0.00952381	242	4	0.0165289	0.690156		94	2	0.0212766	683	6	0.00878477	442	6	0.0135747	0.346808
TNRC18	210	3	0.0142857	242	4	0.0165289	1		94	0	0	683	6	0.00878477	442	7	0.0158371	0.446289
UBR3	210	2	0.00952381	242	5	0.0206612	0.457773		94	2	0.0212766	683	10	0.0146413	442	7	0.0158371	0.81475
ZNF646	210	1	0.0047619	242	3	0.0123967	0.627115		94	3	0.0319149	683	8	0.011713	442	4	0.00904977	0.187695
AHCTF1	210	2	0.00952381	242	4	0.0165289	0.690156		94	2	0.0212766	683	8	0.011713	442	10	0.0226244	0.265167
ARID2	210	1	0.0047619	242	3	0.0123967	0.627115		94	0	0	683	4	0.00585652	442	6	0.0135747	0.330431
ATF7IP	210	2	0.00952381	242	4	0.0165289	0.690156		94	1	0.0106383	683	10	0.0146413	442	8	0.0180995	0.873806
ATG2A	210	5	0.0238095	242	3	0.0123967	0.48103		94	0	0	683	12	0.0175695	442	2	0.00452489	0.0924224
BCHE	210	1	0.0047619	242	7	0.0289256	0.0733666		94	2	0.0212766	683	6	0.00878477	442	11	0.0248869	0.0700249
BNC2	210	3	0.0142857	242	1	0.00413223	0.341652		94	0	0	683	11	0.0161054	442	12	0.0271493	0.172265
CABIN1	210	0	0	242	2	0.00826446	0.501403		94	3	0.0319149	683	6	0.00878477	442	4	0.00904977	0.138066
COL4A1	210	4	0.0190476	242	5	0.0206612	1		94	2	0.0212766	683	10	0.0146413	442	5	0.0113122	0.599774
DSCAML1	210	4	0.0190476	242	6	0.0247934	0.757426		94	0	0	683	14	0.0204978	442	6	0.0135747	0.404686
EPB41L3	210	2	0.00952381	242	5	0.0206612	0.457773		94	3	0.0319149	683	8	0.011713	442	6	0.0135747	0.238419
GABRA2	210	2	0.00952381	242	4	0.0165289	0.690156		94	3	0.0319149	683	12	0.0175695	442	8	0.0180995	0.571938
HNF4G	210	3	0.0142857	242	4	0.0165289	1		94	3	0.0319149	683	11	0.0161054	442	6	0.0135747	0.352707
ITPR3	210	1	0.0047619	242	5	0.0206612	0.222708		94	0	0	683	10	0.0146413	442	5	0.0113122	0.719324
MAPK8IP3	210	3	0.0142857	242	6	0.0247934	0.513417		94	2	0.0212766	683	13	0.0190337	442	5	0.0113122	0.53163
MON2	210	2	0.00952381	242	4	0.0165289	0.690156		94	3	0.0319149	683	12	0.0175695	442	1	0.00226244	0.0127457
MYO1F	210	4	0.0190476	242	2	0.00826446	0.423139		94	1	0.0106383	683	9	0.0131772	442	7	0.0158371	0.926396
NHSL1	210	3	0.0142857	242	2	0.00826446	0.667067		94	1	0.0106383	683	10	0.0146413	442	8	0.0180995	0.873806
PGK2	210	3	0.0142857	242	3	0.0123967	1		94	2	0.0212766	683	8	0.011713	442	8	0.0180995	0.454818
PTPRF	210	4	0.0190476	242	6	0.0247934	0.757426		94	2	0.0212766	683	11	0.0161054	442	4	0.00904977	0.394903
RPTOR	210	2	0.00952381	242	0	0	0.215303		94	2	0.0212766	683	7	0.0102489	442	8	0.0180995	0.33394
SCN5A	210	1	0.0047619	242	2	0.00826446	1		94	2	0.0212766	683	9	0.0131772	442	7	0.0158371	0.70542
SEMA5A	210	7	0.0333333	242	1	0.00413223	0.0276648		94	0	0	683	10	0.0146413	442	6	0.0135747	0.787029
SYNJ1	210	5	0.0238095	242	3	0.0123967	0.48103		94	2	0.0212766	683	9	0.0131772	442	9	0.020362	0.498818
TANC2	210	3	0.0142857	242	3	0.0123967	1		94	0	0	683	6	0.00878477	442	9	0.020362	0.170365
TTC14	210	1	0.0047619	242	4	0.0165289	0.378524		94	1	0.0106383	683	8	0.011713	442	5	0.0113122	1
WDR49	210	3	0.0142857	242	5	0.0206612	0.729676		94	1	0.0106383	683	11	0.0161054	442	5	0.0113122	0.858376
YEATS2	210	5	0.0238095	242	1	0.00413223	0.101082		94	2	0.0212766	683	16	0.0234261	442	6	0.0135747	0.497796
ZNF835	210	2	0.00952381	242	4	0.0165289	0.690156		94	1	0.0106383	683	6	0.00878477	442	3	0.00678733	0.788439
AK5	210	3	0.0142857	242	2	0.00826446	0.667067		94	0	0	683	14	0.0204978	442	4	0.00904977	0.187004
ANKS1B	210	1	0.0047619	242	2	0.00826446	1		94	1	0.0106383	683	7	0.0102489	442	5	0.0113122	1
ARAP2	210	4	0.0190476	242	4	0.0165289	1		94	3	0.0319149	683	9	0.0131772	442	6	0.0135747	0.30552
ARHGAP39	210	2	0.00952381	242	2	0.00826446	1		94	0	0	683	10	0.0146413	442	5	0.0113122	0.719324
BRPF3	210	3	0.0142857	242	8	0.0330579	0.233866		94	1	0.0106383	683	8	0.011713	442	8	0.0180995	0.745766
CAMSAP2	210	2	0.00952381	242	5	0.0206612	0.457773		94	3	0.0319149	683	6	0.00878477	442	10	0.0226244	0.0503319
CDH19	210	3	0.0142857	242	2	0.00826446	0.667067		94	2	0.0212766	683	14	0.0204978	442	4	0.00904977	0.246262
CDK12	210	2	0.00952381	242	5	0.0206612	0.457773		94	0	0	683	19	0.0278184	442	4	0.00904977	0.0328155
CEP126	210	3	0.0142857	242	6	0.0247934	0.513417		94	1	0.0106383	683	9	0.0131772	442	3	0.00678733	0.550039
CEP152	210	1	0.0047619	242	3	0.0123967	0.627115		94	2	0.0212766	683	12	0.0175695	442	6	0.0135747	0.727402
CEP290	210	4	0.0190476	242	3	0.0123967	0.709434		94	2	0.0212766	683	9	0.0131772	442	11	0.0248869	0.282622
CHD1	210	3	0.0142857	242	4	0.0165289	1		94	0	0	683	14	0.0204978	442	4	0.00904977	0.187004
ELFN2	210	4	0.0190476	242	4	0.0165289	1		94	2	0.0212766	683	14	0.0204978	442	3	0.00678733	0.128142
EVPL	210	3	0.0142857	242	6	0.0247934	0.513417		94	4	0.0425532	683	7	0.0102489	442	3	0.00678733	0.0284664
GIGYF2	210	2	0.00952381	242	1	0.00413223	0.59946		94	3	0.0319149	683	9	0.0131772	442	8	0.0180995	0.305487
HEPHL1	210	2	0.00952381	242	4	0.0165289	0.690156		94	1	0.0106383	683	13	0.0190337	442	5	0.0113122	0.714637
JAG2	210	2	0.00952381	242	3	0.0123967	1		94	1	0.0106383	683	10	0.0146413	442	5	0.0113122	0.922721
MAP3K19	210	5	0.0238095	242	2	0.00826446	0.258288		94	1	0.0106383	683	18	0.0263543	442	3	0.00678733	0.0401183
NECTIN3	210	2	0.00952381	242	3	0.0123967	1		94	2	0.0212766	683	11	0.0161054	442	3	0.00678733	0.25854
NNT	210	3	0.0142857	242	2	0.00826446	0.667067		94	2	0.0212766	683	8	0.011713	442	6	0.0135747	0.581127
NOL4	210	2	0.00952381	242	6	0.0247934	0.294631		94	1	0.0106383	683	8	0.011713	442	10	0.0226244	0.358968
NRG1	210	2	0.00952381	242	3	0.0123967	1		94	0	0	683	11	0.0161054	442	6	0.0135747	0.647681
OVCH1	210	3	0.0142857	242	7	0.0289256	0.350744		94	4	0.0425532	683	10	0.0146413	442	4	0.00904977	0.0592581
PTPRN2	210	5	0.0238095	242	4	0.0165289	0.739174		94	3	0.0319149	683	12	0.0175695	442	4	0.00904977	0.173999
RBBP6	210	3	0.0142857	242	3	0.0123967	1		94	0	0	683	10	0.0146413	442	10	0.0226244	0.327351
SCAPER	210	4	0.0190476	242	1	0.00413223	0.188163		94	1	0.0106383	683	10	0.0146413	442	5	0.0113122	0.922721
SFI1	210	5	0.0238095	242	5	0.0206612	1		94	4	0.0425532	683	15	0.0219619	442	4	0.00904977	0.0501469
SHPRH	210	2	0.00952381	242	3	0.0123967	1		94	0	0	683	11	0.0161054	442	11	0.0248869	0.264712
SLITRK2	210	3	0.0142857	242	3	0.0123967	1		94	1	0.0106383	683	12	0.0175695	442	4	0.00904977	0.510609
STYXL2	210	4	0.0190476	242	2	0.00826446	0.423139		94	0	0	683	9	0.0131772	442	8	0.0180995	0.471084
TECPR1	210	0	0	242	2	0.00826446	0.501403		94	2	0.0212766	683	10	0.0146413	442	4	0.00904977	0.44537
TRPA1	210	2	0.00952381	242	5	0.0206612	0.457773		94	2	0.0212766	683	11	0.0161054	442	6	0.0135747	0.764246
TRPS1	210	1	0.0047619	242	3	0.0123967	0.627115		94	2	0.0212766	683	6	0.00878477	442	6	0.0135747	0.346808
USP9X	210	2	0.00952381	242	5	0.0206612	0.457773		94	1	0.0106383	683	9	0.0131772	442	9	0.020362	0.672298
VPS8	210	3	0.0142857	242	4	0.0165289	1		94	3	0.0319149	683	10	0.0146413	442	4	0.00904977	0.18232
ZFAT	210	4	0.0190476	242	0	0	0.0458802		94	2	0.0212766	683	8	0.011713	442	5	0.0113122	0.553546
ZFHX2	210	4	0.0190476	242	3	0.0123967	0.709434		94	3	0.0319149	683	8	0.011713	442	10	0.0226244	0.151077
ZNF257	210	0	0	242	5	0.0206612	0.0642453		94	0	0	683	6	0.00878477	442	7	0.0158371	0.446289
IGSF3	210	5	0.0238095	242	3	0.0123967	0.48103		94	4	0.0425532	683	7	0.0102489	442	5	0.0113122	0.0633982
KATNIP	210	5	0.0238095	242	3	0.0123967	0.48103		94	0	0	683	14	0.0204978	442	5	0.0113122	0.26599
TRIP11	210	5	0.0238095	242	3	0.0123967	0.48103		94	0	0	683	10	0.0146413	442	9	0.020362	0.440327
ANO5	210	3	0.0142857	242	2	0.00826446	0.667067		94	0	0	683	11	0.0161054	442	7	0.0158371	0.658056
CTTNBP2	210	5	0.0238095	242	4	0.0165289	0.739174		94	2	0.0212766	683	10	0.0146413	442	3	0.00678733	0.25209
FLNC	210	3	0.0142857	242	6	0.0247934	0.513417		94	1	0.0106383	683	10	0.0146413	442	2	0.00452489	0.220821
IGHMBP2	210	2	0.00952381	242	4	0.0165289	0.690156		94	3	0.0319149	683	7	0.0102489	442	8	0.0180995	0.130111
LAMC1	210	2	0.00952381	242	3	0.0123967	1		94	2	0.0212766	683	8	0.011713	442	7	0.0158371	0.552781
SPTAN1	210	3	0.0142857	242	4	0.0165289	1		94	2	0.0212766	683	8	0.011713	442	10	0.0226244	0.265167
TTC3	210	7	0.0333333	242	3	0.0123967	0.199232		94	1	0.0106383	683	10	0.0146413	442	5	0.0113122	0.922721
ZNF479	210	1	0.0047619	242	2	0.00826446	1		94	0	0	683	3	0.00439239	442	3	0.00678733	0.8054
ABCA12	210	2	0.00952381	242	1	0.00413223	0.59946		94	3	0.0319149	683	6	0.00878477	442	9	0.020362	0.0654719
ABCA2	210	2	0.00952381	242	3	0.0123967	1		94	5	0.0531915	683	5	0.00732064	442	6	0.0135747	0.0059375
BRIP1	210	2	0.00952381	242	2	0.00826446	1		94	0	0	683	12	0.0175695	442	8	0.0180995	0.635332
CDK13	210	2	0.00952381	242	1	0.00413223	0.59946		94	3	0.0319149	683	10	0.0146413	442	6	0.0135747	0.383834
CRYBG1	210	6	0.0285714	242	3	0.0123967	0.314332		94	2	0.0212766	683	9	0.0131772	442	5	0.0113122	0.630465
CYFIP2	210	3	0.0142857	242	4	0.0165289	1		94	4	0.0425532	683	10	0.0146413	442	5	0.0113122	0.0910421
FLT4	210	3	0.0142857	242	1	0.00413223	0.341652		94	1	0.0106383	683	9	0.0131772	442	4	0.00904977	0.840766
GRM7	210	2	0.00952381	242	6	0.0247934	0.294631		94	1	0.0106383	683	13	0.0190337	442	6	0.0135747	0.826262
IMPG1	210	2	0.00952381	242	5	0.0206612	0.457773		94	1	0.0106383	683	14	0.0204978	442	5	0.0113122	0.565401
LCT	210	2	0.00952381	242	3	0.0123967	1		94	0	0	683	10	0.0146413	442	4	0.00904977	0.633048
NAALADL2	210	3	0.0142857	242	2	0.00826446	0.667067		94	0	0	683	14	0.0204978	442	10	0.0226244	0.447748
PATJ	210	1	0.0047619	242	2	0.00826446	1		94	1	0.0106383	683	13	0.0190337	442	3	0.00678733	0.217656
PCDHGB1	210	3	0.0142857	242	3	0.0123967	1		94	0	0	683	7	0.0102489	442	7	0.0158371	0.580548
PLEKHG4B	210	1	0.0047619	242	5	0.0206612	0.222708		94	1	0.0106383	683	12	0.0175695	442	5	0.0113122	0.808524
PRRC2B	210	4	0.0190476	242	2	0.00826446	0.423139		94	1	0.0106383	683	10	0.0146413	442	6	0.0135747	1
RASGRF1	210	2	0.00952381	242	4	0.0165289	0.690156		94	1	0.0106383	683	12	0.0175695	442	5	0.0113122	0.808524
RLF	210	3	0.0142857	242	7	0.0289256	0.350744		94	4	0.0425532	683	10	0.0146413	442	3	0.00678733	0.0290414
SORBS1	210	3	0.0142857	242	6	0.0247934	0.513417		94	1	0.0106383	683	14	0.0204978	442	4	0.00904977	0.334574
TET3	210	5	0.0238095	242	6	0.0247934	1		94	4	0.0425532	683	9	0.0131772	442	7	0.0158371	0.123321
VWA5B2	210	3	0.0142857	242	3	0.0123967	1		94	1	0.0106383	683	11	0.0161054	442	7	0.0158371	1
ZIC1	210	1	0.0047619	242	4	0.0165289	0.378524		94	1	0.0106383	683	9	0.0131772	442	8	0.0180995	0.86391
ZNF541	210	3	0.0142857	242	1	0.00413223	0.341652		94	2	0.0212766	683	8	0.011713	442	7	0.0158371	0.552781
ABCB4	210	1	0.0047619	242	4	0.0165289	0.378524		94	1	0.0106383	683	9	0.0131772	442	8	0.0180995	0.86391
ADAM28	210	4	0.0190476	242	5	0.0206612	1		94	3	0.0319149	683	7	0.0102489	442	8	0.0180995	0.130111
ADGRF5	210	4	0.0190476	242	5	0.0206612	1		94	1	0.0106383	683	14	0.0204978	442	2	0.00452489	0.0777452
ADGRL2	210	3	0.0142857	242	3	0.0123967	1		94	2	0.0212766	683	6	0.00878477	442	7	0.0158371	0.279569
ARFGEF2	210	4	0.0190476	242	2	0.00826446	0.423139		94	0	0	683	9	0.0131772	442	5	0.0113122	0.767546
ARMCX5-GPRASP2	210	1	0.0047619	242	4	0.0165289	0.378524		94	2	0.0212766	683	8	0.011713	442	6	0.0135747	0.581127
CAMTA1	210	0	0	242	3	0.0123967	0.252104		94	1	0.0106383	683	10	0.0146413	442	6	0.0135747	1
CDH8	210	1	0.0047619	242	2	0.00826446	1		94	3	0.0319149	683	9	0.0131772	442	8	0.0180995	0.305487
CGNL1	210	3	0.0142857	242	2	0.00826446	0.667067		94	2	0.0212766	683	14	0.0204978	442	4	0.00904977	0.246262
CLASP1	210	1	0.0047619	242	3	0.0123967	0.627115		94	1	0.0106383	683	8	0.011713	442	6	0.0135747	0.920157
DOCK3	210	2	0.00952381	242	3	0.0123967	1		94	2	0.0212766	683	10	0.0146413	442	6	0.0135747	0.756674
DOCK8	210	3	0.0142857	242	5	0.0206612	0.729676		94	1	0.0106383	683	13	0.0190337	442	5	0.0113122	0.714637
EPHA2	210	2	0.00952381	242	0	0	0.215303		94	2	0.0212766	683	5	0.00732064	442	11	0.0248869	0.0370403
EPHA3	210	1	0.0047619	242	7	0.0289256	0.0733666		94	5	0.0531915	683	4	0.00585652	442	10	0.0226244	0.00136394
FSCB	210	3	0.0142857	242	5	0.0206612	0.729676		94	1	0.0106383	683	8	0.011713	442	6	0.0135747	0.920157
IGF2R	210	2	0.00952381	242	4	0.0165289	0.690156		94	3	0.0319149	683	5	0.00732064	442	7	0.0158371	0.0776405
ITGA4	210	6	0.0285714	242	5	0.0206612	0.761542		94	3	0.0319149	683	11	0.0161054	442	5	0.0113122	0.244434
KIAA1217	210	1	0.0047619	242	3	0.0123967	0.627115		94	1	0.0106383	683	9	0.0131772	442	7	0.0158371	0.926396
LMTK2	210	3	0.0142857	242	5	0.0206612	0.729676		94	1	0.0106383	683	13	0.0190337	442	4	0.00904977	0.420479
LPP	210	1	0.0047619	242	3	0.0123967	0.627115		94	1	0.0106383	683	12	0.0175695	442	7	0.0158371	1
MAP3K4	210	3	0.0142857	242	3	0.0123967	1		94	1	0.0106383	683	12	0.0175695	442	6	0.0135747	0.93355
MIA3	210	0	0	242	4	0.0165289	0.127101		94	1	0.0106383	683	9	0.0131772	442	9	0.020362	0.672298
NEFH	210	0	0	242	6	0.0247934	0.0325527		94	2	0.0212766	683	5	0.00732064	442	0	0	0.027999
PALB2	210	2	0.00952381	242	4	0.0165289	0.690156		94	1	0.0106383	683	9	0.0131772	442	2	0.00452489	0.324434
PDS5A	210	3	0.0142857	242	4	0.0165289	1		94	1	0.0106383	683	12	0.0175695	442	9	0.020362	0.944015
PEX5L	210	1	0.0047619	242	4	0.0165289	0.378524		94	2	0.0212766	683	9	0.0131772	442	8	0.0180995	0.630045
PHF20L1	210	5	0.0238095	242	1	0.00413223	0.101082		94	1	0.0106383	683	9	0.0131772	442	10	0.0226244	0.435178
PHKB	210	3	0.0142857	242	5	0.0206612	0.729676		94	1	0.0106383	683	9	0.0131772	442	7	0.0158371	0.926396
POLE	210	1	0.0047619	242	4	0.0165289	0.378524		94	2	0.0212766	683	9	0.0131772	442	2	0.00452489	0.173477
RESF1	210	2	0.00952381	242	2	0.00826446	1		94	0	0	683	11	0.0161054	442	4	0.00904977	0.418993
RPS6KA6	210	1	0.0047619	242	5	0.0206612	0.222708		94	1	0.0106383	683	8	0.011713	442	11	0.0248869	0.195119
RTN1	210	2	0.00952381	242	0	0	0.215303		94	1	0.0106383	683	9	0.0131772	442	6	0.0135747	1
SCN8A	210	2	0.00952381	242	4	0.0165289	0.690156		94	2	0.0212766	683	10	0.0146413	442	6	0.0135747	0.756674
SLC8A1	210	5	0.0238095	242	3	0.0123967	0.48103		94	1	0.0106383	683	6	0.00878477	442	9	0.020362	0.237378
WNK4	210	2	0.00952381	242	4	0.0165289	0.690156		94	2	0.0212766	683	6	0.00878477	442	4	0.00904977	0.408013
XKR4	210	1	0.0047619	242	5	0.0206612	0.222708		94	1	0.0106383	683	7	0.0102489	442	6	0.0135747	0.914479
CD163L1	210	0	0	242	4	0.0165289	0.127101		94	1	0.0106383	683	5	0.00732064	442	10	0.0226244	0.0712886
BAZ1A	210	2	0.00952381	242	3	0.0123967	1		94	2	0.0212766	683	9	0.0131772	442	2	0.00452489	0.173477
FAM186A	210	2	0.00952381	242	6	0.0247934	0.294631		94	2	0.0212766	683	8	0.011713	442	6	0.0135747	0.581127
CLIP1	210	3	0.0142857	242	3	0.0123967	1		94	2	0.0212766	683	10	0.0146413	442	8	0.0180995	0.681101
TNXB	210	3	0.0142857	242	5	0.0206612	0.729676		94	5	0.0531915	683	7	0.0102489	442	6	0.0135747	0.017238
ANKRD12	210	5	0.0238095	242	3	0.0123967	0.48103		94	0	0	683	6	0.00878477	442	8	0.0180995	0.251077
CARD11	210	4	0.0190476	242	4	0.0165289	1		94	1	0.0106383	683	11	0.0161054	442	6	0.0135747	0.931347
CARD14	210	2	0.00952381	242	1	0.00413223	0.59946		94	1	0.0106383	683	4	0.00585652	442	5	0.0113122	0.447873
CDC42BPG	210	4	0.0190476	242	3	0.0123967	0.709434		94	0	0	683	11	0.0161054	442	8	0.0180995	0.549714
CDK5RAP2	210	4	0.0190476	242	4	0.0165289	1		94	1	0.0106383	683	8	0.011713	442	7	0.0158371	0.851207
COPA	210	3	0.0142857	242	5	0.0206612	0.729676		94	1	0.0106383	683	8	0.011713	442	10	0.0226244	0.358968
KIAA1522	210	2	0.00952381	242	4	0.0165289	0.690156		94	1	0.0106383	683	9	0.0131772	442	5	0.0113122	1
MICAL3	210	0	0	242	3	0.0123967	0.252104		94	0	0	683	10	0.0146413	442	8	0.0180995	0.530142
NFAT5	210	4	0.0190476	242	1	0.00413223	0.188163		94	0	0	683	9	0.0131772	442	8	0.0180995	0.471084
NLRP14	210	2	0.00952381	242	2	0.00826446	1		94	0	0	683	12	0.0175695	442	4	0.00904977	0.334967
RAG1	210	2	0.00952381	242	4	0.0165289	0.690156		94	1	0.0106383	683	10	0.0146413	442	6	0.0135747	1
RIPK4	210	4	0.0190476	242	4	0.0165289	1		94	1	0.0106383	683	7	0.0102489	442	10	0.0226244	0.221656
TTC6	210	3	0.0142857	242	2	0.00826446	0.667067		94	1	0.0106383	683	16	0.0234261	442	6	0.0135747	0.542218
ZFR2	210	2	0.00952381	242	3	0.0123967	1		94	1	0.0106383	683	12	0.0175695	442	3	0.00678733	0.305212
ARHGAP30	210	1	0.0047619	242	4	0.0165289	0.378524		94	2	0.0212766	683	7	0.0102489	442	6	0.0135747	0.504043
ARMC4	210	3	0.0142857	242	5	0.0206612	0.729676		94	2	0.0212766	683	8	0.011713	442	7	0.0158371	0.552781
CCSER1	210	2	0.00952381	242	2	0.00826446	1		94	2	0.0212766	683	9	0.0131772	442	7	0.0158371	0.70542
CGN	210	2	0.00952381	242	4	0.0165289	0.690156		94	1	0.0106383	683	9	0.0131772	442	3	0.00678733	0.550039
CHEK2	210	1	0.0047619	242	2	0.00826446	1		94	0	0	683	11	0.0161054	442	10	0.0226244	0.327753
COBLL1	210	1	0.0047619	242	6	0.0247934	0.128683		94	1	0.0106383	683	12	0.0175695	442	5	0.0113122	0.808524
COL2A1	210	2	0.00952381	242	3	0.0123967	1		94	3	0.0319149	683	7	0.0102489	442	5	0.0113122	0.20566
DGKK	210	3	0.0142857	242	6	0.0247934	0.513417		94	1	0.0106383	683	6	0.00878477	442	8	0.0180995	0.311702
DNAH12	210	2	0.00952381	242	2	0.00826446	1		94	0	0	683	8	0.011713	442	6	0.0135747	0.699312
DOCK1	210	0	0	242	5	0.0206612	0.0642453		94	1	0.0106383	683	11	0.0161054	442	5	0.0113122	0.858376
FIGN	210	4	0.0190476	242	3	0.0123967	0.709434		94	1	0.0106383	683	10	0.0146413	442	7	0.0158371	1
GRIA2	210	2	0.00952381	242	4	0.0165289	0.690156		94	1	0.0106383	683	10	0.0146413	442	8	0.0180995	0.873806
IQUB	210	0	0	242	5	0.0206612	0.0642453		94	1	0.0106383	683	6	0.00878477	442	6	0.0135747	0.615694
IRS4	210	4	0.0190476	242	4	0.0165289	1		94	1	0.0106383	683	11	0.0161054	442	4	0.00904977	0.680412
KCNU1	210	3	0.0142857	242	3	0.0123967	1		94	0	0	683	11	0.0161054	442	8	0.0180995	0.549714
KIF1B	210	1	0.0047619	242	2	0.00826446	1		94	3	0.0319149	683	6	0.00878477	442	4	0.00904977	0.138066
MYBPC2	210	3	0.0142857	242	4	0.0165289	1		94	0	0	683	9	0.0131772	442	3	0.00678733	0.518724
NOS3	210	8	0.0380952	242	5	0.0206612	0.398418		94	2	0.0212766	683	10	0.0146413	442	5	0.0113122	0.599774
NUP155	210	2	0.00952381	242	2	0.00826446	1		94	1	0.0106383	683	11	0.0161054	442	5	0.0113122	0.858376
NYAP2	210	4	0.0190476	242	4	0.0165289	1		94	2	0.0212766	683	7	0.0102489	442	8	0.0180995	0.33394
PIK3CG	210	2	0.00952381	242	3	0.0123967	1		94	0	0	683	10	0.0146413	442	6	0.0135747	0.787029
PPFIA1	210	2	0.00952381	242	3	0.0123967	1		94	1	0.0106383	683	9	0.0131772	442	6	0.0135747	1
PTPRC	210	2	0.00952381	242	5	0.0206612	0.457773		94	2	0.0212766	683	8	0.011713	442	9	0.020362	0.410031
RREB1	210	1	0.0047619	242	5	0.0206612	0.222708		94	2	0.0212766	683	11	0.0161054	442	4	0.00904977	0.394903
TUT4	210	2	0.00952381	242	2	0.00826446	1		94	2	0.0212766	683	8	0.011713	442	3	0.00678733	0.28347
ADAMTS5	210	1	0.0047619	242	4	0.0165289	0.378524		94	3	0.0319149	683	6	0.00878477	442	5	0.0113122	0.146005
ADAMTSL3	210	2	0.00952381	242	3	0.0123967	1		94	2	0.0212766	683	11	0.0161054	442	6	0.0135747	0.764246
AGBL1	210	2	0.00952381	242	2	0.00826446	1		94	2	0.0212766	683	5	0.00732064	442	7	0.0158371	0.200773
ANO8	210	1	0.0047619	242	4	0.0165289	0.378524		94	3	0.0319149	683	8	0.011713	442	7	0.0158371	0.241023
ATP8A1	210	2	0.00952381	242	2	0.00826446	1		94	3	0.0319149	683	8	0.011713	442	8	0.0180995	0.204083
BLM	210	4	0.0190476	242	2	0.00826446	0.423139		94	3	0.0319149	683	11	0.0161054	442	3	0.00678733	0.102006
CACNA1D	210	1	0.0047619	242	5	0.0206612	0.222708		94	3	0.0319149	683	6	0.00878477	442	6	0.0135747	0.140169
CCDC180	210	1	0.0047619	242	3	0.0123967	0.627115		94	1	0.0106383	683	13	0.0190337	442	5	0.0113122	0.714637
CFAP61	210	2	0.00952381	242	3	0.0123967	1		94	1	0.0106383	683	11	0.0161054	442	6	0.0135747	0.931347
CHD5	210	1	0.0047619	242	3	0.0123967	0.627115		94	4	0.0425532	683	6	0.00878477	442	8	0.0180995	0.0339911
CIC	210	1	0.0047619	242	9	0.0371901	0.0231774		94	0	0	683	12	0.0175695	442	5	0.0113122	0.431737
CLSTN2	210	2	0.00952381	242	1	0.00413223	0.59946		94	1	0.0106383	683	11	0.0161054	442	4	0.00904977	0.680412
EFR3A	210	2	0.00952381	242	4	0.0165289	0.690156		94	0	0	683	9	0.0131772	442	2	0.00452489	0.252796
EML5	210	3	0.0142857	242	2	0.00826446	0.667067		94	2	0.0212766	683	5	0.00732064	442	7	0.0158371	0.200773
ENPP1	210	6	0.0285714	242	4	0.0165289	0.524861		94	0	0	683	6	0.00878477	442	7	0.0158371	0.446289
EPHB1	210	5	0.0238095	242	6	0.0247934	1		94	3	0.0319149	683	10	0.0146413	442	4	0.00904977	0.18232
FNIP1	210	3	0.0142857	242	1	0.00413223	0.341652		94	5	0.0531915	683	7	0.0102489	442	2	0.00452489	0.00331713
GALNT17	210	0	0	242	3	0.0123967	0.252104		94	2	0.0212766	683	6	0.00878477	442	4	0.00904977	0.408013
NPAS3	210	1	0.0047619	242	5	0.0206612	0.222708		94	3	0.0319149	683	8	0.011713	442	6	0.0135747	0.238419
NPC1L1	210	1	0.0047619	242	1	0.00413223	1		94	2	0.0212766	683	9	0.0131772	442	4	0.00904977	0.461375
NRIP1	210	2	0.00952381	242	3	0.0123967	1		94	1	0.0106383	683	7	0.0102489	442	6	0.0135747	0.914479
NWD2	210	3	0.0142857	242	6	0.0247934	0.513417		94	1	0.0106383	683	13	0.0190337	442	4	0.00904977	0.420479
PCDHGA10	210	2	0.00952381	242	5	0.0206612	0.457773		94	0	0	683	13	0.0190337	442	4	0.00904977	0.281504
PCDHGA3	210	4	0.0190476	242	2	0.00826446	0.423139		94	0	0	683	11	0.0161054	442	3	0.00678733	0.280344
PCNX3	210	3	0.0142857	242	3	0.0123967	1		94	1	0.0106383	683	9	0.0131772	442	7	0.0158371	0.926396
PIK3CB	210	2	0.00952381	242	3	0.0123967	1		94	1	0.0106383	683	11	0.0161054	442	4	0.00904977	0.680412
RAB11FIP1	210	4	0.0190476	242	4	0.0165289	1		94	1	0.0106383	683	10	0.0146413	442	5	0.0113122	0.922721
RAB3GAP2	210	3	0.0142857	242	5	0.0206612	0.729676		94	1	0.0106383	683	9	0.0131772	442	6	0.0135747	1
SGIP1	210	4	0.0190476	242	5	0.0206612	1		94	2	0.0212766	683	9	0.0131772	442	5	0.0113122	0.630465
SHROOM3	210	0	0	242	7	0.0289256	0.016531		94	2	0.0212766	683	6	0.00878477	442	7	0.0158371	0.279569
SPTBN2	210	4	0.0190476	242	1	0.00413223	0.188163		94	3	0.0319149	683	9	0.0131772	442	5	0.0113122	0.259801
STAB1	210	5	0.0238095	242	5	0.0206612	1		94	2	0.0212766	683	5	0.00732064	442	6	0.0135747	0.247839
TIAM1	210	2	0.00952381	242	3	0.0123967	1		94	1	0.0106383	683	11	0.0161054	442	6	0.0135747	0.931347
TMTC2	210	2	0.00952381	242	6	0.0247934	0.294631		94	1	0.0106383	683	11	0.0161054	442	5	0.0113122	0.858376
XRN1	210	4	0.0190476	242	4	0.0165289	1		94	1	0.0106383	683	7	0.0102489	442	4	0.00904977	1
ATAD5	210	4	0.0190476	242	5	0.0206612	1		94	2	0.0212766	683	9	0.0131772	442	8	0.0180995	0.630045
BAHCC1	210	3	0.0142857	242	2	0.00826446	0.667067		94	4	0.0425532	683	7	0.0102489	442	2	0.00452489	0.0151143
DENND4B	210	2	0.00952381	242	3	0.0123967	1		94	3	0.0319149	683	12	0.0175695	442	2	0.00452489	0.032543
LTBP2	210	2	0.00952381	242	2	0.00826446	1		94	4	0.0425532	683	7	0.0102489	442	7	0.0158371	0.0536536
MROH7	210	2	0.00952381	242	3	0.0123967	1		94	2	0.0212766	683	10	0.0146413	442	3	0.00678733	0.25209
CRYZL2P-SEC16B	210	1	0.0047619	242	5	0.0206612	0.222708		94	5	0.0531915	683	5	0.00732064	442	2	0.00452489	0.00187458
FBXL7	210	2	0.00952381	242	8	0.0330579	0.114307		94	0	0	683	12	0.0175695	442	4	0.00904977	0.334967
FOCAD	210	2	0.00952381	242	3	0.0123967	1		94	1	0.0106383	683	14	0.0204978	442	4	0.00904977	0.334574
LY75	210	1	0.0047619	242	4	0.0165289	0.378524		94	0	0	683	12	0.0175695	442	5	0.0113122	0.431737
MIA2	210	0	0	242	4	0.0165289	0.127101		94	0	0	683	12	0.0175695	442	5	0.0113122	0.431737
PHRF1	210	0	0	242	4	0.0165289	0.127101		94	0	0	683	13	0.0190337	442	7	0.0158371	0.599456
PRDM1	210	3	0.0142857	242	5	0.0206612	0.729676		94	1	0.0106383	683	10	0.0146413	442	9	0.020362	0.774867
SEC16A	210	5	0.0238095	242	2	0.00826446	0.258288		94	1	0.0106383	683	10	0.0146413	442	5	0.0113122	0.922721
TET1	210	6	0.0285714	242	3	0.0123967	0.314332		94	0	0	683	13	0.0190337	442	6	0.0135747	0.473132
UBN1	210	2	0.00952381	242	4	0.0165289	0.690156		94	2	0.0212766	683	8	0.011713	442	4	0.00904977	0.43717
ABCC11	210	5	0.0238095	242	4	0.0165289	0.739174		94	0	0	683	13	0.0190337	442	4	0.00904977	0.281504
ANKFN1	210	2	0.00952381	242	4	0.0165289	0.690156		94	3	0.0319149	683	10	0.0146413	442	3	0.00678733	0.116903
ANO3	210	3	0.0142857	242	4	0.0165289	1		94	0	0	683	14	0.0204978	442	5	0.0113122	0.26599
ASXL2	210	4	0.0190476	242	4	0.0165289	1		94	2	0.0212766	683	6	0.00878477	442	8	0.0180995	0.196613
BRINP2	210	1	0.0047619	242	5	0.0206612	0.222708		94	2	0.0212766	683	13	0.0190337	442	2	0.00452489	0.0716796
CFH	210	1	0.0047619	242	4	0.0165289	0.378524		94	2	0.0212766	683	6	0.00878477	442	6	0.0135747	0.346808
ELAPOR2	210	2	0.00952381	242	5	0.0206612	0.457773		94	2	0.0212766	683	10	0.0146413	442	7	0.0158371	0.81475
ESPL1	210	2	0.00952381	242	4	0.0165289	0.690156		94	3	0.0319149	683	12	0.0175695	442	3	0.00678733	0.108875
FER1L5	210	3	0.0142857	242	3	0.0123967	1		94	2	0.0212766	683	8	0.011713	442	4	0.00904977	0.43717
GLI2	210	2	0.00952381	242	3	0.0123967	1		94	1	0.0106383	683	11	0.0161054	442	7	0.0158371	1
HIPK2	210	1	0.0047619	242	1	0.00413223	1		94	1	0.0106383	683	13	0.0190337	442	3	0.00678733	0.217656
KIAA0100	210	1	0.0047619	242	2	0.00826446	1		94	0	0	683	10	0.0146413	442	7	0.0158371	0.696452
KNG1	210	4	0.0190476	242	2	0.00826446	0.423139		94	3	0.0319149	683	5	0.00732064	442	9	0.020362	0.0398153
LIMCH1	210	6	0.0285714	242	2	0.00826446	0.152975		94	2	0.0212766	683	8	0.011713	442	4	0.00904977	0.43717
MAP3K1	210	3	0.0142857	242	5	0.0206612	0.729676		94	1	0.0106383	683	9	0.0131772	442	6	0.0135747	1
MCC	210	4	0.0190476	242	3	0.0123967	0.709434		94	1	0.0106383	683	11	0.0161054	442	6	0.0135747	0.931347
MCM3AP	210	1	0.0047619	242	4	0.0165289	0.378524		94	2	0.0212766	683	8	0.011713	442	5	0.0113122	0.553546
NAV1	210	4	0.0190476	242	2	0.00826446	0.423139		94	0	0	683	7	0.0102489	442	7	0.0158371	0.580548
NCOA3	210	1	0.0047619	242	3	0.0123967	0.627115		94	1	0.0106383	683	13	0.0190337	442	3	0.00678733	0.217656
NLRP5	210	4	0.0190476	242	3	0.0123967	0.709434		94	2	0.0212766	683	6	0.00878477	442	10	0.0226244	0.117649
PCDHB11	210	5	0.0238095	242	7	0.0289256	0.778304		94	0	0	683	10	0.0146413	442	2	0.00452489	0.217866
PCDHB2	210	1	0.0047619	242	4	0.0165289	0.378524		94	1	0.0106383	683	6	0.00878477	442	10	0.0226244	0.12407
PHC3	210	2	0.00952381	242	3	0.0123967	1		94	3	0.0319149	683	12	0.0175695	442	2	0.00452489	0.032543
PI4KA	210	2	0.00952381	242	5	0.0206612	0.457773		94	1	0.0106383	683	7	0.0102489	442	5	0.0113122	1
PIK3R4	210	1	0.0047619	242	0	0	0.464602		94	1	0.0106383	683	10	0.0146413	442	2	0.00452489	0.220821
PKDREJ	210	2	0.00952381	242	4	0.0165289	0.690156		94	1	0.0106383	683	12	0.0175695	442	1	0.00226244	0.0492093
PNPLA7	210	2	0.00952381	242	5	0.0206612	0.457773		94	1	0.0106383	683	6	0.00878477	442	6	0.0135747	0.615694
PTPN14	210	3	0.0142857	242	1	0.00413223	0.341652		94	0	0	683	7	0.0102489	442	7	0.0158371	0.580548
RALGAPA1	210	5	0.0238095	242	3	0.0123967	0.48103		94	1	0.0106383	683	10	0.0146413	442	4	0.00904977	0.780756
RASGRF2	210	3	0.0142857	242	3	0.0123967	1		94	3	0.0319149	683	12	0.0175695	442	5	0.0113122	0.284663
SIM1	210	4	0.0190476	242	4	0.0165289	1		94	2	0.0212766	683	14	0.0204978	442	5	0.0113122	0.455923
TASOR2	210	1	0.0047619	242	5	0.0206612	0.222708		94	0	0	683	13	0.0190337	442	6	0.0135747	0.473132
TLL1	210	4	0.0190476	242	4	0.0165289	1		94	0	0	683	9	0.0131772	442	8	0.0180995	0.471084
ZNF106	210	4	0.0190476	242	2	0.00826446	0.423139		94	3	0.0319149	683	11	0.0161054	442	5	0.0113122	0.244434
ADGRB2	210	2	0.00952381	242	4	0.0165289	0.690156		94	1	0.0106383	683	4	0.00585652	442	12	0.0271493	0.0100349
ALS2	210	6	0.0285714	242	3	0.0123967	0.314332		94	0	0	683	8	0.011713	442	7	0.0158371	0.604922
AMER3	210	3	0.0142857	242	4	0.0165289	1		94	2	0.0212766	683	12	0.0175695	442	3	0.00678733	0.199067
ANO4	210	3	0.0142857	242	5	0.0206612	0.729676		94	1	0.0106383	683	8	0.011713	442	6	0.0135747	0.920157
ATN1	210	1	0.0047619	242	5	0.0206612	0.222708		94	2	0.0212766	683	9	0.0131772	442	7	0.0158371	0.70542
ATP13A3	210	6	0.0285714	242	3	0.0123967	0.314332		94	1	0.0106383	683	8	0.011713	442	8	0.0180995	0.745766
BDP1	210	4	0.0190476	242	1	0.00413223	0.188163		94	3	0.0319149	683	10	0.0146413	442	5	0.0113122	0.2822
BOC	210	2	0.00952381	242	3	0.0123967	1		94	2	0.0212766	683	7	0.0102489	442	6	0.0135747	0.504043
CCDC18	210	2	0.00952381	242	2	0.00826446	1		94	3	0.0319149	683	9	0.0131772	442	5	0.0113122	0.259801
CDHR2	210	2	0.00952381	242	1	0.00413223	0.59946		94	3	0.0319149	683	5	0.00732064	442	6	0.0135747	0.0812478
CILP2	210	3	0.0142857	242	3	0.0123967	1		94	1	0.0106383	683	12	0.0175695	442	4	0.00904977	0.510609
COL21A1	210	2	0.00952381	242	4	0.0165289	0.690156		94	3	0.0319149	683	6	0.00878477	442	6	0.0135747	0.140169
COL5A2	210	3	0.0142857	242	2	0.00826446	0.667067		94	2	0.0212766	683	14	0.0204978	442	5	0.0113122	0.455923
DGKG	210	3	0.0142857	242	5	0.0206612	0.729676		94	0	0	683	8	0.011713	442	5	0.0113122	0.828718
DOCK9	210	2	0.00952381	242	5	0.0206612	0.457773		94	3	0.0319149	683	6	0.00878477	442	12	0.0271493	0.0218632
FCRL2	210	3	0.0142857	242	7	0.0289256	0.350744		94	0	0	683	12	0.0175695	442	7	0.0158371	0.589301
GBF1	210	5	0.0238095	242	2	0.00826446	0.258288		94	0	0	683	9	0.0131772	442	4	0.00904977	0.682794
GPR37	210	3	0.0142857	242	5	0.0206612	0.729676		94	1	0.0106383	683	11	0.0161054	442	3	0.00678733	0.379008
GRAMD1B	210	5	0.0238095	242	2	0.00826446	0.258288		94	1	0.0106383	683	8	0.011713	442	8	0.0180995	0.745766
HACE1	210	2	0.00952381	242	4	0.0165289	0.690156		94	0	0	683	13	0.0190337	442	5	0.0113122	0.389928
ITIH5	210	3	0.0142857	242	1	0.00413223	0.341652		94	1	0.0106383	683	12	0.0175695	442	5	0.0113122	0.808524
ITPRID2	210	0	0	242	4	0.0165289	0.127101		94	4	0.0425532	683	6	0.00878477	442	6	0.0135747	0.0383479
KDM3A	210	1	0.0047619	242	6	0.0247934	0.128683		94	2	0.0212766	683	7	0.0102489	442	6	0.0135747	0.504043
MYBPC1	210	1	0.0047619	242	1	0.00413223	1		94	3	0.0319149	683	6	0.00878477	442	5	0.0113122	0.146005
NCOA1	210	3	0.0142857	242	3	0.0123967	1		94	2	0.0212766	683	6	0.00878477	442	7	0.0158371	0.279569
NLRP9	210	3	0.0142857	242	5	0.0206612	0.729676		94	2	0.0212766	683	7	0.0102489	442	7	0.0158371	0.370284
OTOL1	210	2	0.00952381	242	2	0.00826446	1		94	0	0	683	7	0.0102489	442	10	0.0226244	0.137034
PCDHA9	210	2	0.00952381	242	4	0.0165289	0.690156		94	0	0	683	5	0.00732064	442	2	0.00452489	0.835293
PCDHGA4	210	1	0.0047619	242	4	0.0165289	0.378524		94	1	0.0106383	683	6	0.00878477	442	6	0.0135747	0.615694
PLEKHA5	210	4	0.0190476	242	2	0.00826446	0.423139		94	3	0.0319149	683	11	0.0161054	442	1	0.00226244	0.0129429
PRX	210	2	0.00952381	242	3	0.0123967	1		94	3	0.0319149	683	7	0.0102489	442	5	0.0113122	0.20566
RBFOX1	210	2	0.00952381	242	3	0.0123967	1		94	2	0.0212766	683	8	0.011713	442	6	0.0135747	0.581127
RC3H1	210	3	0.0142857	242	5	0.0206612	0.729676		94	2	0.0212766	683	8	0.011713	442	8	0.0180995	0.454818
RNF17	210	2	0.00952381	242	4	0.0165289	0.690156		94	2	0.0212766	683	7	0.0102489	442	3	0.00678733	0.363585
ROBO3	210	5	0.0238095	242	3	0.0123967	0.48103		94	1	0.0106383	683	6	0.00878477	442	6	0.0135747	0.615694
SLC9C2	210	2	0.00952381	242	3	0.0123967	1		94	2	0.0212766	683	8	0.011713	442	6	0.0135747	0.581127
SLTM	210	1	0.0047619	242	4	0.0165289	0.378524		94	1	0.0106383	683	9	0.0131772	442	6	0.0135747	1
SPATA16	210	3	0.0142857	242	3	0.0123967	1		94	4	0.0425532	683	9	0.0131772	442	5	0.0113122	0.0861508
STIL	210	3	0.0142857	242	3	0.0123967	1		94	4	0.0425532	683	6	0.00878477	442	6	0.0135747	0.0383479
TP63	210	2	0.00952381	242	6	0.0247934	0.294631		94	2	0.0212766	683	12	0.0175695	442	2	0.00452489	0.0793686
UBE2O	210	2	0.00952381	242	6	0.0247934	0.294631		94	1	0.0106383	683	6	0.00878477	442	3	0.00678733	0.788439
ANKRD30A	210	0	0	242	5	0.0206612	0.0642453		94	3	0.0319149	683	1	0.00146413	442	4	0.00904977	0.00435184
CSPG4	210	6	0.0285714	242	2	0.00826446	0.152975		94	0	0	683	9	0.0131772	442	2	0.00452489	0.252796
NACAD	210	3	0.0142857	242	0	0	0.099518		94	4	0.0425532	683	4	0.00585652	442	4	0.00904977	0.0175204
AGL	210	0	0	242	6	0.0247934	0.0325527		94	2	0.0212766	683	10	0.0146413	442	5	0.0113122	0.599774
CDAN1	210	1	0.0047619	242	5	0.0206612	0.222708		94	1	0.0106383	683	13	0.0190337	442	1	0.00226244	0.029693
COL16A1	210	1	0.0047619	242	1	0.00413223	1		94	3	0.0319149	683	6	0.00878477	442	5	0.0113122	0.146005
FAM155A	210	1	0.0047619	242	3	0.0123967	0.627115		94	1	0.0106383	683	7	0.0102489	442	3	0.00678733	0.715228
KMT2B	210	0	0	242	5	0.0206612	0.0642453		94	1	0.0106383	683	10	0.0146413	442	5	0.0113122	0.922721
MAST2	210	2	0.00952381	242	4	0.0165289	0.690156		94	1	0.0106383	683	9	0.0131772	442	1	0.00226244	0.134934
THBS1	210	1	0.0047619	242	3	0.0123967	0.627115		94	3	0.0319149	683	8	0.011713	442	7	0.0158371	0.241023
ADAM12	210	4	0.0190476	242	2	0.00826446	0.423139		94	3	0.0319149	683	8	0.011713	442	4	0.00904977	0.187695
CATSPERB	210	0	0	242	5	0.0206612	0.0642453		94	2	0.0212766	683	7	0.0102489	442	12	0.0271493	0.0870673
CIITA	210	1	0.0047619	242	4	0.0165289	0.378524		94	1	0.0106383	683	9	0.0131772	442	4	0.00904977	0.840766
KLHDC7A	210	2	0.00952381	242	6	0.0247934	0.294631		94	1	0.0106383	683	10	0.0146413	442	5	0.0113122	0.922721
MED12	210	3	0.0142857	242	2	0.00826446	0.667067		94	1	0.0106383	683	6	0.00878477	442	8	0.0180995	0.311702
NCAPD3	210	2	0.00952381	242	3	0.0123967	1		94	1	0.0106383	683	6	0.00878477	442	5	0.0113122	0.821482
OR4K1	210	7	0.0333333	242	2	0.00826446	0.0884304		94	1	0.0106383	683	9	0.0131772	442	7	0.0158371	0.926396
PLXNB1	210	5	0.0238095	242	2	0.00826446	0.258288		94	2	0.0212766	683	6	0.00878477	442	7	0.0158371	0.279569
QSER1	210	5	0.0238095	242	1	0.00413223	0.101082		94	2	0.0212766	683	9	0.0131772	442	5	0.0113122	0.630465
SPAG9	210	1	0.0047619	242	5	0.0206612	0.222708		94	1	0.0106383	683	7	0.0102489	442	5	0.0113122	1
SPTBN1	210	1	0.0047619	242	5	0.0206612	0.222708		94	1	0.0106383	683	10	0.0146413	442	4	0.00904977	0.780756
SSH2	210	2	0.00952381	242	2	0.00826446	1		94	0	0	683	7	0.0102489	442	8	0.0180995	0.344762
SYNJ2	210	0	0	242	3	0.0123967	0.252104		94	2	0.0212766	683	6	0.00878477	442	6	0.0135747	0.346808
ZNF337	210	1	0.0047619	242	1	0.00413223	1		94	1	0.0106383	683	9	0.0131772	442	5	0.0113122	1
ZSWIM8	210	6	0.0285714	242	2	0.00826446	0.152975		94	1	0.0106383	683	14	0.0204978	442	1	0.00226244	0.0201425
ADCY10	210	3	0.0142857	242	2	0.00826446	0.667067		94	0	0	683	9	0.0131772	442	5	0.0113122	0.767546
AKAP12	210	3	0.0142857	242	5	0.0206612	0.729676		94	4	0.0425532	683	5	0.00732064	442	2	0.00452489	0.010748
ANKIB1	210	0	0	242	4	0.0165289	0.127101		94	2	0.0212766	683	7	0.0102489	442	2	0.00452489	0.213835
ANKRD50	210	5	0.0238095	242	4	0.0165289	0.739174		94	1	0.0106383	683	13	0.0190337	442	2	0.00452489	0.096811
ARHGEF4	210	2	0.00952381	242	2	0.00826446	1		94	1	0.0106383	683	11	0.0161054	442	3	0.00678733	0.379008
C6orf132	210	0	0	242	1	0.00413223	1		94	2	0.0212766	683	7	0.0102489	442	4	0.00904977	0.492568
CBLB	210	1	0.0047619	242	5	0.0206612	0.222708		94	0	0	683	8	0.011713	442	8	0.0180995	0.407409
CLASP2	210	3	0.0142857	242	3	0.0123967	1		94	1	0.0106383	683	10	0.0146413	442	8	0.0180995	0.873806
COL20A1	210	4	0.0190476	242	2	0.00826446	0.423139		94	3	0.0319149	683	6	0.00878477	442	1	0.00226244	0.0294121
CROCC	210	1	0.0047619	242	2	0.00826446	1		94	2	0.0212766	683	4	0.00585652	442	4	0.00904977	0.244037
DDX60	210	2	0.00952381	242	5	0.0206612	0.457773		94	2	0.0212766	683	8	0.011713	442	6	0.0135747	0.581127
ESRRG	210	3	0.0142857	242	4	0.0165289	1		94	1	0.0106383	683	12	0.0175695	442	6	0.0135747	0.93355
IFT172	210	3	0.0142857	242	2	0.00826446	0.667067		94	1	0.0106383	683	10	0.0146413	442	7	0.0158371	1
IMPG2	210	4	0.0190476	242	1	0.00413223	0.188163		94	2	0.0212766	683	6	0.00878477	442	6	0.0135747	0.346808
ITGAL	210	3	0.0142857	242	3	0.0123967	1		94	3	0.0319149	683	9	0.0131772	442	6	0.0135747	0.30552
L3MBTL4	210	0	0	242	5	0.0206612	0.0642453		94	1	0.0106383	683	9	0.0131772	442	7	0.0158371	0.926396
LEKR1	210	1	0.0047619	242	3	0.0123967	0.627115		94	1	0.0106383	683	5	0.00732064	442	10	0.0226244	0.0712886
PBRM1	210	3	0.0142857	242	4	0.0165289	1		94	2	0.0212766	683	9	0.0131772	442	5	0.0113122	0.630465
POLR3A	210	2	0.00952381	242	2	0.00826446	1		94	0	0	683	8	0.011713	442	10	0.0226244	0.203408
ROCK1	210	2	0.00952381	242	3	0.0123967	1		94	0	0	683	5	0.00732064	442	9	0.020362	0.104141
SIDT1	210	2	0.00952381	242	4	0.0165289	0.690156		94	1	0.0106383	683	5	0.00732064	442	5	0.0113122	0.55428
SRRD	210	1	0.0047619	242	7	0.0289256	0.0733666		94	0	0	683	3	0.00439239	442	2	0.00452489	1
SULF1	210	7	0.0333333	242	1	0.00413223	0.0276648		94	0	0	683	8	0.011713	442	8	0.0180995	0.407409
SYT10	210	6	0.0285714	242	4	0.0165289	0.524861		94	0	0	683	12	0.0175695	442	7	0.0158371	0.589301
ZNF420	210	0	0	242	3	0.0123967	0.252104		94	2	0.0212766	683	9	0.0131772	442	6	0.0135747	0.796547
ADCY1	210	1	0.0047619	242	5	0.0206612	0.222708		94	2	0.0212766	683	7	0.0102489	442	5	0.0113122	0.484232
AMOT	210	1	0.0047619	242	3	0.0123967	0.627115		94	0	0	683	9	0.0131772	442	6	0.0135747	0.84262
ANKRD24	210	3	0.0142857	242	3	0.0123967	1		94	3	0.0319149	683	7	0.0102489	442	5	0.0113122	0.20566
C2CD6	210	3	0.0142857	242	1	0.00413223	0.341652		94	5	0.0531915	683	7	0.0102489	442	6	0.0135747	0.017238
CACNA1I	210	2	0.00952381	242	3	0.0123967	1		94	0	0	683	5	0.00732064	442	9	0.020362	0.104141
CAMSAP3	210	1	0.0047619	242	7	0.0289256	0.0733666		94	2	0.0212766	683	6	0.00878477	442	4	0.00904977	0.408013
CCNB3	210	3	0.0142857	242	5	0.0206612	0.729676		94	2	0.0212766	683	8	0.011713	442	4	0.00904977	0.43717
CDH22	210	4	0.0190476	242	4	0.0165289	1		94	0	0	683	7	0.0102489	442	5	0.0113122	0.907595
CNTN1	210	1	0.0047619	242	5	0.0206612	0.222708		94	2	0.0212766	683	5	0.00732064	442	8	0.0180995	0.126639
COL6A1	210	4	0.0190476	242	6	0.0247934	0.757426		94	0	0	683	10	0.0146413	442	6	0.0135747	0.787029
CUL7	210	1	0.0047619	242	3	0.0123967	0.627115		94	0	0	683	9	0.0131772	442	4	0.00904977	0.682794
DGKZ	210	0	0	242	1	0.00413223	1		94	2	0.0212766	683	5	0.00732064	442	4	0.00904977	0.292375
EHBP1	210	4	0.0190476	242	1	0.00413223	0.188163		94	1	0.0106383	683	12	0.0175695	442	5	0.0113122	0.808524
FCRL5	210	4	0.0190476	242	4	0.0165289	1		94	1	0.0106383	683	8	0.011713	442	5	0.0113122	1
FLT1	210	2	0.00952381	242	2	0.00826446	1		94	1	0.0106383	683	8	0.011713	442	6	0.0135747	0.920157
GRIA1	210	3	0.0142857	242	3	0.0123967	1		94	2	0.0212766	683	8	0.011713	442	5	0.0113122	0.553546
HCN4	210	1	0.0047619	242	4	0.0165289	0.378524		94	2	0.0212766	683	6	0.00878477	442	6	0.0135747	0.346808
HELZ	210	1	0.0047619	242	3	0.0123967	0.627115		94	1	0.0106383	683	7	0.0102489	442	5	0.0113122	1
KLHL6	210	2	0.00952381	242	4	0.0165289	0.690156		94	0	0	683	8	0.011713	442	4	0.00904977	0.737785
LRRK1	210	3	0.0142857	242	5	0.0206612	0.729676		94	1	0.0106383	683	7	0.0102489	442	4	0.00904977	1
MAN2A2	210	1	0.0047619	242	4	0.0165289	0.378524		94	0	0	683	13	0.0190337	442	3	0.00678733	0.142096
MEGF6	210	1	0.0047619	242	2	0.00826446	1		94	0	0	683	11	0.0161054	442	4	0.00904977	0.418993
MMRN1	210	1	0.0047619	242	1	0.00413223	1		94	2	0.0212766	683	9	0.0131772	442	4	0.00904977	0.461375
MYOM2	210	2	0.00952381	242	7	0.0289256	0.185238		94	0	0	683	10	0.0146413	442	6	0.0135747	0.787029
NCKAP1L	210	4	0.0190476	242	3	0.0123967	0.709434		94	2	0.0212766	683	14	0.0204978	442	4	0.00904977	0.246262
OBSL1	210	2	0.00952381	242	5	0.0206612	0.457773		94	5	0.0531915	683	9	0.0131772	442	2	0.00452489	0.00323579
OGDHL	210	6	0.0285714	242	2	0.00826446	0.152975		94	2	0.0212766	683	7	0.0102489	442	4	0.00904977	0.492568
OLFM3	210	2	0.00952381	242	2	0.00826446	1		94	0	0	683	8	0.011713	442	6	0.0135747	0.699312
OR8K3	210	1	0.0047619	242	5	0.0206612	0.222708		94	2	0.0212766	683	12	0.0175695	442	4	0.00904977	0.333044
PCDHB7	210	2	0.00952381	242	5	0.0206612	0.457773		94	0	0	683	8	0.011713	442	3	0.00678733	0.630471
PLEKHH2	210	4	0.0190476	242	2	0.00826446	0.423139		94	0	0	683	7	0.0102489	442	6	0.0135747	0.750346
PLPPR4	210	3	0.0142857	242	5	0.0206612	0.729676		94	0	0	683	8	0.011713	442	7	0.0158371	0.604922
PSME4	210	4	0.0190476	242	2	0.00826446	0.423139		94	0	0	683	4	0.00585652	442	9	0.020362	0.064752
PTCH2	210	2	0.00952381	242	3	0.0123967	1		94	2	0.0212766	683	7	0.0102489	442	6	0.0135747	0.504043
SATB2	210	2	0.00952381	242	2	0.00826446	1		94	3	0.0319149	683	7	0.0102489	442	8	0.0180995	0.130111
SLC13A1	210	1	0.0047619	242	3	0.0123967	0.627115		94	3	0.0319149	683	11	0.0161054	442	4	0.00904977	0.17145
SLX4	210	4	0.0190476	242	2	0.00826446	0.423139		94	3	0.0319149	683	8	0.011713	442	8	0.0180995	0.204083
SNTG1	210	1	0.0047619	242	4	0.0165289	0.378524		94	0	0	683	9	0.0131772	442	4	0.00904977	0.682794
SOX5	210	4	0.0190476	242	1	0.00413223	0.188163		94	0	0	683	13	0.0190337	442	3	0.00678733	0.142096
SUPT6H	210	2	0.00952381	242	3	0.0123967	1		94	2	0.0212766	683	6	0.00878477	442	4	0.00904977	0.408013
TMC5	210	1	0.0047619	242	4	0.0165289	0.378524		94	2	0.0212766	683	8	0.011713	442	3	0.00678733	0.28347
TONSL	210	0	0	242	2	0.00826446	0.501403		94	2	0.0212766	683	10	0.0146413	442	6	0.0135747	0.756674
URB1	210	2	0.00952381	242	4	0.0165289	0.690156		94	0	0	683	6	0.00878477	442	8	0.0180995	0.251077
ZNF418	210	1	0.0047619	242	3	0.0123967	0.627115		94	3	0.0319149	683	11	0.0161054	442	0	0	0.00155936
ZNF607	210	1	0.0047619	242	1	0.00413223	1		94	0	0	683	10	0.0146413	442	8	0.0180995	0.530142
KANK1	210	1	0.0047619	242	2	0.00826446	1		94	2	0.0212766	683	7	0.0102489	442	5	0.0113122	0.484232
ZNF609	210	2	0.00952381	242	4	0.0165289	0.690156		94	2	0.0212766	683	10	0.0146413	442	8	0.0180995	0.681101
DENND4C	210	3	0.0142857	242	0	0	0.099518		94	4	0.0425532	683	11	0.0161054	442	6	0.0135747	0.140923
RECQL4	210	2	0.00952381	242	6	0.0247934	0.294631		94	2	0.0212766	683	4	0.00585652	442	6	0.0135747	0.144481
ATXN1	210	2	0.00952381	242	2	0.00826446	1		94	2	0.0212766	683	5	0.00732064	442	5	0.0113122	0.252308
BARD1	210	1	0.0047619	242	2	0.00826446	1		94	2	0.0212766	683	9	0.0131772	442	6	0.0135747	0.796547
GRIN3B	210	1	0.0047619	242	2	0.00826446	1		94	0	0	683	10	0.0146413	442	3	0.00678733	0.360867
INPP4A	210	1	0.0047619	242	2	0.00826446	1		94	2	0.0212766	683	4	0.00585652	442	7	0.0158371	0.09597
MASP1	210	3	0.0142857	242	2	0.00826446	0.667067		94	0	0	683	7	0.0102489	442	5	0.0113122	0.907595
MSR1	210	4	0.0190476	242	3	0.0123967	0.709434		94	1	0.0106383	683	5	0.00732064	442	3	0.00678733	0.755592
NOL8	210	4	0.0190476	242	4	0.0165289	1		94	0	0	683	7	0.0102489	442	4	0.00904977	1
NUP214	210	2	0.00952381	242	3	0.0123967	1		94	2	0.0212766	683	10	0.0146413	442	0	0	0.00873325
PARP4	210	3	0.0142857	242	1	0.00413223	0.341652		94	1	0.0106383	683	5	0.00732064	442	2	0.00452489	0.517101
PCDHGA12	210	1	0.0047619	242	6	0.0247934	0.128683		94	3	0.0319149	683	11	0.0161054	442	2	0.00452489	0.0427727
RIN2	210	2	0.00952381	242	2	0.00826446	1		94	1	0.0106383	683	8	0.011713	442	4	0.00904977	0.912817
TRPC7	210	2	0.00952381	242	3	0.0123967	1		94	3	0.0319149	683	9	0.0131772	442	4	0.00904977	0.159368
ACIN1	210	2	0.00952381	242	3	0.0123967	1		94	2	0.0212766	683	9	0.0131772	442	0	0	0.0124953
AGBL4	210	2	0.00952381	242	3	0.0123967	1		94	1	0.0106383	683	10	0.0146413	442	5	0.0113122	0.922721
ARHGAP21	210	3	0.0142857	242	3	0.0123967	1		94	1	0.0106383	683	10	0.0146413	442	3	0.00678733	0.391774
ARHGEF1	210	3	0.0142857	242	3	0.0123967	1		94	0	0	683	12	0.0175695	442	4	0.00904977	0.334967
BIVM-ERCC5	210	3	0.0142857	242	4	0.0165289	1		94	3	0.0319149	683	9	0.0131772	442	2	0.00452489	0.0556958
CDH4	210	2	0.00952381	242	2	0.00826446	1		94	0	0	683	11	0.0161054	442	8	0.0180995	0.549714
CLIP2	210	5	0.0238095	242	5	0.0206612	1		94	0	0	683	5	0.00732064	442	5	0.0113122	0.598569
COL4A3	210	1	0.0047619	242	4	0.0165289	0.378524		94	1	0.0106383	683	10	0.0146413	442	2	0.00452489	0.220821
DENND2B	210	2	0.00952381	242	2	0.00826446	1		94	3	0.0319149	683	7	0.0102489	442	6	0.0135747	0.176757
DEPDC5	210	1	0.0047619	242	2	0.00826446	1		94	2	0.0212766	683	9	0.0131772	442	2	0.00452489	0.173477
FAM171A1	210	4	0.0190476	242	1	0.00413223	0.188163		94	0	0	683	10	0.0146413	442	9	0.020362	0.440327
FAM171B	210	2	0.00952381	242	4	0.0165289	0.690156		94	2	0.0212766	683	3	0.00439239	442	4	0.00904977	0.119761
FSHR	210	5	0.0238095	242	1	0.00413223	0.101082		94	0	0	683	6	0.00878477	442	9	0.020362	0.170365
HEATR5A	210	3	0.0142857	242	5	0.0206612	0.729676		94	0	0	683	11	0.0161054	442	6	0.0135747	0.647681
KIF20B	210	3	0.0142857	242	6	0.0247934	0.513417		94	0	0	683	5	0.00732064	442	9	0.020362	0.104141
MAST1	210	4	0.0190476	242	4	0.0165289	1		94	2	0.0212766	683	7	0.0102489	442	2	0.00452489	0.213835
MRC2	210	0	0	242	4	0.0165289	0.127101		94	2	0.0212766	683	10	0.0146413	442	5	0.0113122	0.599774
MTR	210	3	0.0142857	242	3	0.0123967	1		94	1	0.0106383	683	12	0.0175695	442	3	0.00678733	0.305212
PCDHA8	210	2	0.00952381	242	5	0.0206612	0.457773		94	2	0.0212766	683	10	0.0146413	442	0	0	0.00873325
PCDHGA5	210	4	0.0190476	242	2	0.00826446	0.423139		94	2	0.0212766	683	9	0.0131772	442	5	0.0113122	0.630465
PDE11A	210	0	0	242	3	0.0123967	0.252104		94	1	0.0106383	683	11	0.0161054	442	4	0.00904977	0.680412
PDS5B	210	1	0.0047619	242	2	0.00826446	1		94	2	0.0212766	683	10	0.0146413	442	5	0.0113122	0.599774
SEC24B	210	4	0.0190476	242	3	0.0123967	0.709434		94	0	0	683	14	0.0204978	442	3	0.00678733	0.11147
SEMG2	210	1	0.0047619	242	1	0.00413223	1		94	2	0.0212766	683	7	0.0102489	442	5	0.0113122	0.484232
SLC39A12	210	1	0.0047619	242	1	0.00413223	1		94	2	0.0212766	683	12	0.0175695	442	3	0.00678733	0.199067
SPINK5	210	2	0.00952381	242	4	0.0165289	0.690156		94	1	0.0106383	683	10	0.0146413	442	2	0.00452489	0.220821
TIAM2	210	2	0.00952381	242	5	0.0206612	0.457773		94	0	0	683	6	0.00878477	442	4	0.00904977	1
TRIM67	210	1	0.0047619	242	2	0.00826446	1		94	1	0.0106383	683	9	0.0131772	442	8	0.0180995	0.86391
ZNF496	210	1	0.0047619	242	5	0.0206612	0.222708		94	2	0.0212766	683	7	0.0102489	442	5	0.0113122	0.484232
ZNF721	210	3	0.0142857	242	5	0.0206612	0.729676		94	1	0.0106383	683	6	0.00878477	442	3	0.00678733	0.788439
ACE	210	2	0.00952381	242	5	0.0206612	0.457773		94	1	0.0106383	683	9	0.0131772	442	3	0.00678733	0.550039
ADAMTS10	210	4	0.0190476	242	1	0.00413223	0.188163		94	1	0.0106383	683	6	0.00878477	442	8	0.0180995	0.311702
ADGRA2	210	3	0.0142857	242	1	0.00413223	0.341652		94	0	0	683	11	0.0161054	442	3	0.00678733	0.280344
ADGRF1	210	1	0.0047619	242	2	0.00826446	1		94	1	0.0106383	683	9	0.0131772	442	4	0.00904977	0.840766
AMER2	210	1	0.0047619	242	3	0.0123967	0.627115		94	1	0.0106383	683	8	0.011713	442	6	0.0135747	0.920157
AP3S1	210	2	0.00952381	242	2	0.00826446	1		94	2	0.0212766	683	16	0.0234261	442	5	0.0113122	0.285457
AR	210	0	0	242	3	0.0123967	0.252104		94	0	0	683	6	0.00878477	442	8	0.0180995	0.251077
ARAP3	210	5	0.0238095	242	2	0.00826446	0.258288		94	1	0.0106383	683	4	0.00585652	442	4	0.00904977	0.652453
ARHGEF18	210	8	0.0380952	242	1	0.00413223	0.0141907		94	1	0.0106383	683	9	0.0131772	442	2	0.00452489	0.324434
ATP8A2	210	2	0.00952381	242	3	0.0123967	1		94	4	0.0425532	683	8	0.011713	442	4	0.00904977	0.0525781
BBX	210	2	0.00952381	242	5	0.0206612	0.457773		94	0	0	683	4	0.00585652	442	9	0.020362	0.064752
CAPRIN2	210	1	0.0047619	242	3	0.0123967	0.627115		94	1	0.0106383	683	8	0.011713	442	6	0.0135747	0.920157
CCDC171	210	2	0.00952381	242	1	0.00413223	0.59946		94	0	0	683	10	0.0146413	442	3	0.00678733	0.360867
CCDC191	210	2	0.00952381	242	4	0.0165289	0.690156		94	1	0.0106383	683	8	0.011713	442	9	0.020362	0.490429
CDH2	210	0	0	242	5	0.0206612	0.0642453		94	1	0.0106383	683	8	0.011713	442	6	0.0135747	0.920157
CPB1	210	2	0.00952381	242	0	0	0.215303		94	0	0	683	10	0.0146413	442	6	0.0135747	0.787029
DICER1	210	3	0.0142857	242	4	0.0165289	1		94	1	0.0106383	683	8	0.011713	442	2	0.00452489	0.421947
DSEL	210	2	0.00952381	242	3	0.0123967	1		94	1	0.0106383	683	7	0.0102489	442	7	0.0158371	0.662075
DYNC1I1	210	3	0.0142857	242	3	0.0123967	1		94	3	0.0319149	683	8	0.011713	442	5	0.0113122	0.216787
EPG5	210	2	0.00952381	242	4	0.0165289	0.690156		94	0	0	683	6	0.00878477	442	7	0.0158371	0.446289
EPHB4	210	1	0.0047619	242	4	0.0165289	0.378524		94	1	0.0106383	683	8	0.011713	442	3	0.00678733	0.65472
FBXO38	210	1	0.0047619	242	4	0.0165289	0.378524		94	2	0.0212766	683	6	0.00878477	442	6	0.0135747	0.346808
GP2	210	2	0.00952381	242	2	0.00826446	1		94	0	0	683	5	0.00732064	442	4	0.00904977	0.876013
GRIP1	210	4	0.0190476	242	2	0.00826446	0.423139		94	1	0.0106383	683	8	0.011713	442	5	0.0113122	1
GRM6	210	4	0.0190476	242	3	0.0123967	0.709434		94	2	0.0212766	683	6	0.00878477	442	6	0.0135747	0.346808
HEPH	210	3	0.0142857	242	6	0.0247934	0.513417		94	3	0.0319149	683	8	0.011713	442	5	0.0113122	0.216787
KAT6B	210	2	0.00952381	242	5	0.0206612	0.457773		94	0	0	683	9	0.0131772	442	9	0.020362	0.361457
KCNAB1	210	1	0.0047619	242	4	0.0165289	0.378524		94	4	0.0425532	683	7	0.0102489	442	3	0.00678733	0.0284664
KCNC2	210	2	0.00952381	242	6	0.0247934	0.294631		94	1	0.0106383	683	6	0.00878477	442	5	0.0113122	0.821482
KCNH4	210	1	0.0047619	242	4	0.0165289	0.378524		94	0	0	683	14	0.0204978	442	4	0.00904977	0.187004
KIF21B	210	1	0.0047619	242	2	0.00826446	1		94	0	0	683	8	0.011713	442	3	0.00678733	0.630471
KIF4B	210	3	0.0142857	242	2	0.00826446	0.667067		94	2	0.0212766	683	4	0.00585652	442	5	0.0113122	0.160465
LCOR	210	1	0.0047619	242	4	0.0165289	0.378524		94	2	0.0212766	683	11	0.0161054	442	1	0.00226244	0.040034
LDB3	210	3	0.0142857	242	5	0.0206612	0.729676		94	0	0	683	6	0.00878477	442	5	0.0113122	0.804861
LRRC53	210	4	0.0190476	242	1	0.00413223	0.188163		94	1	0.0106383	683	15	0.0219619	442	1	0.00226244	0.0124326
MAST3	210	0	0	242	6	0.0247934	0.0325527		94	0	0	683	11	0.0161054	442	5	0.0113122	0.533214
MCF2	210	2	0.00952381	242	3	0.0123967	1		94	1	0.0106383	683	8	0.011713	442	4	0.00904977	0.912817
MEF2C	210	2	0.00952381	242	0	0	0.215303		94	3	0.0319149	683	7	0.0102489	442	8	0.0180995	0.130111
MROH2A	210	3	0.0142857	242	3	0.0123967	1		94	3	0.0319149	683	8	0.011713	442	6	0.0135747	0.238419
MSH4	210	5	0.0238095	242	5	0.0206612	1		94	1	0.0106383	683	10	0.0146413	442	4	0.00904977	0.780756
NLRP11	210	4	0.0190476	242	2	0.00826446	0.423139		94	4	0.0425532	683	11	0.0161054	442	4	0.00904977	0.0645738
NPAS4	210	3	0.0142857	242	5	0.0206612	0.729676		94	2	0.0212766	683	9	0.0131772	442	4	0.00904977	0.461375
NPC1	210	1	0.0047619	242	4	0.0165289	0.378524		94	2	0.0212766	683	8	0.011713	442	6	0.0135747	0.581127
NUP188	210	2	0.00952381	242	2	0.00826446	1		94	3	0.0319149	683	7	0.0102489	442	4	0.00904977	0.16248
PCDH18	210	2	0.00952381	242	3	0.0123967	1		94	1	0.0106383	683	11	0.0161054	442	2	0.00452489	0.181238
PCDHB6	210	3	0.0142857	242	4	0.0165289	1		94	1	0.0106383	683	3	0.00439239	442	5	0.0113122	0.330195
PRDM16	210	2	0.00952381	242	4	0.0165289	0.690156		94	0	0	683	7	0.0102489	442	5	0.0113122	0.907595
PUM2	210	3	0.0142857	242	6	0.0247934	0.513417		94	1	0.0106383	683	6	0.00878477	442	6	0.0135747	0.615694
RADIL	210	1	0.0047619	242	4	0.0165289	0.378524		94	0	0	683	8	0.011713	442	4	0.00904977	0.737785
RBL1	210	1	0.0047619	242	2	0.00826446	1		94	1	0.0106383	683	9	0.0131772	442	6	0.0135747	1
SCUBE1	210	3	0.0142857	242	1	0.00413223	0.341652		94	2	0.0212766	683	6	0.00878477	442	8	0.0180995	0.196613
SIPA1L2	210	2	0.00952381	242	3	0.0123967	1		94	1	0.0106383	683	7	0.0102489	442	4	0.00904977	1
SLC4A8	210	0	0	242	2	0.00826446	0.501403		94	3	0.0319149	683	6	0.00878477	442	4	0.00904977	0.138066
SLC5A7	210	3	0.0142857	242	2	0.00826446	0.667067		94	0	0	683	8	0.011713	442	7	0.0158371	0.604922
SLC7A14	210	2	0.00952381	242	5	0.0206612	0.457773		94	3	0.0319149	683	4	0.00585652	442	4	0.00904977	0.0594688
SMARCC2	210	3	0.0142857	242	0	0	0.099518		94	2	0.0212766	683	11	0.0161054	442	6	0.0135747	0.764246
SOX11	210	2	0.00952381	242	2	0.00826446	1		94	1	0.0106383	683	5	0.00732064	442	6	0.0135747	0.461959
SYCP1	210	4	0.0190476	242	1	0.00413223	0.188163		94	0	0	683	6	0.00878477	442	7	0.0158371	0.446289
TAOK2	210	3	0.0142857	242	3	0.0123967	1		94	0	0	683	5	0.00732064	442	5	0.0113122	0.598569
TEX14	210	2	0.00952381	242	4	0.0165289	0.690156		94	0	0	683	9	0.0131772	442	1	0.00226244	0.131272
TMC3	210	4	0.0190476	242	1	0.00413223	0.188163		94	1	0.0106383	683	9	0.0131772	442	3	0.00678733	0.550039
TOPAZ1	210	0	0	242	4	0.0165289	0.127101		94	0	0	683	11	0.0161054	442	4	0.00904977	0.418993
TSGA10	210	3	0.0142857	242	4	0.0165289	1		94	1	0.0106383	683	11	0.0161054	442	3	0.00678733	0.379008
TTC21B	210	1	0.0047619	242	3	0.0123967	0.627115		94	1	0.0106383	683	8	0.011713	442	6	0.0135747	0.920157
USP7	210	1	0.0047619	242	4	0.0165289	0.378524		94	0	0	683	9	0.0131772	442	5	0.0113122	0.767546
ZIM3	210	1	0.0047619	242	3	0.0123967	0.627115		94	3	0.0319149	683	7	0.0102489	442	5	0.0113122	0.20566
FRG2C	210	0	0	242	4	0.0165289	0.127101		94	4	0.0425532	683	9	0.0131772	442	6	0.0135747	0.0994352
KRT15	210	1	0.0047619	242	2	0.00826446	1		94	1	0.0106383	683	9	0.0131772	442	5	0.0113122	1
ZNF845	210	3	0.0142857	242	5	0.0206612	0.729676		94	1	0.0106383	683	7	0.0102489	442	2	0.00452489	0.511388
DISP1	210	0	0	242	4	0.0165289	0.127101		94	2	0.0212766	683	8	0.011713	442	5	0.0113122	0.553546
HDLBP	210	0	0	242	1	0.00413223	1		94	0	0	683	7	0.0102489	442	9	0.020362	0.279726
RAPGEF6	210	1	0.0047619	242	4	0.0165289	0.378524		94	0	0	683	8	0.011713	442	10	0.0226244	0.203408
ROBO1	210	4	0.0190476	242	3	0.0123967	0.709434		94	0	0	683	7	0.0102489	442	4	0.00904977	1
VWA8	210	2	0.00952381	242	1	0.00413223	0.59946		94	3	0.0319149	683	12	0.0175695	442	3	0.00678733	0.108875
ZNF626	210	3	0.0142857	242	5	0.0206612	0.729676		94	1	0.0106383	683	5	0.00732064	442	5	0.0113122	0.55428
ARHGAP33	210	3	0.0142857	242	3	0.0123967	1		94	1	0.0106383	683	8	0.011713	442	3	0.00678733	0.65472
KHDRBS2	210	2	0.00952381	242	2	0.00826446	1		94	1	0.0106383	683	9	0.0131772	442	6	0.0135747	1
KLHL4	210	3	0.0142857	242	2	0.00826446	0.667067		94	0	0	683	8	0.011713	442	8	0.0180995	0.407409
KRT8	210	1	0.0047619	242	4	0.0165289	0.378524		94	2	0.0212766	683	5	0.00732064	442	4	0.00904977	0.292375
LILRB3	210	2	0.00952381	242	1	0.00413223	0.59946		94	1	0.0106383	683	14	0.0204978	442	5	0.0113122	0.565401
LRPPRC	210	3	0.0142857	242	6	0.0247934	0.513417		94	1	0.0106383	683	10	0.0146413	442	6	0.0135747	1
PCF11	210	2	0.00952381	242	1	0.00413223	0.59946		94	2	0.0212766	683	7	0.0102489	442	4	0.00904977	0.492568
PYGB	210	2	0.00952381	242	4	0.0165289	0.690156		94	1	0.0106383	683	10	0.0146413	442	3	0.00678733	0.391774
QRICH2	210	2	0.00952381	242	2	0.00826446	1		94	1	0.0106383	683	9	0.0131772	442	8	0.0180995	0.86391
RASAL2	210	1	0.0047619	242	3	0.0123967	0.627115		94	1	0.0106383	683	6	0.00878477	442	8	0.0180995	0.311702
SCAF11	210	1	0.0047619	242	1	0.00413223	1		94	2	0.0212766	683	6	0.00878477	442	5	0.0113122	0.402785
TNRC6C	210	0	0	242	3	0.0123967	0.252104		94	0	0	683	7	0.0102489	442	3	0.00678733	0.887541
TSHZ1	210	2	0.00952381	242	3	0.0123967	1		94	2	0.0212766	683	7	0.0102489	442	4	0.00904977	0.492568
TTLL5	210	1	0.0047619	242	2	0.00826446	1		94	0	0	683	10	0.0146413	442	1	0.00226244	0.103673
ABCA10	210	2	0.00952381	242	3	0.0123967	1		94	1	0.0106383	683	8	0.011713	442	7	0.0158371	0.851207
ABCA5	210	5	0.0238095	242	2	0.00826446	0.258288		94	1	0.0106383	683	6	0.00878477	442	4	0.00904977	0.901042
ARHGAP29	210	1	0.0047619	242	3	0.0123967	0.627115		94	0	0	683	5	0.00732064	442	6	0.0135747	0.479719
ASPH	210	1	0.0047619	242	2	0.00826446	1		94	2	0.0212766	683	8	0.011713	442	3	0.00678733	0.28347
BICRA	210	1	0.0047619	242	1	0.00413223	1		94	2	0.0212766	683	8	0.011713	442	4	0.00904977	0.43717
CCDC7	210	7	0.0333333	242	2	0.00826446	0.0884304		94	1	0.0106383	683	11	0.0161054	442	3	0.00678733	0.379008
CEP162	210	2	0.00952381	242	4	0.0165289	0.690156		94	1	0.0106383	683	6	0.00878477	442	6	0.0135747	0.615694
CYLC1	210	2	0.00952381	242	4	0.0165289	0.690156		94	2	0.0212766	683	8	0.011713	442	3	0.00678733	0.28347
DAB2	210	1	0.0047619	242	4	0.0165289	0.378524		94	1	0.0106383	683	8	0.011713	442	5	0.0113122	1
DACT1	210	0	0	242	4	0.0165289	0.127101		94	2	0.0212766	683	8	0.011713	442	5	0.0113122	0.553546
DOT1L	210	3	0.0142857	242	4	0.0165289	1		94	1	0.0106383	683	9	0.0131772	442	6	0.0135747	1
EFCAB5	210	2	0.00952381	242	2	0.00826446	1		94	0	0	683	11	0.0161054	442	4	0.00904977	0.418993
ERBB2	210	2	0.00952381	242	4	0.0165289	0.690156		94	0	0	683	9	0.0131772	442	2	0.00452489	0.252796
FBLN2	210	2	0.00952381	242	4	0.0165289	0.690156		94	2	0.0212766	683	9	0.0131772	442	3	0.00678733	0.311367
KIF6	210	1	0.0047619	242	2	0.00826446	1		94	2	0.0212766	683	10	0.0146413	442	4	0.00904977	0.44537
KIF7	210	0	0	242	5	0.0206612	0.0642453		94	0	0	683	9	0.0131772	442	6	0.0135747	0.84262
MME	210	3	0.0142857	242	5	0.0206612	0.729676		94	2	0.0212766	683	9	0.0131772	442	4	0.00904977	0.461375
MTCL1	210	2	0.00952381	242	2	0.00826446	1		94	1	0.0106383	683	9	0.0131772	442	4	0.00904977	0.840766
MYO5A	210	4	0.0190476	242	1	0.00413223	0.188163		94	1	0.0106383	683	6	0.00878477	442	8	0.0180995	0.311702
NLRC5	210	2	0.00952381	242	5	0.0206612	0.457773		94	1	0.0106383	683	9	0.0131772	442	7	0.0158371	0.926396
NUTM1	210	2	0.00952381	242	3	0.0123967	1		94	0	0	683	6	0.00878477	442	7	0.0158371	0.446289
PARP14	210	0	0	242	4	0.0165289	0.127101		94	0	0	683	9	0.0131772	442	6	0.0135747	0.84262
PCDH1	210	2	0.00952381	242	3	0.0123967	1		94	0	0	683	9	0.0131772	442	4	0.00904977	0.682794
PCDHGA8	210	2	0.00952381	242	4	0.0165289	0.690156		94	0	0	683	7	0.0102489	442	7	0.0158371	0.580548
PROX1	210	2	0.00952381	242	7	0.0289256	0.185238		94	1	0.0106383	683	10	0.0146413	442	4	0.00904977	0.780756
PTPN21	210	0	0	242	4	0.0165289	0.127101		94	3	0.0319149	683	4	0.00585652	442	3	0.00678733	0.0648191
SALL4	210	3	0.0142857	242	2	0.00826446	0.667067		94	0	0	683	10	0.0146413	442	6	0.0135747	0.787029
SENP6	210	2	0.00952381	242	6	0.0247934	0.294631		94	0	0	683	10	0.0146413	442	4	0.00904977	0.633048
TCF20	210	3	0.0142857	242	7	0.0289256	0.350744		94	1	0.0106383	683	13	0.0190337	442	4	0.00904977	0.420479
TDRD9	210	2	0.00952381	242	4	0.0165289	0.690156		94	0	0	683	5	0.00732064	442	10	0.0226244	0.0630032
TOPBP1	210	2	0.00952381	242	6	0.0247934	0.294631		94	2	0.0212766	683	7	0.0102489	442	7	0.0158371	0.370284
UBE4B	210	0	0	242	1	0.00413223	1		94	1	0.0106383	683	10	0.0146413	442	8	0.0180995	0.873806
USP35	210	1	0.0047619	242	4	0.0165289	0.378524		94	2	0.0212766	683	8	0.011713	442	3	0.00678733	0.28347
WWC2	210	0	0	242	3	0.0123967	0.252104		94	2	0.0212766	683	7	0.0102489	442	6	0.0135747	0.504043
ZC3H3	210	2	0.00952381	242	4	0.0165289	0.690156		94	0	0	683	11	0.0161054	442	3	0.00678733	0.280344
ZNF560	210	0	0	242	5	0.0206612	0.0642453		94	1	0.0106383	683	8	0.011713	442	7	0.0158371	0.851207
ZNF675	210	3	0.0142857	242	2	0.00826446	0.667067		94	0	0	683	5	0.00732064	442	6	0.0135747	0.479719
ZNF850	210	0	0	242	4	0.0165289	0.127101		94	3	0.0319149	683	7	0.0102489	442	2	0.00452489	0.0761049
ABCB6	210	1	0.0047619	242	2	0.00826446	1		94	2	0.0212766	683	8	0.011713	442	3	0.00678733	0.28347
ACSM2A	210	2	0.00952381	242	5	0.0206612	0.457773		94	1	0.0106383	683	1	0.00146413	442	3	0.00678733	0.1425
ADAM2	210	1	0.0047619	242	2	0.00826446	1		94	0	0	683	11	0.0161054	442	7	0.0158371	0.658056
ADAMTSL4	210	2	0.00952381	242	3	0.0123967	1		94	1	0.0106383	683	8	0.011713	442	3	0.00678733	0.65472
ALG13	210	2	0.00952381	242	1	0.00413223	0.59946		94	2	0.0212766	683	8	0.011713	442	8	0.0180995	0.454818
APAF1	210	2	0.00952381	242	1	0.00413223	0.59946		94	1	0.0106383	683	10	0.0146413	442	1	0.00226244	0.0872255
ARHGAP44	210	6	0.0285714	242	1	0.00413223	0.0532795		94	0	0	683	9	0.0131772	442	6	0.0135747	0.84262
ATP7B	210	2	0.00952381	242	4	0.0165289	0.690156		94	1	0.0106383	683	7	0.0102489	442	2	0.00452489	0.511388
BRSK1	210	2	0.00952381	242	2	0.00826446	1		94	3	0.0319149	683	7	0.0102489	442	5	0.0113122	0.20566
CCDC88C	210	1	0.0047619	242	10	0.0413223	0.0128897		94	4	0.0425532	683	8	0.011713	442	5	0.0113122	0.0842308
CD163	210	1	0.0047619	242	5	0.0206612	0.222708		94	0	0	683	9	0.0131772	442	6	0.0135747	0.84262
CDH26	210	1	0.0047619	242	3	0.0123967	0.627115		94	4	0.0425532	683	6	0.00878477	442	4	0.00904977	0.0360784
CKAP5	210	1	0.0047619	242	1	0.00413223	1		94	0	0	683	12	0.0175695	442	4	0.00904977	0.334967
CNGB1	210	1	0.0047619	242	4	0.0165289	0.378524		94	2	0.0212766	683	6	0.00878477	442	4	0.00904977	0.408013
CPQ	210	4	0.0190476	242	4	0.0165289	1		94	1	0.0106383	683	4	0.00585652	442	8	0.0180995	0.123392
DHX36	210	1	0.0047619	242	5	0.0206612	0.222708		94	2	0.0212766	683	4	0.00585652	442	5	0.0113122	0.160465
DHX9	210	0	0	242	4	0.0165289	0.127101		94	1	0.0106383	683	10	0.0146413	442	5	0.0113122	0.922721
DIAPH2	210	1	0.0047619	242	5	0.0206612	0.222708		94	1	0.0106383	683	7	0.0102489	442	9	0.020362	0.362082
DLEC1	210	2	0.00952381	242	3	0.0123967	1		94	1	0.0106383	683	9	0.0131772	442	4	0.00904977	0.840766
DLGAP2	210	2	0.00952381	242	6	0.0247934	0.294631		94	0	0	683	11	0.0161054	442	5	0.0113122	0.533214
DNAI4	210	3	0.0142857	242	5	0.0206612	0.729676		94	1	0.0106383	683	6	0.00878477	442	7	0.0158371	0.531704
EIF2AK4	210	1	0.0047619	242	5	0.0206612	0.222708		94	0	0	683	7	0.0102489	442	5	0.0113122	0.907595
ENPP2	210	2	0.00952381	242	5	0.0206612	0.457773		94	2	0.0212766	683	6	0.00878477	442	4	0.00904977	0.408013
FGD4	210	1	0.0047619	242	4	0.0165289	0.378524		94	0	0	683	13	0.0190337	442	3	0.00678733	0.142096
FHOD3	210	1	0.0047619	242	1	0.00413223	1		94	2	0.0212766	683	7	0.0102489	442	5	0.0113122	0.484232
FRMPD4	210	2	0.00952381	242	3	0.0123967	1		94	0	0	683	8	0.011713	442	8	0.0180995	0.407409
INPPL1	210	3	0.0142857	242	2	0.00826446	0.667067		94	3	0.0319149	683	6	0.00878477	442	6	0.0135747	0.140169
IQSEC1	210	3	0.0142857	242	4	0.0165289	1		94	2	0.0212766	683	7	0.0102489	442	4	0.00904977	0.492568
ITGA7	210	2	0.00952381	242	3	0.0123967	1		94	2	0.0212766	683	7	0.0102489	442	4	0.00904977	0.492568
ITIH2	210	2	0.00952381	242	2	0.00826446	1		94	1	0.0106383	683	5	0.00732064	442	5	0.0113122	0.55428
KDM5B	210	4	0.0190476	242	2	0.00826446	0.423139		94	2	0.0212766	683	9	0.0131772	442	5	0.0113122	0.630465
KDM6B	210	0	0	242	4	0.0165289	0.127101		94	2	0.0212766	683	8	0.011713	442	6	0.0135747	0.581127
LGSN	210	2	0.00952381	242	1	0.00413223	0.59946		94	3	0.0319149	683	7	0.0102489	442	5	0.0113122	0.20566
MAGI3	210	0	0	242	6	0.0247934	0.0325527		94	2	0.0212766	683	11	0.0161054	442	2	0.00452489	0.0884981
MARF1	210	3	0.0142857	242	4	0.0165289	1		94	0	0	683	10	0.0146413	442	9	0.020362	0.440327
MED13L	210	3	0.0142857	242	2	0.00826446	0.667067		94	3	0.0319149	683	3	0.00439239	442	5	0.0113122	0.033535
MESP2	210	3	0.0142857	242	1	0.00413223	0.341652		94	0	0	683	2	0.00292826	442	0	0	0.593349
MTMR4	210	2	0.00952381	242	4	0.0165289	0.690156		94	1	0.0106383	683	10	0.0146413	442	4	0.00904977	0.780756
MYOM3	210	0	0	242	4	0.0165289	0.127101		94	2	0.0212766	683	6	0.00878477	442	1	0.00226244	0.0969608
OPRM1	210	1	0.0047619	242	3	0.0123967	0.627115		94	2	0.0212766	683	7	0.0102489	442	6	0.0135747	0.504043
OR2T8	210	2	0.00952381	242	3	0.0123967	1		94	3	0.0319149	683	2	0.00292826	442	4	0.00904977	0.0145419
PCDHA5	210	3	0.0142857	242	3	0.0123967	1		94	1	0.0106383	683	8	0.011713	442	3	0.00678733	0.65472
PCDHAC1	210	0	0	242	1	0.00413223	1		94	3	0.0319149	683	8	0.011713	442	3	0.00678733	0.116826
PCDHB4	210	3	0.0142857	242	5	0.0206612	0.729676		94	1	0.0106383	683	8	0.011713	442	2	0.00452489	0.421947
PCDHGB4	210	2	0.00952381	242	2	0.00826446	1		94	0	0	683	8	0.011713	442	6	0.0135747	0.699312
PCDHGB6	210	4	0.0190476	242	2	0.00826446	0.423139		94	0	0	683	10	0.0146413	442	4	0.00904977	0.633048
PCNX4	210	6	0.0285714	242	3	0.0123967	0.314332		94	1	0.0106383	683	11	0.0161054	442	3	0.00678733	0.379008
PITPNM2	210	1	0.0047619	242	0	0	0.464602		94	4	0.0425532	683	11	0.0161054	442	1	0.00226244	0.00369232
PLEKHA6	210	2	0.00952381	242	4	0.0165289	0.690156		94	0	0	683	4	0.00585652	442	4	0.00904977	0.852362
PNPLA6	210	2	0.00952381	242	3	0.0123967	1		94	1	0.0106383	683	6	0.00878477	442	6	0.0135747	0.615694
POSTN	210	1	0.0047619	242	3	0.0123967	0.627115		94	0	0	683	10	0.0146413	442	3	0.00678733	0.360867
RANBP2	210	2	0.00952381	242	9	0.0371901	0.0694723		94	1	0.0106383	683	5	0.00732064	442	7	0.0158371	0.31966
RAPGEF3	210	1	0.0047619	242	1	0.00413223	1		94	2	0.0212766	683	10	0.0146413	442	3	0.00678733	0.25209
RBM27	210	0	0	242	3	0.0123967	0.252104		94	0	0	683	9	0.0131772	442	7	0.0158371	0.731618
REV1	210	4	0.0190476	242	5	0.0206612	1		94	1	0.0106383	683	9	0.0131772	442	7	0.0158371	0.926396
ROCK2	210	1	0.0047619	242	1	0.00413223	1		94	2	0.0212766	683	12	0.0175695	442	5	0.0113122	0.511275
RUBCN	210	1	0.0047619	242	3	0.0123967	0.627115		94	2	0.0212766	683	6	0.00878477	442	7	0.0158371	0.279569
SCAF4	210	0	0	242	4	0.0165289	0.127101		94	2	0.0212766	683	8	0.011713	442	4	0.00904977	0.43717
SH3PXD2A	210	0	0	242	4	0.0165289	0.127101		94	0	0	683	10	0.0146413	442	4	0.00904977	0.633048
SHOC1	210	2	0.00952381	242	4	0.0165289	0.690156		94	1	0.0106383	683	12	0.0175695	442	5	0.0113122	0.808524
SLC12A6	210	2	0.00952381	242	3	0.0123967	1		94	3	0.0319149	683	8	0.011713	442	4	0.00904977	0.187695
SLIT3	210	1	0.0047619	242	2	0.00826446	1		94	1	0.0106383	683	8	0.011713	442	6	0.0135747	0.920157
SMG8	210	1	0.0047619	242	6	0.0247934	0.128683		94	1	0.0106383	683	9	0.0131772	442	5	0.0113122	1
SNED1	210	2	0.00952381	242	2	0.00826446	1		94	2	0.0212766	683	10	0.0146413	442	4	0.00904977	0.44537
TMEM131	210	2	0.00952381	242	2	0.00826446	1		94	5	0.0531915	683	6	0.00878477	442	2	0.00452489	0.00209098
TRPC3	210	1	0.0047619	242	5	0.0206612	0.222708		94	0	0	683	8	0.011713	442	7	0.0158371	0.604922
TSC2	210	1	0.0047619	242	7	0.0289256	0.0733666		94	3	0.0319149	683	6	0.00878477	442	7	0.0158371	0.128102
TSHZ2	210	0	0	242	3	0.0123967	0.252104		94	2	0.0212766	683	10	0.0146413	442	3	0.00678733	0.25209
UBE3B	210	1	0.0047619	242	4	0.0165289	0.378524		94	0	0	683	5	0.00732064	442	3	0.00678733	1
USP13	210	3	0.0142857	242	2	0.00826446	0.667067		94	3	0.0319149	683	5	0.00732064	442	3	0.00678733	0.0917641
USP24	210	2	0.00952381	242	2	0.00826446	1		94	2	0.0212766	683	7	0.0102489	442	6	0.0135747	0.504043
USP47	210	3	0.0142857	242	4	0.0165289	1		94	2	0.0212766	683	6	0.00878477	442	8	0.0180995	0.196613
WRN	210	3	0.0142857	242	0	0	0.099518		94	0	0	683	8	0.011713	442	6	0.0135747	0.699312
ZKSCAN5	210	1	0.0047619	242	6	0.0247934	0.128683		94	1	0.0106383	683	10	0.0146413	442	5	0.0113122	0.922721
ZNF844	210	1	0.0047619	242	4	0.0165289	0.378524		94	3	0.0319149	683	7	0.0102489	442	5	0.0113122	0.20566
SMC1B	210	3	0.0142857	242	5	0.0206612	0.729676		94	1	0.0106383	683	9	0.0131772	442	5	0.0113122	1
THADA	210	3	0.0142857	242	1	0.00413223	0.341652		94	1	0.0106383	683	7	0.0102489	442	2	0.00452489	0.511388
FNDC3B	210	1	0.0047619	242	8	0.0330579	0.0414033		94	2	0.0212766	683	11	0.0161054	442	2	0.00452489	0.0884981
GPR156	210	3	0.0142857	242	2	0.00826446	0.667067		94	1	0.0106383	683	4	0.00585652	442	3	0.00678733	0.619296
OR2T4	210	2	0.00952381	242	0	0	0.215303		94	0	0	683	13	0.0190337	442	3	0.00678733	0.142096
RAPGEF2	210	1	0.0047619	242	5	0.0206612	0.222708		94	1	0.0106383	683	8	0.011713	442	7	0.0158371	0.851207
UMODL1	210	2	0.00952381	242	3	0.0123967	1		94	1	0.0106383	683	8	0.011713	442	5	0.0113122	1
AASDH	210	4	0.0190476	242	1	0.00413223	0.188163		94	1	0.0106383	683	6	0.00878477	442	2	0.00452489	0.487339
AATK	210	1	0.0047619	242	3	0.0123967	0.627115		94	1	0.0106383	683	4	0.00585652	442	5	0.0113122	0.447873
ATP2B1	210	1	0.0047619	242	2	0.00826446	1		94	1	0.0106383	683	8	0.011713	442	3	0.00678733	0.65472
COL15A1	210	1	0.0047619	242	4	0.0165289	0.378524		94	2	0.0212766	683	8	0.011713	442	1	0.00226244	0.0697666
CYLD	210	2	0.00952381	242	2	0.00826446	1		94	3	0.0319149	683	6	0.00878477	442	6	0.0135747	0.140169
DDX5	210	2	0.00952381	242	2	0.00826446	1		94	0	0	683	6	0.00878477	442	7	0.0158371	0.446289
DSG1	210	2	0.00952381	242	3	0.0123967	1		94	3	0.0319149	683	9	0.0131772	442	2	0.00452489	0.0556958
EPB41L2	210	2	0.00952381	242	1	0.00413223	0.59946		94	0	0	683	9	0.0131772	442	5	0.0113122	0.767546
FCRL3	210	1	0.0047619	242	5	0.0206612	0.222708		94	0	0	683	6	0.00878477	442	8	0.0180995	0.251077
JCAD	210	0	0	242	2	0.00826446	0.501403		94	1	0.0106383	683	5	0.00732064	442	4	0.00904977	0.692119
MINAR1	210	2	0.00952381	242	0	0	0.215303		94	2	0.0212766	683	8	0.011713	442	3	0.00678733	0.28347
MYO1C	210	4	0.0190476	242	1	0.00413223	0.188163		94	2	0.0212766	683	5	0.00732064	442	6	0.0135747	0.247839
PAPPA	210	7	0.0333333	242	1	0.00413223	0.0276648		94	2	0.0212766	683	4	0.00585652	442	5	0.0113122	0.160465
SIN3A	210	2	0.00952381	242	4	0.0165289	0.690156		94	2	0.0212766	683	11	0.0161054	442	7	0.0158371	0.87776
SYBU	210	1	0.0047619	242	3	0.0123967	0.627115		94	0	0	683	5	0.00732064	442	7	0.0158371	0.288053
TSKS	210	3	0.0142857	242	4	0.0165289	1		94	0	0	683	7	0.0102489	442	3	0.00678733	0.887541
VSIG10L	210	4	0.0190476	242	1	0.00413223	0.188163		94	1	0.0106383	683	11	0.0161054	442	2	0.00452489	0.181238
ZNF665	210	2	0.00952381	242	3	0.0123967	1		94	1	0.0106383	683	11	0.0161054	442	4	0.00904977	0.680412
ADAMTS14	210	1	0.0047619	242	0	0	0.464602		94	3	0.0319149	683	5	0.00732064	442	4	0.00904977	0.0992826
AKAP3	210	1	0.0047619	242	5	0.0206612	0.222708		94	2	0.0212766	683	4	0.00585652	442	6	0.0135747	0.144481
ANO6	210	1	0.0047619	242	2	0.00826446	1		94	2	0.0212766	683	4	0.00585652	442	4	0.00904977	0.244037
AOX1	210	0	0	242	2	0.00826446	0.501403		94	1	0.0106383	683	7	0.0102489	442	3	0.00678733	0.715228
ARHGEF11	210	0	0	242	3	0.0123967	0.252104		94	1	0.0106383	683	5	0.00732064	442	10	0.0226244	0.0712886
ASAP1	210	3	0.0142857	242	3	0.0123967	1		94	3	0.0319149	683	10	0.0146413	442	4	0.00904977	0.18232
BEND2	210	2	0.00952381	242	1	0.00413223	0.59946		94	2	0.0212766	683	7	0.0102489	442	6	0.0135747	0.504043
CAMKK2	210	1	0.0047619	242	1	0.00413223	1		94	3	0.0319149	683	10	0.0146413	442	1	0.00226244	0.0151462
CPXM1	210	3	0.0142857	242	2	0.00826446	0.667067		94	1	0.0106383	683	7	0.0102489	442	3	0.00678733	0.715228
CRB2	210	1	0.0047619	242	1	0.00413223	1		94	0	0	683	11	0.0161054	442	3	0.00678733	0.280344
CTCFL	210	0	0	242	4	0.0165289	0.127101		94	1	0.0106383	683	9	0.0131772	442	5	0.0113122	1
DBR1	210	3	0.0142857	242	3	0.0123967	1		94	2	0.0212766	683	8	0.011713	442	1	0.00226244	0.0697666
DENND4A	210	0	0	242	3	0.0123967	0.252104		94	0	0	683	5	0.00732064	442	6	0.0135747	0.479719
EPHB3	210	1	0.0047619	242	4	0.0165289	0.378524		94	0	0	683	7	0.0102489	442	6	0.0135747	0.750346
FGA	210	2	0.00952381	242	2	0.00826446	1		94	3	0.0319149	683	8	0.011713	442	5	0.0113122	0.216787
GABRG1	210	4	0.0190476	242	3	0.0123967	0.709434		94	1	0.0106383	683	6	0.00878477	442	3	0.00678733	0.788439
ITGAD	210	6	0.0285714	242	4	0.0165289	0.524861		94	1	0.0106383	683	7	0.0102489	442	7	0.0158371	0.662075
ITGAE	210	2	0.00952381	242	3	0.0123967	1		94	0	0	683	9	0.0131772	442	2	0.00452489	0.252796
JAK2	210	2	0.00952381	242	1	0.00413223	0.59946		94	2	0.0212766	683	13	0.0190337	442	1	0.00226244	0.0162824
KCNH8	210	2	0.00952381	242	2	0.00826446	1		94	1	0.0106383	683	10	0.0146413	442	5	0.0113122	0.922721
KDM2B	210	2	0.00952381	242	3	0.0123967	1		94	0	0	683	11	0.0161054	442	6	0.0135747	0.647681
KDM5C	210	4	0.0190476	242	2	0.00826446	0.423139		94	2	0.0212766	683	7	0.0102489	442	6	0.0135747	0.504043
LRIT3	210	1	0.0047619	242	4	0.0165289	0.378524		94	0	0	683	6	0.00878477	442	3	0.00678733	1
MAP3K21	210	2	0.00952381	242	1	0.00413223	0.59946		94	1	0.0106383	683	6	0.00878477	442	5	0.0113122	0.821482
MYH3	210	2	0.00952381	242	0	0	0.215303		94	3	0.0319149	683	9	0.0131772	442	2	0.00452489	0.0556958
MYRF	210	0	0	242	5	0.0206612	0.0642453		94	1	0.0106383	683	7	0.0102489	442	5	0.0113122	1
NBEAL2	210	5	0.0238095	242	3	0.0123967	0.48103		94	3	0.0319149	683	10	0.0146413	442	3	0.00678733	0.116903
PCDHB3	210	2	0.00952381	242	3	0.0123967	1		94	1	0.0106383	683	8	0.011713	442	3	0.00678733	0.65472
PDE4D	210	2	0.00952381	242	4	0.0165289	0.690156		94	3	0.0319149	683	7	0.0102489	442	6	0.0135747	0.176757
PDILT	210	1	0.0047619	242	2	0.00826446	1		94	1	0.0106383	683	7	0.0102489	442	2	0.00452489	0.511388
PDZD8	210	0	0	242	3	0.0123967	0.252104		94	1	0.0106383	683	7	0.0102489	442	4	0.00904977	1
PHACTR3	210	3	0.0142857	242	4	0.0165289	1		94	2	0.0212766	683	8	0.011713	442	4	0.00904977	0.43717
PLEKHG2	210	0	0	242	3	0.0123967	0.252104		94	1	0.0106383	683	6	0.00878477	442	3	0.00678733	0.788439
PROS1	210	2	0.00952381	242	1	0.00413223	0.59946		94	3	0.0319149	683	1	0.00146413	442	7	0.0158371	0.0016802
RASEF	210	0	0	242	5	0.0206612	0.0642453		94	1	0.0106383	683	8	0.011713	442	8	0.0180995	0.745766
SEZ6L	210	1	0.0047619	242	7	0.0289256	0.0733666		94	1	0.0106383	683	8	0.011713	442	3	0.00678733	0.65472
SLC9C1	210	3	0.0142857	242	1	0.00413223	0.341652		94	0	0	683	8	0.011713	442	8	0.0180995	0.407409
SOGA1	210	1	0.0047619	242	3	0.0123967	0.627115		94	3	0.0319149	683	2	0.00292826	442	6	0.0135747	0.00738405
TOGARAM2	210	2	0.00952381	242	2	0.00826446	1		94	0	0	683	3	0.00439239	442	6	0.0135747	0.217073
TRPC1	210	1	0.0047619	242	1	0.00413223	1		94	0	0	683	7	0.0102489	442	6	0.0135747	0.750346
WDR7	210	3	0.0142857	242	3	0.0123967	1		94	2	0.0212766	683	6	0.00878477	442	5	0.0113122	0.402785
ZNF451	210	2	0.00952381	242	3	0.0123967	1		94	1	0.0106383	683	5	0.00732064	442	2	0.00452489	0.517101
ZNF608	210	1	0.0047619	242	3	0.0123967	0.627115		94	0	0	683	3	0.00439239	442	7	0.0158371	0.111851
A1CF	210	0	0	242	2	0.00826446	0.501403		94	1	0.0106383	683	6	0.00878477	442	4	0.00904977	0.901042
ABCC3	210	1	0.0047619	242	3	0.0123967	0.627115		94	1	0.0106383	683	9	0.0131772	442	3	0.00678733	0.550039
ADAMTS2	210	1	0.0047619	242	1	0.00413223	1		94	2	0.0212766	683	9	0.0131772	442	3	0.00678733	0.311367
ADRA1A	210	1	0.0047619	242	5	0.0206612	0.222708		94	1	0.0106383	683	11	0.0161054	442	4	0.00904977	0.680412
AEBP1	210	3	0.0142857	242	3	0.0123967	1		94	1	0.0106383	683	7	0.0102489	442	8	0.0180995	0.486668
AFF4	210	2	0.00952381	242	5	0.0206612	0.457773		94	0	0	683	10	0.0146413	442	7	0.0158371	0.696452
AGAP1	210	3	0.0142857	242	5	0.0206612	0.729676		94	2	0.0212766	683	5	0.00732064	442	6	0.0135747	0.247839
AGMO	210	2	0.00952381	242	2	0.00826446	1		94	1	0.0106383	683	6	0.00878477	442	5	0.0113122	0.821482
ANO2	210	1	0.0047619	242	2	0.00826446	1		94	1	0.0106383	683	6	0.00878477	442	4	0.00904977	0.901042
APC2	210	2	0.00952381	242	5	0.0206612	0.457773		94	1	0.0106383	683	8	0.011713	442	4	0.00904977	0.912817
ARMC5	210	1	0.0047619	242	3	0.0123967	0.627115		94	0	0	683	5	0.00732064	442	7	0.0158371	0.288053
ATAD3B	210	3	0.0142857	242	4	0.0165289	1		94	1	0.0106383	683	7	0.0102489	442	9	0.020362	0.362082
ATP11B	210	1	0.0047619	242	5	0.0206612	0.222708		94	1	0.0106383	683	7	0.0102489	442	5	0.0113122	1
ATRN	210	3	0.0142857	242	4	0.0165289	1		94	1	0.0106383	683	8	0.011713	442	3	0.00678733	0.65472
BBS9	210	3	0.0142857	242	3	0.0123967	1		94	3	0.0319149	683	8	0.011713	442	5	0.0113122	0.216787
BCAS3	210	1	0.0047619	242	1	0.00413223	1		94	1	0.0106383	683	12	0.0175695	442	3	0.00678733	0.305212
BEND5	210	1	0.0047619	242	3	0.0123967	0.627115		94	0	0	683	9	0.0131772	442	6	0.0135747	0.84262
C20orf194	210	4	0.0190476	242	0	0	0.0458802		94	0	0	683	7	0.0102489	442	4	0.00904977	1
C9	210	3	0.0142857	242	2	0.00826446	0.667067		94	1	0.0106383	683	7	0.0102489	442	5	0.0113122	1
CARMIL2	210	2	0.00952381	242	2	0.00826446	1		94	0	0	683	8	0.011713	442	5	0.0113122	0.828718
CCDC175	210	4	0.0190476	242	2	0.00826446	0.423139		94	2	0.0212766	683	6	0.00878477	442	5	0.0113122	0.402785
CCDC50	210	1	0.0047619	242	4	0.0165289	0.378524		94	1	0.0106383	683	8	0.011713	442	7	0.0158371	0.851207
CCDC85A	210	2	0.00952381	242	2	0.00826446	1		94	3	0.0319149	683	11	0.0161054	442	3	0.00678733	0.102006
CFAP91	210	2	0.00952381	242	0	0	0.215303		94	1	0.0106383	683	7	0.0102489	442	4	0.00904977	1
CHGB	210	1	0.0047619	242	2	0.00826446	1		94	3	0.0319149	683	6	0.00878477	442	3	0.00678733	0.111697
CLTCL1	210	3	0.0142857	242	2	0.00826446	0.667067		94	2	0.0212766	683	8	0.011713	442	4	0.00904977	0.43717
CNGB3	210	4	0.0190476	242	2	0.00826446	0.423139		94	3	0.0319149	683	6	0.00878477	442	5	0.0113122	0.146005
COPB1	210	2	0.00952381	242	4	0.0165289	0.690156		94	0	0	683	7	0.0102489	442	9	0.020362	0.279726
DCAF12L1	210	1	0.0047619	242	4	0.0165289	0.378524		94	2	0.0212766	683	9	0.0131772	442	0	0	0.0124953
DDX11	210	1	0.0047619	242	7	0.0289256	0.0733666		94	1	0.0106383	683	3	0.00439239	442	1	0.00226244	0.440174
DIP2C	210	1	0.0047619	242	2	0.00826446	1		94	3	0.0319149	683	4	0.00585652	442	7	0.0158371	0.0444455
DTNA	210	5	0.0238095	242	5	0.0206612	1		94	0	0	683	8	0.011713	442	3	0.00678733	0.630471
ECE2	210	1	0.0047619	242	4	0.0165289	0.378524		94	2	0.0212766	683	8	0.011713	442	3	0.00678733	0.28347
EDRF1	210	1	0.0047619	242	2	0.00826446	1		94	1	0.0106383	683	8	0.011713	442	5	0.0113122	1
EHBP1L1	210	2	0.00952381	242	2	0.00826446	1		94	0	0	683	11	0.0161054	442	5	0.0113122	0.533214
ESRRB	210	3	0.0142857	242	6	0.0247934	0.513417		94	1	0.0106383	683	10	0.0146413	442	2	0.00452489	0.220821
GALNT13	210	2	0.00952381	242	2	0.00826446	1		94	1	0.0106383	683	8	0.011713	442	6	0.0135747	0.920157
GATA3	210	0	0	242	4	0.0165289	0.127101		94	1	0.0106383	683	5	0.00732064	442	4	0.00904977	0.692119
GSE1	210	4	0.0190476	242	1	0.00413223	0.188163		94	3	0.0319149	683	7	0.0102489	442	3	0.00678733	0.108901
GUCY1A1	210	3	0.0142857	242	1	0.00413223	0.341652		94	0	0	683	7	0.0102489	442	5	0.0113122	0.907595
HIPK3	210	2	0.00952381	242	1	0.00413223	0.59946		94	1	0.0106383	683	9	0.0131772	442	5	0.0113122	1
IQGAP2	210	2	0.00952381	242	5	0.0206612	0.457773		94	1	0.0106383	683	10	0.0146413	442	4	0.00904977	0.780756
KCNH2	210	2	0.00952381	242	1	0.00413223	0.59946		94	0	0	683	11	0.0161054	442	3	0.00678733	0.280344
KCNQ2	210	1	0.0047619	242	4	0.0165289	0.378524		94	1	0.0106383	683	7	0.0102489	442	7	0.0158371	0.662075
KCNQ5	210	0	0	242	1	0.00413223	1		94	2	0.0212766	683	8	0.011713	442	2	0.00452489	0.167038
KCNV1	210	3	0.0142857	242	3	0.0123967	1		94	2	0.0212766	683	8	0.011713	442	5	0.0113122	0.553546
KIAA2026	210	2	0.00952381	242	5	0.0206612	0.457773		94	2	0.0212766	683	13	0.0190337	442	2	0.00452489	0.0716796
KL	210	2	0.00952381	242	4	0.0165289	0.690156		94	1	0.0106383	683	8	0.011713	442	5	0.0113122	1
KMT5B	210	1	0.0047619	242	4	0.0165289	0.378524		94	1	0.0106383	683	8	0.011713	442	5	0.0113122	1
LRIG2	210	2	0.00952381	242	4	0.0165289	0.690156		94	1	0.0106383	683	4	0.00585652	442	8	0.0180995	0.123392
LRP4	210	4	0.0190476	242	3	0.0123967	0.709434		94	2	0.0212766	683	9	0.0131772	442	1	0.00226244	0.0522271
LRP5	210	3	0.0142857	242	5	0.0206612	0.729676		94	1	0.0106383	683	3	0.00439239	442	8	0.0180995	0.0679188
LRRN3	210	0	0	242	3	0.0123967	0.252104		94	2	0.0212766	683	7	0.0102489	442	6	0.0135747	0.504043
MASP2	210	1	0.0047619	242	3	0.0123967	0.627115		94	1	0.0106383	683	9	0.0131772	442	3	0.00678733	0.550039
MLIP	210	3	0.0142857	242	2	0.00826446	0.667067		94	1	0.0106383	683	6	0.00878477	442	5	0.0113122	0.821482
MN1	210	0	0	242	5	0.0206612	0.0642453		94	1	0.0106383	683	6	0.00878477	442	5	0.0113122	0.821482
MVP	210	1	0.0047619	242	5	0.0206612	0.222708		94	1	0.0106383	683	6	0.00878477	442	6	0.0135747	0.615694
NEK11	210	5	0.0238095	242	3	0.0123967	0.48103		94	1	0.0106383	683	9	0.0131772	442	4	0.00904977	0.840766
NEO1	210	1	0.0047619	242	1	0.00413223	1		94	1	0.0106383	683	9	0.0131772	442	4	0.00904977	0.840766
NETO1	210	3	0.0142857	242	1	0.00413223	0.341652		94	0	0	683	5	0.00732064	442	4	0.00904977	0.876013
NKAPL	210	1	0.0047619	242	5	0.0206612	0.222708		94	1	0.0106383	683	7	0.0102489	442	2	0.00452489	0.511388
NTRK3	210	5	0.0238095	242	1	0.00413223	0.101082		94	0	0	683	9	0.0131772	442	5	0.0113122	0.767546
NYAP1	210	4	0.0190476	242	3	0.0123967	0.709434		94	0	0	683	7	0.0102489	442	5	0.0113122	0.907595
OPLAH	210	3	0.0142857	242	4	0.0165289	1		94	3	0.0319149	683	4	0.00585652	442	3	0.00678733	0.0648191
OR5L2	210	2	0.00952381	242	3	0.0123967	1		94	1	0.0106383	683	6	0.00878477	442	6	0.0135747	0.615694
PCDHB1	210	0	0	242	4	0.0165289	0.127101		94	1	0.0106383	683	9	0.0131772	442	2	0.00452489	0.324434
PCDHB15	210	5	0.0238095	242	3	0.0123967	0.48103		94	0	0	683	7	0.0102489	442	6	0.0135747	0.750346
PCDHB5	210	1	0.0047619	242	3	0.0123967	0.627115		94	1	0.0106383	683	2	0.00292826	442	6	0.0135747	0.080203
PCDHGA6	210	4	0.0190476	242	0	0	0.0458802		94	1	0.0106383	683	8	0.011713	442	3	0.00678733	0.65472
PCDHGB7	210	1	0.0047619	242	1	0.00413223	1		94	3	0.0319149	683	6	0.00878477	442	7	0.0158371	0.128102
PITPNM1	210	2	0.00952381	242	3	0.0123967	1		94	1	0.0106383	683	8	0.011713	442	4	0.00904977	0.912817
PLCG1	210	3	0.0142857	242	5	0.0206612	0.729676		94	1	0.0106383	683	9	0.0131772	442	3	0.00678733	0.550039
PLEKHG3	210	2	0.00952381	242	4	0.0165289	0.690156		94	4	0.0425532	683	9	0.0131772	442	3	0.00678733	0.0342576
PPP4R3B	210	5	0.0238095	242	1	0.00413223	0.101082		94	0	0	683	14	0.0204978	442	4	0.00904977	0.187004
PRDM10	210	2	0.00952381	242	7	0.0289256	0.185238		94	1	0.0106383	683	7	0.0102489	442	3	0.00678733	0.715228
ROBO2	210	1	0.0047619	242	4	0.0165289	0.378524		94	2	0.0212766	683	7	0.0102489	442	6	0.0135747	0.504043
RPS15	210	3	0.0142857	242	0	0	0.099518		94	0	0	683	13	0.0190337	442	4	0.00904977	0.281504
SBNO1	210	2	0.00952381	242	2	0.00826446	1		94	0	0	683	8	0.011713	442	3	0.00678733	0.630471
SEMA6D	210	2	0.00952381	242	4	0.0165289	0.690156		94	0	0	683	9	0.0131772	442	5	0.0113122	0.767546
SIGLEC1	210	2	0.00952381	242	3	0.0123967	1		94	2	0.0212766	683	6	0.00878477	442	3	0.00678733	0.373115
SLITRK4	210	3	0.0142857	242	2	0.00826446	0.667067		94	1	0.0106383	683	8	0.011713	442	6	0.0135747	0.920157
SP100	210	1	0.0047619	242	5	0.0206612	0.222708		94	1	0.0106383	683	7	0.0102489	442	3	0.00678733	0.715228
SUCO	210	0	0	242	3	0.0123967	0.252104		94	2	0.0212766	683	9	0.0131772	442	6	0.0135747	0.796547
SYT16	210	3	0.0142857	242	4	0.0165289	1		94	0	0	683	12	0.0175695	442	4	0.00904977	0.334967
TNKS1BP1	210	0	0	242	4	0.0165289	0.127101		94	2	0.0212766	683	8	0.011713	442	6	0.0135747	0.581127
TRAK1	210	4	0.0190476	242	0	0	0.0458802		94	1	0.0106383	683	11	0.0161054	442	5	0.0113122	0.858376
TUT7	210	0	0	242	1	0.00413223	1		94	1	0.0106383	683	9	0.0131772	442	4	0.00904977	0.840766
UBR1	210	3	0.0142857	242	2	0.00826446	0.667067		94	2	0.0212766	683	8	0.011713	442	5	0.0113122	0.553546
USP54	210	3	0.0142857	242	5	0.0206612	0.729676		94	1	0.0106383	683	7	0.0102489	442	5	0.0113122	1
WAPL	210	2	0.00952381	242	2	0.00826446	1		94	0	0	683	4	0.00585652	442	4	0.00904977	0.852362
ZBTB41	210	1	0.0047619	242	1	0.00413223	1		94	2	0.0212766	683	7	0.0102489	442	4	0.00904977	0.492568
ZNF268	210	4	0.0190476	242	2	0.00826446	0.423139		94	0	0	683	9	0.0131772	442	2	0.00452489	0.252796
ZNF335	210	1	0.0047619	242	1	0.00413223	1		94	3	0.0319149	683	9	0.0131772	442	3	0.00678733	0.100341
ZNF385B	210	3	0.0142857	242	1	0.00413223	0.341652		94	2	0.0212766	683	5	0.00732064	442	4	0.00904977	0.292375
ZNF471	210	3	0.0142857	242	4	0.0165289	1		94	0	0	683	9	0.0131772	442	4	0.00904977	0.682794
ZNF528	210	1	0.0047619	242	2	0.00826446	1		94	1	0.0106383	683	10	0.0146413	442	2	0.00452489	0.220821
ZNF730	210	1	0.0047619	242	5	0.0206612	0.222708		94	0	0	683	9	0.0131772	442	4	0.00904977	0.682794
CDC27	210	2	0.00952381	242	1	0.00413223	0.59946		94	0	0	683	8	0.011713	442	2	0.00452489	0.387527
IQCN	210	1	0.0047619	242	3	0.0123967	0.627115		94	1	0.0106383	683	8	0.011713	442	3	0.00678733	0.65472
ADAMTS17	210	0	0	242	3	0.0123967	0.252104		94	0	0	683	6	0.00878477	442	5	0.0113122	0.804861
ANKRD36C	210	0	0	242	5	0.0206612	0.0642453		94	2	0.0212766	683	2	0.00292826	442	1	0.00226244	0.0632727
FAM193A	210	5	0.0238095	242	1	0.00413223	0.101082		94	1	0.0106383	683	11	0.0161054	442	5	0.0113122	0.858376
MYO5B	210	1	0.0047619	242	3	0.0123967	0.627115		94	2	0.0212766	683	5	0.00732064	442	3	0.00678733	0.283673
WIZ	210	0	0	242	5	0.0206612	0.0642453		94	2	0.0212766	683	7	0.0102489	442	4	0.00904977	0.492568
ADARB2	210	3	0.0142857	242	2	0.00826446	0.667067		94	0	0	683	7	0.0102489	442	2	0.00452489	0.569098
CAND1	210	1	0.0047619	242	3	0.0123967	0.627115		94	1	0.0106383	683	5	0.00732064	442	7	0.0158371	0.31966
COG1	210	1	0.0047619	242	1	0.00413223	1		94	1	0.0106383	683	4	0.00585652	442	7	0.0158371	0.19178
COL1A1	210	1	0.0047619	242	2	0.00826446	1		94	2	0.0212766	683	4	0.00585652	442	5	0.0113122	0.160465
KRTAP4-5	210	1	0.0047619	242	2	0.00826446	1		94	0	0	683	1	0.00146413	442	2	0.00452489	0.658172
OR13G1	210	0	0	242	2	0.00826446	0.501403		94	1	0.0106383	683	9	0.0131772	442	2	0.00452489	0.324434
RXFP3	210	2	0.00952381	242	3	0.0123967	1		94	1	0.0106383	683	9	0.0131772	442	6	0.0135747	1
UACA	210	5	0.0238095	242	2	0.00826446	0.258288		94	1	0.0106383	683	9	0.0131772	442	4	0.00904977	0.840766
UHRF1BP1L	210	0	0	242	5	0.0206612	0.0642453		94	1	0.0106383	683	8	0.011713	442	2	0.00452489	0.421947
AKAP8	210	7	0.0333333	242	3	0.0123967	0.199232		94	1	0.0106383	683	7	0.0102489	442	5	0.0113122	1
AMOTL1	210	3	0.0142857	242	2	0.00826446	0.667067		94	1	0.0106383	683	6	0.00878477	442	6	0.0135747	0.615694
CATSPERG	210	2	0.00952381	242	4	0.0165289	0.690156		94	1	0.0106383	683	6	0.00878477	442	2	0.00452489	0.487339
CLASRP	210	3	0.0142857	242	3	0.0123967	1		94	1	0.0106383	683	7	0.0102489	442	5	0.0113122	1
COL17A1	210	3	0.0142857	242	3	0.0123967	1		94	0	0	683	5	0.00732064	442	7	0.0158371	0.288053
FAM83H	210	0	0	242	3	0.0123967	0.252104		94	1	0.0106383	683	8	0.011713	442	4	0.00904977	0.912817
HDX	210	2	0.00952381	242	4	0.0165289	0.690156		94	0	0	683	7	0.0102489	442	3	0.00678733	0.887541
LRRC41	210	3	0.0142857	242	2	0.00826446	0.667067		94	0	0	683	8	0.011713	442	3	0.00678733	0.630471
MEFV	210	2	0.00952381	242	1	0.00413223	0.59946		94	1	0.0106383	683	5	0.00732064	442	2	0.00452489	0.517101
PEAK1	210	3	0.0142857	242	7	0.0289256	0.350744		94	2	0.0212766	683	10	0.0146413	442	5	0.0113122	0.599774
PER1	210	2	0.00952381	242	4	0.0165289	0.690156		94	1	0.0106383	683	7	0.0102489	442	4	0.00904977	1
SORL1	210	1	0.0047619	242	4	0.0165289	0.378524		94	2	0.0212766	683	4	0.00585652	442	4	0.00904977	0.244037
ABCC10	210	1	0.0047619	242	2	0.00826446	1		94	0	0	683	7	0.0102489	442	5	0.0113122	0.907595
AKAP11	210	2	0.00952381	242	1	0.00413223	0.59946		94	3	0.0319149	683	5	0.00732064	442	3	0.00678733	0.0917641
ANKS1A	210	1	0.0047619	242	3	0.0123967	0.627115		94	1	0.0106383	683	8	0.011713	442	5	0.0113122	1
BCAN	210	1	0.0047619	242	4	0.0165289	0.378524		94	1	0.0106383	683	11	0.0161054	442	3	0.00678733	0.379008
CACNA1F	210	2	0.00952381	242	3	0.0123967	1		94	3	0.0319149	683	8	0.011713	442	5	0.0113122	0.216787
CACNB2	210	1	0.0047619	242	4	0.0165289	0.378524		94	1	0.0106383	683	7	0.0102489	442	3	0.00678733	0.715228
CAPN6	210	4	0.0190476	242	0	0	0.0458802		94	1	0.0106383	683	10	0.0146413	442	4	0.00904977	0.780756
CCDC170	210	6	0.0285714	242	4	0.0165289	0.524861		94	1	0.0106383	683	8	0.011713	442	6	0.0135747	0.920157
CD5L	210	0	0	242	2	0.00826446	0.501403		94	2	0.0212766	683	7	0.0102489	442	4	0.00904977	0.492568
CECR2	210	6	0.0285714	242	2	0.00826446	0.152975		94	1	0.0106383	683	8	0.011713	442	3	0.00678733	0.65472
EBF3	210	1	0.0047619	242	1	0.00413223	1		94	2	0.0212766	683	4	0.00585652	442	7	0.0158371	0.09597
EIF4G3	210	1	0.0047619	242	1	0.00413223	1		94	0	0	683	5	0.00732064	442	2	0.00452489	0.835293
ESPNL	210	1	0.0047619	242	3	0.0123967	0.627115		94	4	0.0425532	683	4	0.00585652	442	3	0.00678733	0.0161485
FAM13A	210	1	0.0047619	242	2	0.00826446	1		94	0	0	683	8	0.011713	442	7	0.0158371	0.604922
GGN	210	0	0	242	5	0.0206612	0.0642453		94	0	0	683	3	0.00439239	442	3	0.00678733	0.8054
GOLGA4	210	3	0.0142857	242	2	0.00826446	0.667067		94	2	0.0212766	683	7	0.0102489	442	3	0.00678733	0.363585
HHLA1	210	1	0.0047619	242	3	0.0123967	0.627115		94	2	0.0212766	683	6	0.00878477	442	3	0.00678733	0.373115
INTS1	210	1	0.0047619	242	3	0.0123967	0.627115		94	2	0.0212766	683	5	0.00732064	442	4	0.00904977	0.292375
ITGAV	210	5	0.0238095	242	1	0.00413223	0.101082		94	1	0.0106383	683	9	0.0131772	442	3	0.00678733	0.550039
KDM5A	210	1	0.0047619	242	5	0.0206612	0.222708		94	2	0.0212766	683	16	0.0234261	442	1	0.00226244	0.00721304
KIF3B	210	3	0.0142857	242	3	0.0123967	1		94	3	0.0319149	683	5	0.00732064	442	3	0.00678733	0.0917641
KRT76	210	1	0.0047619	242	1	0.00413223	1		94	2	0.0212766	683	10	0.0146413	442	3	0.00678733	0.25209
LAMB3	210	0	0	242	2	0.00826446	0.501403		94	4	0.0425532	683	2	0.00292826	442	3	0.00678733	0.00190509
LTBP3	210	1	0.0047619	242	1	0.00413223	1		94	0	0	683	11	0.0161054	442	4	0.00904977	0.418993
MAP4	210	0	0	242	3	0.0123967	0.252104		94	1	0.0106383	683	8	0.011713	442	2	0.00452489	0.421947
MMS22L	210	4	0.0190476	242	0	0	0.0458802		94	1	0.0106383	683	9	0.0131772	442	5	0.0113122	1
NOM1	210	1	0.0047619	242	2	0.00826446	1		94	1	0.0106383	683	7	0.0102489	442	1	0.00226244	0.251927
NOVA1	210	2	0.00952381	242	3	0.0123967	1		94	2	0.0212766	683	2	0.00292826	442	7	0.0158371	0.0216825
NPAT	210	2	0.00952381	242	4	0.0165289	0.690156		94	2	0.0212766	683	6	0.00878477	442	4	0.00904977	0.408013
PAK5	210	1	0.0047619	242	1	0.00413223	1		94	1	0.0106383	683	8	0.011713	442	2	0.00452489	0.421947
PRG4	210	3	0.0142857	242	2	0.00826446	0.667067		94	1	0.0106383	683	3	0.00439239	442	8	0.0180995	0.0679188
PRPF8	210	3	0.0142857	242	4	0.0165289	1		94	0	0	683	11	0.0161054	442	7	0.0158371	0.658056
PTPRG	210	1	0.0047619	242	3	0.0123967	0.627115		94	0	0	683	7	0.0102489	442	5	0.0113122	0.907595
PTPRR	210	3	0.0142857	242	0	0	0.099518		94	3	0.0319149	683	8	0.011713	442	3	0.00678733	0.116826
RALGAPB	210	1	0.0047619	242	1	0.00413223	1		94	0	0	683	9	0.0131772	442	3	0.00678733	0.518724
RBL2	210	3	0.0142857	242	0	0	0.099518		94	2	0.0212766	683	4	0.00585652	442	5	0.0113122	0.160465
RBM19	210	0	0	242	6	0.0247934	0.0325527		94	3	0.0319149	683	7	0.0102489	442	4	0.00904977	0.16248
RBM25	210	6	0.0285714	242	2	0.00826446	0.152975		94	3	0.0319149	683	3	0.00439239	442	3	0.00678733	0.0344438
RSF1	210	1	0.0047619	242	1	0.00413223	1		94	0	0	683	6	0.00878477	442	6	0.0135747	0.583574
SLIT1	210	2	0.00952381	242	1	0.00413223	0.59946		94	0	0	683	7	0.0102489	442	2	0.00452489	0.569098
SMARCA2	210	2	0.00952381	242	3	0.0123967	1		94	2	0.0212766	683	5	0.00732064	442	4	0.00904977	0.292375
TYK2	210	2	0.00952381	242	6	0.0247934	0.294631		94	2	0.0212766	683	9	0.0131772	442	3	0.00678733	0.311367
WDR27	210	1	0.0047619	242	1	0.00413223	1		94	4	0.0425532	683	6	0.00878477	442	4	0.00904977	0.0360784
WSCD1	210	1	0.0047619	242	1	0.00413223	1		94	0	0	683	6	0.00878477	442	6	0.0135747	0.583574
WSCD2	210	2	0.00952381	242	4	0.0165289	0.690156		94	2	0.0212766	683	7	0.0102489	442	2	0.00452489	0.213835
ZFP28	210	2	0.00952381	242	2	0.00826446	1		94	1	0.0106383	683	10	0.0146413	442	7	0.0158371	1
ZFP64	210	2	0.00952381	242	5	0.0206612	0.457773		94	0	0	683	5	0.00732064	442	7	0.0158371	0.288053
ZNF716	210	5	0.0238095	242	2	0.00826446	0.258288		94	0	0	683	1	0.00146413	442	6	0.0135747	0.0367634
ZNF836	210	1	0.0047619	242	3	0.0123967	0.627115		94	1	0.0106383	683	6	0.00878477	442	5	0.0113122	0.821482
ACSM5	210	1	0.0047619	242	5	0.0206612	0.222708		94	4	0.0425532	683	2	0.00292826	442	2	0.00452489	0.0025334
ADGRG7	210	5	0.0238095	242	1	0.00413223	0.101082		94	1	0.0106383	683	8	0.011713	442	1	0.00226244	0.155612
AGBL3	210	4	0.0190476	242	2	0.00826446	0.423139		94	3	0.0319149	683	9	0.0131772	442	2	0.00452489	0.0556958
AHR	210	2	0.00952381	242	3	0.0123967	1		94	3	0.0319149	683	6	0.00878477	442	1	0.00226244	0.0294121
ALPK3	210	2	0.00952381	242	3	0.0123967	1		94	0	0	683	12	0.0175695	442	4	0.00904977	0.334967
ANKRD44	210	4	0.0190476	242	0	0	0.0458802		94	2	0.0212766	683	8	0.011713	442	3	0.00678733	0.28347
AQR	210	2	0.00952381	242	0	0	0.215303		94	3	0.0319149	683	6	0.00878477	442	4	0.00904977	0.138066
ATP8B2	210	1	0.0047619	242	3	0.0123967	0.627115		94	0	0	683	11	0.0161054	442	3	0.00678733	0.280344
BMPR1B	210	0	0	242	1	0.00413223	1		94	1	0.0106383	683	8	0.011713	442	3	0.00678733	0.65472
BRD8	210	1	0.0047619	242	4	0.0165289	0.378524		94	1	0.0106383	683	8	0.011713	442	3	0.00678733	0.65472
BTAF1	210	0	0	242	0	0	1		94	1	0.0106383	683	10	0.0146413	442	4	0.00904977	0.780756
C12orf40	210	1	0.0047619	242	2	0.00826446	1		94	1	0.0106383	683	6	0.00878477	442	2	0.00452489	0.487339
CADM2	210	2	0.00952381	242	7	0.0289256	0.185238		94	1	0.0106383	683	3	0.00439239	442	7	0.0158371	0.118325
CD1B	210	1	0.0047619	242	3	0.0123967	0.627115		94	6	0.0638298	683	5	0.00732064	442	1	0.00226244	0.000117259
CDH13	210	3	0.0142857	242	2	0.00826446	0.667067		94	1	0.0106383	683	7	0.0102489	442	8	0.0180995	0.486668
CHRD	210	1	0.0047619	242	3	0.0123967	0.627115		94	2	0.0212766	683	9	0.0131772	442	2	0.00452489	0.173477
CHUK	210	3	0.0142857	242	0	0	0.099518		94	0	0	683	9	0.0131772	442	2	0.00452489	0.252796
CNTNAP1	210	1	0.0047619	242	1	0.00413223	1		94	0	0	683	3	0.00439239	442	0	0	0.437137
COL6A2	210	3	0.0142857	242	2	0.00826446	0.667067		94	1	0.0106383	683	11	0.0161054	442	3	0.00678733	0.379008
COLGALT2	210	3	0.0142857	242	1	0.00413223	0.341652		94	1	0.0106383	683	6	0.00878477	442	3	0.00678733	0.788439
CSPP1	210	1	0.0047619	242	3	0.0123967	0.627115		94	0	0	683	7	0.0102489	442	3	0.00678733	0.887541
CWC22	210	2	0.00952381	242	2	0.00826446	1		94	1	0.0106383	683	4	0.00585652	442	7	0.0158371	0.19178
DHX57	210	4	0.0190476	242	0	0	0.0458802		94	0	0	683	6	0.00878477	442	7	0.0158371	0.446289
ENAM	210	3	0.0142857	242	3	0.0123967	1		94	1	0.0106383	683	4	0.00585652	442	7	0.0158371	0.19178
EPAS1	210	4	0.0190476	242	3	0.0123967	0.709434		94	3	0.0319149	683	6	0.00878477	442	4	0.00904977	0.138066
EPHB2	210	3	0.0142857	242	0	0	0.099518		94	2	0.0212766	683	7	0.0102489	442	5	0.0113122	0.484232
EPS8	210	2	0.00952381	242	0	0	0.215303		94	2	0.0212766	683	7	0.0102489	442	4	0.00904977	0.492568
ERBB3	210	1	0.0047619	242	3	0.0123967	0.627115		94	1	0.0106383	683	4	0.00585652	442	8	0.0180995	0.123392
ERC1	210	1	0.0047619	242	8	0.0330579	0.0414033		94	1	0.0106383	683	7	0.0102489	442	8	0.0180995	0.486668
F13A1	210	2	0.00952381	242	5	0.0206612	0.457773		94	1	0.0106383	683	8	0.011713	442	4	0.00904977	0.912817
FAM184A	210	1	0.0047619	242	0	0	0.464602		94	1	0.0106383	683	7	0.0102489	442	3	0.00678733	0.715228
FANCA	210	4	0.0190476	242	2	0.00826446	0.423139		94	2	0.0212766	683	8	0.011713	442	0	0	0.0139699
FBXL13	210	1	0.0047619	242	1	0.00413223	1		94	1	0.0106383	683	9	0.0131772	442	4	0.00904977	0.840766
FGD6	210	1	0.0047619	242	6	0.0247934	0.128683		94	0	0	683	8	0.011713	442	2	0.00452489	0.387527
FRMPD1	210	4	0.0190476	242	3	0.0123967	0.709434		94	2	0.0212766	683	5	0.00732064	442	5	0.0113122	0.252308
GABRA4	210	0	0	242	4	0.0165289	0.127101		94	1	0.0106383	683	11	0.0161054	442	1	0.00226244	0.0573183
GABRG2	210	1	0.0047619	242	2	0.00826446	1		94	1	0.0106383	683	3	0.00439239	442	9	0.020362	0.033954
GIMAP8	210	2	0.00952381	242	2	0.00826446	1		94	2	0.0212766	683	7	0.0102489	442	6	0.0135747	0.504043
GPATCH8	210	1	0.0047619	242	1	0.00413223	1		94	1	0.0106383	683	2	0.00292826	442	9	0.020362	0.0135749
GPR179	210	0	0	242	4	0.0165289	0.127101		94	2	0.0212766	683	8	0.011713	442	4	0.00904977	0.43717
GRIA4	210	2	0.00952381	242	4	0.0165289	0.690156		94	2	0.0212766	683	9	0.0131772	442	3	0.00678733	0.311367
HELB	210	2	0.00952381	242	4	0.0165289	0.690156		94	2	0.0212766	683	4	0.00585652	442	3	0.00678733	0.287243
HFM1	210	4	0.0190476	242	2	0.00826446	0.423139		94	0	0	683	9	0.0131772	442	4	0.00904977	0.682794
HHIP	210	0	0	242	2	0.00826446	0.501403		94	1	0.0106383	683	4	0.00585652	442	6	0.0135747	0.332364
HHIPL2	210	1	0.0047619	242	1	0.00413223	1		94	0	0	683	6	0.00878477	442	4	0.00904977	1
IGSF22	210	1	0.0047619	242	5	0.0206612	0.222708		94	3	0.0319149	683	4	0.00585652	442	3	0.00678733	0.0648191
ITGA11	210	4	0.0190476	242	2	0.00826446	0.423139		94	1	0.0106383	683	7	0.0102489	442	3	0.00678733	0.715228
JAKMIP3	210	4	0.0190476	242	4	0.0165289	1		94	0	0	683	9	0.0131772	442	4	0.00904977	0.682794
KCNN2	210	2	0.00952381	242	0	0	0.215303		94	1	0.0106383	683	6	0.00878477	442	8	0.0180995	0.311702
KIF26A	210	2	0.00952381	242	2	0.00826446	1		94	2	0.0212766	683	8	0.011713	442	5	0.0113122	0.553546
LAMC3	210	2	0.00952381	242	2	0.00826446	1		94	2	0.0212766	683	6	0.00878477	442	4	0.00904977	0.408013
LFNG	210	1	0.0047619	242	6	0.0247934	0.128683		94	2	0.0212766	683	9	0.0131772	442	2	0.00452489	0.173477
LRP12	210	1	0.0047619	242	1	0.00413223	1		94	2	0.0212766	683	8	0.011713	442	4	0.00904977	0.43717
LRRC66	210	1	0.0047619	242	4	0.0165289	0.378524		94	1	0.0106383	683	5	0.00732064	442	5	0.0113122	0.55428
LRRN1	210	3	0.0142857	242	4	0.0165289	1		94	0	0	683	7	0.0102489	442	3	0.00678733	0.887541
MACROD2	210	2	0.00952381	242	3	0.0123967	1		94	2	0.0212766	683	8	0.011713	442	4	0.00904977	0.43717
MAN2B2	210	1	0.0047619	242	1	0.00413223	1		94	1	0.0106383	683	8	0.011713	442	2	0.00452489	0.421947
MAP3K5	210	2	0.00952381	242	4	0.0165289	0.690156		94	1	0.0106383	683	8	0.011713	442	5	0.0113122	1
MARCHF6	210	2	0.00952381	242	3	0.0123967	1		94	0	0	683	6	0.00878477	442	3	0.00678733	1
MS4A14	210	1	0.0047619	242	6	0.0247934	0.128683		94	1	0.0106383	683	8	0.011713	442	7	0.0158371	0.851207
NELL2	210	2	0.00952381	242	4	0.0165289	0.690156		94	2	0.0212766	683	7	0.0102489	442	5	0.0113122	0.484232
OR4S2	210	1	0.0047619	242	4	0.0165289	0.378524		94	1	0.0106383	683	10	0.0146413	442	6	0.0135747	1
OXR1	210	4	0.0190476	242	2	0.00826446	0.423139		94	0	0	683	8	0.011713	442	1	0.00226244	0.151092
PCDH8	210	1	0.0047619	242	3	0.0123967	0.627115		94	2	0.0212766	683	7	0.0102489	442	4	0.00904977	0.492568
PCDHA11	210	2	0.00952381	242	4	0.0165289	0.690156		94	2	0.0212766	683	4	0.00585652	442	6	0.0135747	0.144481
PCDHGA1	210	0	0	242	6	0.0247934	0.0325527		94	2	0.0212766	683	8	0.011713	442	2	0.00452489	0.167038
PCDHGA2	210	1	0.0047619	242	2	0.00826446	1		94	1	0.0106383	683	6	0.00878477	442	4	0.00904977	0.901042
PCM1	210	3	0.0142857	242	2	0.00826446	0.667067		94	3	0.0319149	683	5	0.00732064	442	7	0.0158371	0.0776405
PDE1C	210	1	0.0047619	242	1	0.00413223	1		94	1	0.0106383	683	4	0.00585652	442	3	0.00678733	0.619296
PDHA2	210	0	0	242	3	0.0123967	0.252104		94	1	0.0106383	683	8	0.011713	442	3	0.00678733	0.65472
PIDD1	210	0	0	242	2	0.00826446	0.501403		94	0	0	683	8	0.011713	442	3	0.00678733	0.630471
PLA2R1	210	1	0.0047619	242	3	0.0123967	0.627115		94	1	0.0106383	683	9	0.0131772	442	2	0.00452489	0.324434
POLR1A	210	3	0.0142857	242	1	0.00413223	0.341652		94	0	0	683	7	0.0102489	442	3	0.00678733	0.887541
POLR2A	210	2	0.00952381	242	4	0.0165289	0.690156		94	1	0.0106383	683	11	0.0161054	442	3	0.00678733	0.379008
POU4F2	210	0	0	242	3	0.0123967	0.252104		94	1	0.0106383	683	5	0.00732064	442	6	0.0135747	0.461959
PTPRJ	210	0	0	242	3	0.0123967	0.252104		94	2	0.0212766	683	4	0.00585652	442	1	0.00226244	0.122714
RAI14	210	0	0	242	3	0.0123967	0.252104		94	1	0.0106383	683	7	0.0102489	442	2	0.00452489	0.511388
RBM33	210	0	0	242	2	0.00826446	0.501403		94	0	0	683	9	0.0131772	442	4	0.00904977	0.682794
RIPOR2	210	2	0.00952381	242	4	0.0165289	0.690156		94	0	0	683	11	0.0161054	442	4	0.00904977	0.418993
SCAF8	210	1	0.0047619	242	2	0.00826446	1		94	2	0.0212766	683	6	0.00878477	442	7	0.0158371	0.279569
SFMBT2	210	1	0.0047619	242	4	0.0165289	0.378524		94	0	0	683	9	0.0131772	442	4	0.00904977	0.682794
SLC14A2	210	0	0	242	4	0.0165289	0.127101		94	1	0.0106383	683	5	0.00732064	442	6	0.0135747	0.461959
SLC26A9	210	0	0	242	6	0.0247934	0.0325527		94	1	0.0106383	683	7	0.0102489	442	3	0.00678733	0.715228
SLCO1B3	210	3	0.0142857	242	1	0.00413223	0.341652		94	2	0.0212766	683	8	0.011713	442	5	0.0113122	0.553546
SLITRK1	210	4	0.0190476	242	1	0.00413223	0.188163		94	1	0.0106383	683	6	0.00878477	442	5	0.0113122	0.821482
SMAD4	210	1	0.0047619	242	2	0.00826446	1		94	1	0.0106383	683	7	0.0102489	442	3	0.00678733	0.715228
SOGA3	210	2	0.00952381	242	3	0.0123967	1		94	2	0.0212766	683	7	0.0102489	442	3	0.00678733	0.363585
SPAG1	210	0	0	242	7	0.0289256	0.016531		94	2	0.0212766	683	6	0.00878477	442	5	0.0113122	0.402785
SPAM1	210	1	0.0047619	242	3	0.0123967	0.627115		94	3	0.0319149	683	5	0.00732064	442	3	0.00678733	0.0917641
SV2A	210	0	0	242	5	0.0206612	0.0642453		94	2	0.0212766	683	6	0.00878477	442	4	0.00904977	0.408013
SYNE3	210	4	0.0190476	242	1	0.00413223	0.188163		94	1	0.0106383	683	7	0.0102489	442	3	0.00678733	0.715228
TARS1	210	1	0.0047619	242	4	0.0165289	0.378524		94	4	0.0425532	683	11	0.0161054	442	1	0.00226244	0.00369232
TBC1D4	210	1	0.0047619	242	3	0.0123967	0.627115		94	1	0.0106383	683	2	0.00292826	442	6	0.0135747	0.080203
TJP1	210	1	0.0047619	242	3	0.0123967	0.627115		94	0	0	683	10	0.0146413	442	5	0.0113122	0.719324
TMEM131L	210	3	0.0142857	242	3	0.0123967	1		94	2	0.0212766	683	7	0.0102489	442	4	0.00904977	0.492568
TMPO	210	2	0.00952381	242	4	0.0165289	0.690156		94	3	0.0319149	683	9	0.0131772	442	4	0.00904977	0.159368
TMPRSS15	210	0	0	242	2	0.00826446	0.501403		94	2	0.0212766	683	12	0.0175695	442	3	0.00678733	0.199067
TNK2	210	2	0.00952381	242	2	0.00826446	1		94	2	0.0212766	683	6	0.00878477	442	3	0.00678733	0.373115
TRIM36	210	2	0.00952381	242	2	0.00826446	1		94	3	0.0319149	683	6	0.00878477	442	4	0.00904977	0.138066
TRPC4	210	3	0.0142857	242	2	0.00826446	0.667067		94	2	0.0212766	683	7	0.0102489	442	7	0.0158371	0.370284
TRPM1	210	2	0.00952381	242	1	0.00413223	0.59946		94	1	0.0106383	683	11	0.0161054	442	3	0.00678733	0.379008
TYR	210	0	0	242	5	0.0206612	0.0642453		94	0	0	683	6	0.00878477	442	6	0.0135747	0.583574
URI1	210	1	0.0047619	242	2	0.00826446	1		94	1	0.0106383	683	7	0.0102489	442	6	0.0135747	0.914479
UROC1	210	4	0.0190476	242	2	0.00826446	0.423139		94	0	0	683	6	0.00878477	442	5	0.0113122	0.804861
USP25	210	1	0.0047619	242	2	0.00826446	1		94	0	0	683	4	0.00585652	442	6	0.0135747	0.330431
USP42	210	1	0.0047619	242	2	0.00826446	1		94	1	0.0106383	683	6	0.00878477	442	3	0.00678733	0.788439
USP43	210	1	0.0047619	242	2	0.00826446	1		94	1	0.0106383	683	8	0.011713	442	3	0.00678733	0.65472
VAV3	210	5	0.0238095	242	5	0.0206612	1		94	0	0	683	7	0.0102489	442	6	0.0135747	0.750346
VCL	210	1	0.0047619	242	0	0	0.464602		94	0	0	683	8	0.011713	442	8	0.0180995	0.407409
WWP1	210	1	0.0047619	242	6	0.0247934	0.128683		94	2	0.0212766	683	8	0.011713	442	4	0.00904977	0.43717
XPO4	210	3	0.0142857	242	1	0.00413223	0.341652		94	0	0	683	6	0.00878477	442	5	0.0113122	0.804861
ZNF236	210	3	0.0142857	242	1	0.00413223	0.341652		94	1	0.0106383	683	10	0.0146413	442	6	0.0135747	1
ZNF530	210	0	0	242	2	0.00826446	0.501403		94	3	0.0319149	683	6	0.00878477	442	7	0.0158371	0.128102
ZNF610	210	2	0.00952381	242	2	0.00826446	1		94	3	0.0319149	683	6	0.00878477	442	5	0.0113122	0.146005
ZNF714	210	0	0	242	4	0.0165289	0.127101		94	3	0.0319149	683	3	0.00439239	442	6	0.0135747	0.026489
ZNF726	210	2	0.00952381	242	3	0.0123967	1		94	0	0	683	4	0.00585652	442	3	0.00678733	1
MUC3A	210	5	0.0238095	242	3	0.0123967	0.48103		94	1	0.0106383	683	4	0.00585652	442	5	0.0113122	0.447873
TOP2A	210	0	0	242	0	0	1		94	1	0.0106383	683	8	0.011713	442	2	0.00452489	0.421947
KNL1	210	1	0.0047619	242	0	0	0.464602		94	2	0.0212766	683	3	0.00439239	442	7	0.0158371	0.0373168
ZNF43	210	0	0	242	5	0.0206612	0.0642453		94	0	0	683	4	0.00585652	442	8	0.0180995	0.126009
CASP8AP2	210	1	0.0047619	242	2	0.00826446	1		94	2	0.0212766	683	9	0.0131772	442	5	0.0113122	0.630465
OR52J3	210	0	0	242	4	0.0165289	0.127101		94	2	0.0212766	683	5	0.00732064	442	5	0.0113122	0.252308
CDON	210	2	0.00952381	242	1	0.00413223	0.59946		94	2	0.0212766	683	8	0.011713	442	2	0.00452489	0.167038
CEP85L	210	0	0	242	4	0.0165289	0.127101		94	1	0.0106383	683	8	0.011713	442	4	0.00904977	0.912817
CR1	210	2	0.00952381	242	3	0.0123967	1		94	2	0.0212766	683	4	0.00585652	442	2	0.00452489	0.196637
HOMEZ	210	0	0	242	2	0.00826446	0.501403		94	4	0.0425532	683	4	0.00585652	442	3	0.00678733	0.0161485
MAP10	210	2	0.00952381	242	2	0.00826446	1		94	3	0.0319149	683	9	0.0131772	442	0	0	0.00307212
NCAN	210	1	0.0047619	242	4	0.0165289	0.378524		94	0	0	683	7	0.0102489	442	7	0.0158371	0.580548
PAN2	210	1	0.0047619	242	3	0.0123967	0.627115		94	0	0	683	4	0.00585652	442	4	0.00904977	0.852362
PCDHB8	210	0	0	242	2	0.00826446	0.501403		94	3	0.0319149	683	2	0.00292826	442	4	0.00904977	0.0145419
PDZRN3	210	5	0.0238095	242	2	0.00826446	0.258288		94	1	0.0106383	683	7	0.0102489	442	3	0.00678733	0.715228
PPP6R3	210	0	0	242	3	0.0123967	0.252104		94	0	0	683	4	0.00585652	442	5	0.0113122	0.407875
TASOR	210	2	0.00952381	242	3	0.0123967	1		94	0	0	683	9	0.0131772	442	4	0.00904977	0.682794
TMEM67	210	2	0.00952381	242	1	0.00413223	0.59946		94	2	0.0212766	683	6	0.00878477	442	1	0.00226244	0.0969608
ALDH1L1	210	4	0.0190476	242	4	0.0165289	1		94	1	0.0106383	683	3	0.00439239	442	8	0.0180995	0.0679188
ATP6V0A4	210	2	0.00952381	242	5	0.0206612	0.457773		94	0	0	683	5	0.00732064	442	4	0.00904977	0.876013
ATP8B1	210	2	0.00952381	242	3	0.0123967	1		94	2	0.0212766	683	4	0.00585652	442	7	0.0158371	0.09597
CPD	210	2	0.00952381	242	1	0.00413223	0.59946		94	2	0.0212766	683	7	0.0102489	442	6	0.0135747	0.504043
DDX27	210	1	0.0047619	242	3	0.0123967	0.627115		94	1	0.0106383	683	7	0.0102489	442	2	0.00452489	0.511388
DGKI	210	2	0.00952381	242	4	0.0165289	0.690156		94	2	0.0212766	683	6	0.00878477	442	5	0.0113122	0.402785
ERN2	210	2	0.00952381	242	3	0.0123967	1		94	1	0.0106383	683	9	0.0131772	442	1	0.00226244	0.134934
EYA4	210	0	0	242	3	0.0123967	0.252104		94	2	0.0212766	683	8	0.011713	442	3	0.00678733	0.28347
FOXG1	210	2	0.00952381	242	5	0.0206612	0.457773		94	4	0.0425532	683	6	0.00878477	442	6	0.0135747	0.0383479
FZD6	210	0	0	242	3	0.0123967	0.252104		94	0	0	683	5	0.00732064	442	4	0.00904977	0.876013
GCOM1	210	1	0.0047619	242	3	0.0123967	0.627115		94	1	0.0106383	683	10	0.0146413	442	3	0.00678733	0.391774
GPC6	210	1	0.0047619	242	1	0.00413223	1		94	1	0.0106383	683	6	0.00878477	442	4	0.00904977	0.901042
H3C11	210	2	0.00952381	242	3	0.0123967	1		94	1	0.0106383	683	9	0.0131772	442	2	0.00452489	0.324434
INPP5F	210	2	0.00952381	242	2	0.00826446	1		94	1	0.0106383	683	6	0.00878477	442	5	0.0113122	0.821482
KIAA0825	210	2	0.00952381	242	3	0.0123967	1		94	2	0.0212766	683	6	0.00878477	442	1	0.00226244	0.0969608
KIAA1755	210	0	0	242	6	0.0247934	0.0325527		94	3	0.0319149	683	7	0.0102489	442	2	0.00452489	0.0761049
KIF5A	210	0	0	242	3	0.0123967	0.252104		94	1	0.0106383	683	9	0.0131772	442	5	0.0113122	1
LIG4	210	0	0	242	3	0.0123967	0.252104		94	2	0.0212766	683	8	0.011713	442	4	0.00904977	0.43717
LRRTM3	210	1	0.0047619	242	4	0.0165289	0.378524		94	1	0.0106383	683	6	0.00878477	442	4	0.00904977	0.901042
MET	210	1	0.0047619	242	4	0.0165289	0.378524		94	1	0.0106383	683	6	0.00878477	442	4	0.00904977	0.901042
MIS18BP1	210	2	0.00952381	242	2	0.00826446	1		94	2	0.0212766	683	7	0.0102489	442	1	0.00226244	0.0782135
MTBP	210	3	0.0142857	242	2	0.00826446	0.667067		94	0	0	683	5	0.00732064	442	6	0.0135747	0.479719
MYBBP1A	210	0	0	242	3	0.0123967	0.252104		94	0	0	683	4	0.00585652	442	3	0.00678733	1
NCAPD2	210	1	0.0047619	242	0	0	0.464602		94	3	0.0319149	683	4	0.00585652	442	1	0.00226244	0.0210939
NEDD4	210	1	0.0047619	242	2	0.00826446	1		94	2	0.0212766	683	7	0.0102489	442	4	0.00904977	0.492568
NID2	210	0	0	242	2	0.00826446	0.501403		94	1	0.0106383	683	7	0.0102489	442	3	0.00678733	0.715228
NINL	210	1	0.0047619	242	2	0.00826446	1		94	1	0.0106383	683	5	0.00732064	442	5	0.0113122	0.55428
NLRP1	210	2	0.00952381	242	2	0.00826446	1		94	2	0.0212766	683	6	0.00878477	442	4	0.00904977	0.408013
NME8	210	2	0.00952381	242	3	0.0123967	1		94	0	0	683	8	0.011713	442	3	0.00678733	0.630471
NTRK2	210	0	0	242	5	0.0206612	0.0642453		94	1	0.0106383	683	4	0.00585652	442	3	0.00678733	0.619296
PTK2	210	1	0.0047619	242	3	0.0123967	0.627115		94	2	0.0212766	683	6	0.00878477	442	4	0.00904977	0.408013
RGS12	210	0	0	242	7	0.0289256	0.016531		94	2	0.0212766	683	5	0.00732064	442	4	0.00904977	0.292375
RTEL1	210	1	0.0047619	242	3	0.0123967	0.627115		94	2	0.0212766	683	4	0.00585652	442	7	0.0158371	0.09597
SEMA6C	210	1	0.0047619	242	6	0.0247934	0.128683		94	3	0.0319149	683	8	0.011713	442	5	0.0113122	0.216787
SLC12A7	210	1	0.0047619	242	4	0.0165289	0.378524		94	1	0.0106383	683	10	0.0146413	442	2	0.00452489	0.220821
SLC6A5	210	5	0.0238095	242	3	0.0123967	0.48103		94	0	0	683	8	0.011713	442	5	0.0113122	0.828718
SLCO6A1	210	0	0	242	3	0.0123967	0.252104		94	0	0	683	9	0.0131772	442	3	0.00678733	0.518724
SNAPC4	210	4	0.0190476	242	3	0.0123967	0.709434		94	1	0.0106383	683	6	0.00878477	442	4	0.00904977	0.901042
SRRT	210	2	0.00952381	242	3	0.0123967	1		94	0	0	683	8	0.011713	442	8	0.0180995	0.407409
STPG2	210	0	0	242	3	0.0123967	0.252104		94	1	0.0106383	683	6	0.00878477	442	3	0.00678733	0.788439
TESPA1	210	1	0.0047619	242	4	0.0165289	0.378524		94	2	0.0212766	683	7	0.0102489	442	3	0.00678733	0.363585
THBS2	210	4	0.0190476	242	0	0	0.0458802		94	1	0.0106383	683	8	0.011713	442	6	0.0135747	0.920157
TNS1	210	2	0.00952381	242	7	0.0289256	0.185238		94	2	0.0212766	683	4	0.00585652	442	7	0.0158371	0.09597
TRAPPC8	210	1	0.0047619	242	1	0.00413223	1		94	0	0	683	9	0.0131772	442	2	0.00452489	0.252796
USP31	210	2	0.00952381	242	3	0.0123967	1		94	1	0.0106383	683	9	0.0131772	442	2	0.00452489	0.324434
WNK3	210	5	0.0238095	242	2	0.00826446	0.258288		94	1	0.0106383	683	8	0.011713	442	1	0.00226244	0.155612
XAB2	210	0	0	242	2	0.00826446	0.501403		94	2	0.0212766	683	5	0.00732064	442	5	0.0113122	0.252308
ZMYM6	210	2	0.00952381	242	4	0.0165289	0.690156		94	0	0	683	8	0.011713	442	3	0.00678733	0.630471
ZNF160	210	4	0.0190476	242	4	0.0165289	1		94	2	0.0212766	683	5	0.00732064	442	1	0.00226244	0.110823
ZNF585A	210	3	0.0142857	242	2	0.00826446	0.667067		94	2	0.0212766	683	6	0.00878477	442	4	0.00904977	0.408013
ZNF628	210	2	0.00952381	242	2	0.00826446	1		94	0	0	683	2	0.00292826	442	6	0.0135747	0.0908686
ZSCAN5B	210	1	0.0047619	242	4	0.0165289	0.378524		94	1	0.0106383	683	4	0.00585652	442	3	0.00678733	0.619296
ADAMTS13	210	0	0	242	4	0.0165289	0.127101		94	0	0	683	13	0.0190337	442	2	0.00452489	0.0701831
ADD2	210	2	0.00952381	242	4	0.0165289	0.690156		94	0	0	683	8	0.011713	442	2	0.00452489	0.387527
AFF1	210	5	0.0238095	242	1	0.00413223	0.101082		94	0	0	683	8	0.011713	442	4	0.00904977	0.737785
ALCAM	210	2	0.00952381	242	3	0.0123967	1		94	0	0	683	12	0.0175695	442	2	0.00452489	0.0924224
AP1G1	210	1	0.0047619	242	2	0.00826446	1		94	1	0.0106383	683	9	0.0131772	442	4	0.00904977	0.840766
ARAP1	210	2	0.00952381	242	2	0.00826446	1		94	1	0.0106383	683	4	0.00585652	442	4	0.00904977	0.652453
ARHGEF19	210	3	0.0142857	242	2	0.00826446	0.667067		94	0	0	683	6	0.00878477	442	2	0.00452489	0.733044
ASAP2	210	0	0	242	2	0.00826446	0.501403		94	2	0.0212766	683	9	0.0131772	442	3	0.00678733	0.311367
ASCC2	210	3	0.0142857	242	2	0.00826446	0.667067		94	3	0.0319149	683	9	0.0131772	442	2	0.00452489	0.0556958
ASTE1	210	3	0.0142857	242	3	0.0123967	1		94	2	0.0212766	683	6	0.00878477	442	1	0.00226244	0.0969608
ATP13A2	210	3	0.0142857	242	4	0.0165289	1		94	2	0.0212766	683	5	0.00732064	442	2	0.00452489	0.183792
ATP13A4	210	0	0	242	4	0.0165289	0.127101		94	1	0.0106383	683	7	0.0102489	442	2	0.00452489	0.511388
ATP1A2	210	1	0.0047619	242	4	0.0165289	0.378524		94	0	0	683	5	0.00732064	442	6	0.0135747	0.479719
AXIN2	210	1	0.0047619	242	3	0.0123967	0.627115		94	3	0.0319149	683	8	0.011713	442	4	0.00904977	0.187695
BMPER	210	2	0.00952381	242	0	0	0.215303		94	1	0.0106383	683	10	0.0146413	442	6	0.0135747	1
C6orf118	210	1	0.0047619	242	5	0.0206612	0.222708		94	1	0.0106383	683	8	0.011713	442	5	0.0113122	1
C7	210	2	0.00952381	242	3	0.0123967	1		94	0	0	683	5	0.00732064	442	6	0.0135747	0.479719
CACNA2D4	210	1	0.0047619	242	4	0.0165289	0.378524		94	0	0	683	7	0.0102489	442	7	0.0158371	0.580548
CAPN13	210	3	0.0142857	242	3	0.0123967	1		94	1	0.0106383	683	4	0.00585652	442	3	0.00678733	0.619296
CAPN9	210	0	0	242	2	0.00826446	0.501403		94	4	0.0425532	683	5	0.00732064	442	2	0.00452489	0.010748
CARD6	210	2	0.00952381	242	2	0.00826446	1		94	1	0.0106383	683	9	0.0131772	442	5	0.0113122	1
CATSPER1	210	2	0.00952381	242	2	0.00826446	1		94	2	0.0212766	683	6	0.00878477	442	4	0.00904977	0.408013
CCDC102B	210	2	0.00952381	242	8	0.0330579	0.114307		94	3	0.0319149	683	6	0.00878477	442	2	0.00452489	0.050531
CEMIP	210	1	0.0047619	242	2	0.00826446	1		94	1	0.0106383	683	7	0.0102489	442	0	0	0.0576267
CFAP43	210	2	0.00952381	242	2	0.00826446	1		94	3	0.0319149	683	6	0.00878477	442	4	0.00904977	0.138066
CLEC16A	210	3	0.0142857	242	4	0.0165289	1		94	1	0.0106383	683	6	0.00878477	442	3	0.00678733	0.788439
CLMN	210	1	0.0047619	242	5	0.0206612	0.222708		94	2	0.0212766	683	9	0.0131772	442	2	0.00452489	0.173477
COLEC12	210	1	0.0047619	242	3	0.0123967	0.627115		94	2	0.0212766	683	7	0.0102489	442	7	0.0158371	0.370284
CP	210	1	0.0047619	242	3	0.0123967	0.627115		94	0	0	683	5	0.00732064	442	6	0.0135747	0.479719
CPA3	210	3	0.0142857	242	2	0.00826446	0.667067		94	0	0	683	7	0.0102489	442	6	0.0135747	0.750346
CPSF1	210	4	0.0190476	242	1	0.00413223	0.188163		94	1	0.0106383	683	6	0.00878477	442	4	0.00904977	0.901042
CR2	210	2	0.00952381	242	2	0.00826446	1		94	2	0.0212766	683	8	0.011713	442	5	0.0113122	0.553546
CRACR2A	210	2	0.00952381	242	2	0.00826446	1		94	0	0	683	9	0.0131772	442	3	0.00678733	0.518724
CTNNB1	210	0	0	242	2	0.00826446	0.501403		94	1	0.0106383	683	8	0.011713	442	3	0.00678733	0.65472
DCST2	210	4	0.0190476	242	4	0.0165289	1		94	0	0	683	10	0.0146413	442	4	0.00904977	0.633048
DLGAP3	210	2	0.00952381	242	1	0.00413223	0.59946		94	1	0.0106383	683	9	0.0131772	442	3	0.00678733	0.550039
DNER	210	4	0.0190476	242	4	0.0165289	1		94	0	0	683	7	0.0102489	442	4	0.00904977	1
DNMT1	210	1	0.0047619	242	4	0.0165289	0.378524		94	1	0.0106383	683	7	0.0102489	442	3	0.00678733	0.715228
DPPA4	210	1	0.0047619	242	1	0.00413223	1		94	1	0.0106383	683	8	0.011713	442	6	0.0135747	0.920157
[truncated: 16,100 more rows]
