# Supplementary material for: Integrated cohort of esophageal squamous cell cancer reveals genomic features underlying clinical characteristics
Source: Nat Commun. 2022 Sep 7;13:5268. doi: 10.1038/s41467-022-32962-1 (PMC9452532; doi:10.1038/s41467-022-32962-1)
Supplement: Supplementary file 13 — Supplementary Data 10 [file 41467_2022_32962_MOESM13_ESM.xlsx]

## Sheet: Sheet1
	Overall			Early stage			Late stage
gene	mutational_frequencey	HR	p_value	mutational_frequencey	HR	p_value	mutational_frequencey	HR	p_value
TP53	0.811653	1.0375	0.709721	0.779242	0.955032	0.778481	0.809375	1.04835	0.716178
TTN	0.354336	0.898016	0.180309	0.326194	0.796177	0.12921	0.357812	0.956021	0.670499
MUC16	0.155827	0.937112	0.541312	0.136738	0.898134	0.61044	0.15625	0.945537	0.690447
NOTCH1	0.157182	0.94514	0.601919	0.176277	0.862951	0.438581	0.132812	0.924933	0.605374
CSMD3	0.144986	0.900522	0.346944	0.15486	0.940883	0.750371	0.1375	0.902931	0.501184
KMT2D	0.150407	1.19311	0.0919238	0.153213	1.16139	0.44187	0.1375	1.38786	0.0183501
FAT1	0.115176	0.970994	0.807597	0.133443	0.886427	0.552956	0.0890625	1.0404	0.81544
LRP1B	0.103659	0.968001	0.792067	0.0988468	0.79775	0.362949	0.10625	0.980718	0.902486
PCLO	0.107046	1.14219	0.26193	0.092257	1.13453	0.593168	0.11875	1.13494	0.39852
SYNE1	0.0853659	1.12146	0.38266	0.0724876	0.977972	0.934213	0.0875	1.18603	0.311486
DNAH5	0.0813008	1.27733	0.0657222	0.0840198	1.40777	0.142707	0.0734375	0.998911	0.995567
USH2A	0.0792683	0.868677	0.33923	0.0724876	1.21904	0.43648	0.078125	0.729879	0.128717
XIRP2	0.0880759	1.00019	0.998875	0.0741351	0.937769	0.817912	0.090625	1.01346	0.937934
ZNF750	0.0873984	1.07229	0.588907	0.0576606	1.69158	0.0443518	0.1	0.850741	0.351407
FSIP2	0.0873984	1.06556	0.633316	0.0856672	1.45028	0.0948179	0.078125	0.888996	0.543127
CDKN2A	0.0880759	0.80445	0.128752	0.0856672	0.504095	0.027199	0.1	1.01932	0.910867
RYR2	0.0819783	0.925565	0.589978	0.0856672	0.794191	0.377045	0.071875	1.17107	0.401262
NFE2L2	0.0813008	1.39445	0.0103391	0.0708402	1.03811	0.894366	0.0765625	1.67001	0.00254133
CSMD1	0.0738482	1.45419	0.00401282	0.0593081	1.32518	0.299637	0.0921875	1.56265	0.00495445
PKHD1L1	0.0785908	0.792122	0.117205	0.0741351	0.852287	0.564508	0.0828125	0.798884	0.234023
OBSCN	0.0616531	1.09506	0.560565	0.0560132	1.31965	0.318163	0.0765625	1.00394	0.984081
ZFHX4	0.0697832	1.13345	0.382671	0.0576606	1.23714	0.443363	0.078125	1.07775	0.68656
EP300	0.0718157	1.33384	0.0392492	0.0807249	0.956507	0.855925	0.0625	1.47378	0.0517585
PIK3CA	0.0697832	0.871177	0.384812	0.0593081	1.83958	0.0203847	0.071875	0.581497	0.0221317
EYS	0.0643631	1.22574	0.153552	0.0593081	1.60993	0.0616199	0.0703125	1.02018	0.918327
FAT3	0.0718157	0.975773	0.870592	0.0724876	0.785063	0.387118	0.06875	1.09435	0.651117
FAT2	0.0704607	0.996877	0.983574	0.0741351	0.738948	0.313084	0.071875	1.154	0.447522
SI	0.0670732	0.880698	0.425939	0.0741351	0.770746	0.382449	0.0640625	0.853979	0.45558
FBXW7	0.0663957	0.860902	0.37284	0.0840198	0.872162	0.611477	0.053125	0.891899	0.623256
NEB	0.0643631	0.827579	0.252281	0.062603	0.563275	0.0969708	0.0625	0.931787	0.738207
ADGRV1	0.0589431	0.728609	0.0727565	0.0560132	0.554979	0.103401	0.053125	0.83827	0.434581
DNAH11	0.0602981	0.924954	0.628874	0.0494234	0.569296	0.150319	0.0671875	1.03463	0.86252
FLG	0.0487805	0.830113	0.344826	0.0428336	0.260815	0.0587311	0.0484375	0.803814	0.383389
FAT4	0.0569106	1.15552	0.376874	0.0494234	0.884465	0.720017	0.059375	1.44139	0.0736734
HMCN1	0.054878	1.06328	0.7104	0.0560132	0.808598	0.513389	0.0453125	1.01222	0.957936
SYNE2	0.0596206	1.11749	0.460065	0.0543657	1.12545	0.681714	0.059375	0.931356	0.737711
PLEC	0.0562331	1.32005	0.0865452	0.0543657	1.63488	0.0693557	0.0484375	1.1737	0.497881
RELN	0.0596206	1.02764	0.867397	0.0576606	0.995365	0.988064	0.05625	1.02944	0.895175
DST	0.0542005	0.96867	0.85164	0.0444811	1.01498	0.963774	0.0578125	0.925953	0.738679
KMT2C	0.054878	1.12545	0.45545	0.0444811	1.34394	0.324714	0.059375	1.16777	0.449498
DMD	0.0616531	0.604014	0.00727232	0.0527183	0.519028	0.114678	0.0671875	0.578887	0.0214163
SPTA1	0.0501355	1.12962	0.467732	0.0345964	0.677243	0.348825	0.059375	1.25564	0.276564
NOTCH3	0.0575881	1.16258	0.332558	0.0494234	0.857823	0.624629	0.0578125	1.27551	0.227072
MUC4	0.0636856	1.37172	0.0245247	0.0543657	1.2011	0.539747	0.08125	1.33583	0.0918381
ABCA13	0.049458	1.04654	0.795391	0.0510708	1.05559	0.856714	0.0484375	0.987444	0.958906
MACF1	0.0562331	0.940838	0.719923	0.0593081	1.13415	0.654436	0.046875	0.855431	0.530883
APOB	0.0542005	0.834897	0.327398	0.0593081	0.933865	0.825422	0.0484375	0.64898	0.114607
RYR3	0.0474255	1.24985	0.195138	0.0576606	0.636847	0.212329	0.0390625	1.60552	0.0459851
FAM135B	0.0487805	1.25364	0.166318	0.0477759	1.02357	0.943273	0.0546875	1.4369	0.0767478
NAV3	0.0542005	0.74245	0.111025	0.0576606	0.586166	0.13904	0.0484375	0.705177	0.172768
AHNAK	0.0447154	0.815018	0.316686	0.0527183	0.791144	0.49526	0.0390625	0.798619	0.426805
DNAH8	0.046748	0.834477	0.33317	0.0527183	0.557827	0.133768	0.0375	0.761068	0.301263
CUBN	0.045393	1.18916	0.327735	0.0477759	1.59283	0.0959343	0.040625	1.0198	0.93997
PKHD1	0.0514905	0.876463	0.445974	0.0411862	0.347587	0.0367171	0.0609375	1.10331	0.631685
CREBBP	0.045393	1.43023	0.0338393	0.0345964	1.74212	0.0900036	0.040625	1.42809	0.116502
VPS13B	0.0528455	0.892149	0.515693	0.0477759	0.670815	0.2699	0.0546875	0.755443	0.249472
PCDH15	0.045393	1.08887	0.630892	0.0477759	1.20351	0.540679	0.046875	0.943021	0.809746
MUC5B	0.0365854	1.0934	0.657582	0.0345964	1.81059	0.0857974	0.0375	0.744593	0.318334
MUC17	0.0406504	0.99993	0.999713	0.029654	0.804236	0.632134	0.0453125	1.11421	0.648669
THSD7A	0.045393	0.982188	0.922521	0.0560132	1.00465	0.987615	0.034375	0.848664	0.563953
RYR1	0.0433604	0.938422	0.730225	0.0395387	0.68956	0.371814	0.046875	1.00121	0.995741
LRP2	0.046748	0.907105	0.604048	0.0560132	1.19009	0.5596	0.046875	0.737352	0.237354
DNAH7	0.0474255	0.824578	0.32136	0.0576606	0.663577	0.210288	0.0328125	0.883029	0.66344
IGFN1	0.045393	0.900599	0.576494	0.0477759	0.80595	0.510376	0.04375	0.882727	0.626328
ZNF804B	0.048103	1.27019	0.177141	0.0527183	0.988678	0.972238	0.046875	1.41523	0.145488
EPPK1	0.045393	0.517869	0.00388188	0.0560132	0.543961	0.0931772	0.0421875	0.576281	0.0613082
RP1	0.0413279	1.21457	0.316021	0.0461285	1.36721	0.293495	0.0328125	1.36812	0.268836
UNC13C	0.0440379	0.809185	0.259677	0.0280066	0.729284	0.492171	0.0453125	0.822389	0.418894
DNAH6	0.0447154	0.993582	0.971354	0.0362438	0.626923	0.263331	0.0484375	1.14514	0.5433
DNAH3	0.046748	1.10524	0.57537	0.0378913	0.747596	0.483724	0.05625	1.36088	0.143932
COL11A1	0.0433604	0.931218	0.712815	0.0444811	0.802486	0.52482	0.0375	1.10308	0.701696
CNTNAP5	0.0372629	0.567233	0.0304641	0.0345964	0.555111	0.196262	0.0296875	0.391221	0.0378703
COL6A5	0.0386179	0.962477	0.851423	0.0362438	0.787701	0.536426	0.0375	1.01804	0.946168
AHNAK2	0.0345528	1.39299	0.0849141	0.0164745	0.955048	0.938338	0.0375	1.1641	0.569192
ASPM	0.0420054	1.07688	0.688557	0.0428336	1.21166	0.538253	0.0375	0.875863	0.629868
MDN1	0.0433604	1.0486	0.791379	0.0329489	0.766223	0.52283	0.0484375	1.09907	0.682105
UNC80	0.0399729	1.13838	0.49749	0.029654	1.04576	0.914535	0.0484375	1.46853	0.0831182
AJUBA	0.0433604	1.03422	0.859636	0.0477759	1.2694	0.445931	0.0375	1.04579	0.865517
ZFHX3	0.0372629	1.09212	0.667245	0.0378913	1.08038	0.822699	0.034375	1.12767	0.675844
KIAA1109	0.0386179	1.20461	0.319616	0.0461285	1.45958	0.189464	0.0375	1.13473	0.621158
FMN2	0.0365854	1.15107	0.472652	0.0345964	1.18842	0.634746	0.034375	1.05859	0.841829
COL6A6	0.0359079	0.794897	0.327267	0.0362438	0.529072	0.164252	0.034375	1.01631	0.956648
DNAH9	0.0352304	1.0395	0.847102	0.029654	2.16477	0.0265175	0.034375	0.936974	0.811216
CTNNA2	0.0392954	1.17749	0.349302	0.0411862	1.3731	0.274718	0.0390625	0.848777	0.52286
SCN1A	0.0372629	0.7349	0.155872	0.0461285	1.03582	0.91805	0.0328125	0.587772	0.0829368
HYDIN	0.0392954	0.7975	0.264027	0.0247117	0.634008	0.372158	0.0484375	0.671367	0.131095
DYNC2H1	0.0379404	0.770665	0.253128	0.0477759	0.874833	0.712009	0.0234375	0.668832	0.265742
CDH10	0.0379404	1.3853	0.0820704	0.0411862	0.791169	0.54455	0.03125	1.86349	0.0151163
BIRC6	0.0338753	1.00696	0.973514	0.0247117	1.09506	0.827683	0.0359375	0.924868	0.784529
DNAH14	0.0338753	1.23989	0.265733	0.0362438	1.43073	0.2716	0.034375	1.11834	0.672043
SPEN	0.0386179	0.81687	0.362633	0.0428336	0.523494	0.15347	0.0375	1.05066	0.856644
COL12A1	0.0338753	0.923881	0.704211	0.0280066	0.22869	0.0383969	0.040625	1.26661	0.316628
DNAH17	0.0359079	0.812107	0.319005	0.0313015	0.645201	0.334512	0.040625	0.730167	0.265647
LAMA2	0.0406504	1.10231	0.619389	0.0395387	1.22502	0.553688	0.0359375	1.14992	0.609541
KALRN	0.0379404	1.70021	0.00378813	0.0329489	1.80179	0.0889642	0.040625	1.84314	0.0127145
COL22A1	0.0352304	1.43607	0.0588587	0.0329489	1.56974	0.187534	0.0296875	1.32214	0.314664
WDFY4	0.0304878	1.06906	0.759641	0.0263591	1.23932	0.612564	0.0265625	0.975268	0.935122
RB1	0.0420054	0.897389	0.576897	0.0362438	0.660543	0.326599	0.0484375	0.905062	0.680942
PRUNE2	0.0331978	1.67609	0.00609465	0.0280066	2.43459	0.00445947	0.0328125	1.87698	0.0182941
SRCAP	0.0325203	0.832976	0.435672	0.0214168	0.916491	0.86353	0.03125	1.00726	0.980503
ANK2	0.0331978	0.983405	0.937242	0.0280066	0.651641	0.397382	0.0328125	1.1772	0.537059
NRXN1	0.0318428	2.02775	8.62779e-05	0.0461285	2.53973	0.000183434	0.025	1.86837	0.0229222
HERC1	0.0331978	1.08021	0.699826	0.0362438	0.569038	0.214573	0.028125	1.24497	0.406063
LAMA5	0.0338753	1.19606	0.373399	0.029654	0.812394	0.647223	0.040625	1.38923	0.178985
ADAMTS20	0.0372629	1.31532	0.126371	0.0263591	1.55441	0.255081	0.0484375	1.34284	0.173211
MUC12	0.0277778	1.15281	0.516855	0.0181219	1.56889	0.325615	0.0390625	0.927192	0.790644
AKAP9	0.0311653	1.52923	0.0382158	0.0378913	1.4546	0.25091	0.0265625	1.15104	0.663222
ADGRB3	0.0331978	1.06076	0.769041	0.0280066	1.37485	0.384891	0.040625	0.973119	0.915277
DCHS2	0.0359079	0.741916	0.188845	0.0345964	0.311482	0.0458821	0.0375	1.06906	0.806936
HECTD4	0.0372629	1.01667	0.933644	0.0411862	0.87567	0.713912	0.0375	0.97919	0.939167
VCAN	0.0325203	0.875722	0.55956	0.029654	0.575086	0.231481	0.03125	1.18184	0.55416
USP34	0.0352304	0.866081	0.507928	0.0263591	0.436366	0.154998	0.0390625	1.04466	0.868981
LYST	0.0338753	0.698956	0.146002	0.029654	0.804502	0.632681	0.0375	0.569424	0.0958169
ALMS1	0.0311653	1.19286	0.407876	0.029654	1.30243	0.466007	0.0328125	0.931947	0.819071
DIDO1	0.0331978	1.21242	0.355228	0.0329489	1.6948	0.1331	0.0328125	0.866018	0.638944
PPFIA2	0.0331978	1.02048	0.924082	0.0313015	1.65742	0.163159	0.0328125	0.814115	0.502571
PTPRD	0.0331978	0.748767	0.200888	0.0280066	0.703578	0.442352	0.0359375	0.802997	0.437593
MYH15	0.0311653	0.842762	0.431158	0.0329489	1.12189	0.738681	0.03125	0.828475	0.505866
LRP1	0.0338753	0.907152	0.660737	0.0280066	0.849665	0.695945	0.03125	0.920403	0.786299
TG	0.0277778	0.874147	0.576608	0.0230643	1.28797	0.583319	0.034375	0.739357	0.328628
COL6A3	0.0291328	1.11414	0.629462	0.0280066	0.690746	0.419848	0.0234375	1.28068	0.426913
PCDH9	0.0338753	1.03306	0.871766	0.0313015	1.26129	0.481122	0.0375	0.844425	0.552711
PEG3	0.0325203	1.01306	0.951488	0.0329489	1.57268	0.16589	0.0328125	0.849256	0.596568
PTCH1	0.0359079	1.14472	0.493095	0.0378913	1.12834	0.71064	0.0296875	1.32401	0.305871
RIMS2	0.0331978	1.22707	0.326946	0.0362438	0.772753	0.505353	0.0328125	2.05022	0.00547956
ZNF536	0.0298103	0.777393	0.306779	0.0230643	0.467643	0.194193	0.034375	1.02379	0.936472
NOTCH2	0.0311653	1.0165	0.940376	0.0329489	0.740215	0.481729	0.034375	0.994711	0.985378
HCN1	0.0318428	0.779351	0.273477	0.0378913	0.870844	0.703474	0.03125	0.646438	0.174466
FRAS1	0.0284553	1.11881	0.605739	0.0230643	1.01513	0.974045	0.028125	0.984277	0.957022
RNF213	0.0311653	1.57685	0.024495	0.0197694	0.760184	0.640429	0.0375	2.34917	0.000236976
PAPPA2	0.0331978	1.20804	0.354601	0.0411862	1.41004	0.268561	0.025	0.916409	0.785775
ASTN1	0.0298103	1.10111	0.652706	0.0280066	1.80907	0.0687972	0.021875	0.61823	0.21354
MYH2	0.0318428	1.11202	0.624709	0.0280066	0.499971	0.235637	0.0359375	1.37418	0.228695
CACNA1E	0.0331978	1.32528	0.153571	0.0329489	1.77737	0.0706105	0.0296875	1.03776	0.900063
ZNF717	0.0298103	0.913754	0.701986	0.0197694	0.520061	0.272769	0.0203125	1.03384	0.926473
WDR87	0.0304878	0.993784	0.978142	0.0313015	0.806081	0.60375	0.0328125	1.05067	0.866539
PDZD2	0.0325203	1.16083	0.494456	0.0329489	1.24887	0.569307	0.021875	1.52515	0.189749
FBN1	0.0304878	1.06951	0.758681	0.0230643	1.41666	0.367805	0.0359375	0.899408	0.729631
MYH1	0.0338753	0.949714	0.809138	0.029654	0.93323	0.868163	0.0390625	1.02519	0.925151
CPLANE1	0.0284553	0.642069	0.129672	0.0411862	0.651877	0.350359	0.0171875	0.692458	0.415601
FBN2	0.0331978	1.19649	0.402169	0.0362438	0.445604	0.111651	0.028125	2.05708	0.00730731
MDGA2	0.0359079	1.17708	0.391041	0.0313015	1.24532	0.558575	0.0375	1.12079	0.646112
RIMS1	0.0331978	0.506124	0.00922273	0.0313015	0.819938	0.633754	0.03125	0.403586	0.0174767
SAMD9L	0.0359079	0.852457	0.434518	0.0230643	0.987456	0.97782	0.0390625	0.6603	0.142162
KDM6A	0.0338753	1.15248	0.480404	0.0345964	1.14294	0.729128	0.0375	1.25745	0.34827
FREM2	0.0298103	1.66059	0.015125	0.0329489	1.92332	0.0452807	0.025	1.87028	0.0336629
TRIO	0.0291328	1.41675	0.101731	0.0230643	1.32939	0.494374	0.03125	1.42438	0.212872
CSMD2	0.0318428	0.96959	0.892118	0.0329489	0.54992	0.236951	0.028125	1.31026	0.340051
MYCBP2	0.0331978	0.746852	0.235926	0.0378913	0.31542	0.0477454	0.028125	1.07655	0.810176
ADCY2	0.0318428	0.840931	0.468946	0.0395387	0.715874	0.42144	0.028125	1.07087	0.816627
DNAH10	0.0359079	0.985516	0.945498	0.0345964	1.31062	0.433121	0.0359375	0.886206	0.684179
DSCAM	0.0284553	0.83289	0.446251	0.0345964	1.027	0.945683	0.025	0.880602	0.694619
CFAP47	0.0318428	0.69622	0.141705	0.0345964	0.548989	0.18959	0.0265625	0.930877	0.823725
ERBB4	0.0318428	0.83491	0.441153	0.0263591	0.655863	0.405353	0.03125	0.928259	0.809987
ERICH3	0.0291328	0.710228	0.191452	0.0313015	0.57851	0.27864	0.0234375	1.17165	0.625368
MYO18B	0.0298103	1.28813	0.216466	0.0313015	1.36064	0.375815	0.0296875	1.48945	0.133232
COL1A2	0.0311653	0.667442	0.0791997	0.0263591	0.591842	0.250229	0.034375	0.503718	0.0424821
CFAP46	0.0304878	1.46292	0.0806469	0.0329489	1.07144	0.880044	0.0296875	1.77995	0.0354471
MYH4	0.0298103	0.711362	0.155356	0.0247117	1.00244	0.99572	0.0296875	0.677692	0.206314
PLXNA4	0.0304878	0.933531	0.774461	0.0345964	0.565535	0.260102	0.021875	1.20033	0.57366
HUWE1	0.0304878	1.41272	0.0866992	0.0280066	1.43732	0.350336	0.03125	1.37199	0.23667
DCC	0.0304878	1.07107	0.751535	0.029654	0.735073	0.507631	0.0328125	1.24911	0.398769
NPAP1	0.0304878	1.26913	0.263453	0.0280066	1.32819	0.434791	0.0296875	1.36969	0.270778
MYO16	0.0271003	1.3318	0.161879	0.0214168	2.4684	0.00834384	0.0328125	0.856924	0.600472
KRT5	0.0291328	1.02903	0.900069	0.0395387	1.34951	0.336257	0.021875	0.649579	0.296654
TCHH	0.0271003	1.12163	0.637709	0.0197694	0.804598	0.71011	0.0265625	0.976095	0.943045
MROH2B	0.0318428	1.12178	0.566843	0.0230643	1.29281	0.540621	0.0375	0.948445	0.841234
NBEA	0.0291328	1.22411	0.377352	0.0263591	0.883606	0.786199	0.021875	1.63092	0.130155
NRXN3	0.0338753	0.846593	0.459102	0.0362438	1.3253	0.438518	0.034375	0.686234	0.241655
CMYA5	0.0284553	1.29901	0.22132	0.0329489	1.05657	0.887345	0.025	1.2108	0.53497
MYH9	0.0277778	1.06034	0.8021	0.0181219	0.546308	0.395447	0.0296875	1.5316	0.132993
STARD9	0.0284553	1.03442	0.887748	0.0263591	1.83727	0.118852	0.025	0.882497	0.72692
SCN2A	0.0298103	1.25353	0.322514	0.0313015	1.19724	0.644429	0.025	1.46394	0.236323
CEP350	0.0264228	0.788941	0.36594	0.0263591	0.722624	0.481479	0.0234375	0.640084	0.280632
BRCA2	0.0264228	0.783837	0.33613	0.0247117	0.747726	0.56694	0.0296875	0.903844	0.74185
WDFY3	0.0304878	1.40946	0.0997554	0.0345964	1.38639	0.339106	0.0265625	1.28523	0.415352
MAGEC1	0.0223577	0.779641	0.357802	0.0263591	0.498584	0.234655	0.021875	0.722883	0.364783
ASXL3	0.0284553	1.18127	0.457693	0.0247117	1.47688	0.351198	0.0296875	1.05634	0.858788
ICE1	0.0304878	1.19103	0.411138	0.0329489	1.30285	0.463887	0.0265625	1.24799	0.43513
VPS13C	0.0277778	0.860005	0.529803	0.0313015	1.09163	0.833624	0.0296875	0.74985	0.349877
ZNF469	0.0230352	0.91498	0.742999	0.0230643	0.820388	0.695652	0.015625	0.857886	0.710189
HSPG2	0.0277778	1.12034	0.602173	0.0230643	0.636721	0.372481	0.0328125	1.45546	0.138848
MYH13	0.0304878	0.855835	0.516027	0.0345964	1.02416	0.947516	0.028125	0.640197	0.244858
MYO15A	0.0291328	0.957782	0.853609	0.0263591	0.809008	0.681089	0.0296875	1.06885	0.81494
CTNND2	0.0304878	0.812266	0.372707	0.0263591	0.559573	0.251976	0.0328125	1.09809	0.732004
DCHS1	0.0271003	1.72284	0.0127504	0.0313015	1.17593	0.682545	0.0203125	2.66259	0.00096516
SLIT2	0.0264228	0.824647	0.44764	0.0230643	0.428231	0.148809	0.028125	1.00103	0.997446
CDH23	0.0277778	1.00026	0.999074	0.014827	1.64478	0.327506	0.0375	0.867674	0.604517
CNTNAP4	0.0250678	1.2659	0.288795	0.0247117	1.13783	0.776595	0.0265625	1.2422	0.443807
MYH7	0.0298103	0.657413	0.0989318	0.0313015	1.07364	0.855855	0.0296875	0.457809	0.0413931
TET2	0.0291328	1.01379	0.948916	0.014827	1.17639	0.785624	0.0375	0.807675	0.435361
TRRAP	0.0298103	1.15829	0.519706	0.0329489	1.66022	0.16331	0.0265625	0.829691	0.585047
DYNC1H1	0.0291328	1.00741	0.973503	0.0280066	1.24119	0.551913	0.028125	0.97602	0.937104
GRIN2B	0.0271003	0.959531	0.865463	0.0230643	0.973782	0.953591	0.025	0.787858	0.533802
MYH8	0.0277778	1.05343	0.814847	0.029654	0.981765	0.962125	0.028125	1.15955	0.600546
PXDNL	0.0284553	1.02871	0.9013	0.0345964	0.914142	0.806792	0.021875	1.01348	0.968772
PTPRB	0.0277778	0.991568	0.971769	0.0280066	0.631417	0.363713	0.0265625	1.10276	0.749972
ADGRL3	0.0264228	1.04883	0.834914	0.0181219	1.35303	0.515027	0.0265625	0.979006	0.945182
TENM1	0.0277778	0.675709	0.164905	0.0313015	0.447852	0.168923	0.01875	0.812002	0.589929
KEAP1	0.0311653	1.01598	0.942337	0.0329489	0.852839	0.688921	0.0328125	1.24082	0.416835
SACS	0.0291328	0.745971	0.247963	0.0230643	0.746574	0.566068	0.03125	0.856302	0.613277
SPHKAP	0.0284553	1.15233	0.52596	0.0280066	1.62873	0.193136	0.0234375	1.12411	0.715815
ABCB5	0.0257453	1.03791	0.870584	0.0329489	1.34992	0.357329	0.0234375	0.791472	0.515891
ZNF292	0.0264228	1.86543	0.00240377	0.0263591	1.62982	0.183643	0.0234375	2.11304	0.00927189
CPS1	0.0264228	0.863793	0.552808	0.0263591	0.579832	0.282853	0.03125	0.889405	0.702236
GOLGB1	0.0230352	1.12845	0.607089	0.0197694	1.56864	0.249309	0.0265625	0.913264	0.78798
HERC2	0.0277778	0.820088	0.408747	0.0164745	0.789329	0.685599	0.0421875	0.800408	0.415555
NIPBL	0.0284553	1.25153	0.292055	0.0280066	1.19005	0.65239	0.03125	1.38598	0.21808
PCDH10	0.0257453	1.01656	0.94687	0.0197694	1.376	0.485098	0.028125	1.13698	0.676601
ZNF804A	0.0250678	1.06367	0.802766	0.0313015	0.604378	0.3233	0.021875	1.37411	0.302492
MKI67	0.0237127	1.06968	0.784439	0.0197694	1.43939	0.425857	0.025	1.13123	0.687484
ASCC3	0.0277778	0.66804	0.111838	0.0164745	1.41292	0.497884	0.0375	0.552058	0.0649234
ATP10A	0.0264228	1.0069	0.976621	0.0164745	0.551363	0.403925	0.0359375	1.03682	0.895573
PARD3	0.0264228	1.65878	0.0204578	0.0247117	1.35553	0.46787	0.025	2.39671	0.00144602
VPS13D	0.0250678	0.94346	0.829998	0.0197694	0.809946	0.721123	0.025	1.00245	0.994553
DNAH2	0.0277778	0.941824	0.813972	0.0214168	1.61184	0.293464	0.0265625	0.874854	0.696832
FRY	0.0311653	1.03038	0.88606	0.0378913	1.16839	0.650184	0.021875	0.91827	0.782772
KMT2A	0.0284553	0.674216	0.13278	0.0197694	0.863821	0.772615	0.03125	0.581644	0.131452
SHANK2	0.0298103	1.17225	0.475406	0.029654	2.19232	0.0234382	0.0296875	0.667252	0.26042
TNR	0.0277778	1.23416	0.356837	0.0280066	0.796065	0.617529	0.028125	1.32802	0.357372
UTP20	0.0291328	0.878941	0.611205	0.0247117	0.81918	0.696575	0.0328125	1.00136	0.996639
TDG	0.0304878	0.813428	0.391194	0.0444811	0.555916	0.15913	0.0265625	1.11395	0.717837
FANCM	0.0298103	1.23457	0.3021	0.029654	1.1581	0.706041	0.03125	1.30155	0.303071
NSD1	0.0284553	1.09193	0.706446	0.0345964	1.08593	0.842876	0.028125	1.26205	0.413438
NALCN	0.0298103	0.660165	0.0916744	0.0280066	0.116397	0.0322294	0.0359375	0.769061	0.352897
LRFN5	0.0250678	1.60815	0.0476677	0.0247117	1.31979	0.541277	0.0265625	1.80987	0.0547693
DNAH1	0.0277778	1.33232	0.183357	0.014827	2.92046	0.0116651	0.028125	1.30772	0.363469
PRDM9	0.0196477	1.38706	0.269563	0.0230643	1.2651	0.57413	0.0046875	7.01069	0.00855472
VPS13A	0.0271003	1.02141	0.927645	0.0230643	1.02595	0.959851	0.03125	1.11012	0.712594
AKAP13	0.0271003	0.799294	0.377686	0.0247117	0.530883	0.276896	0.0265625	1.13137	0.676585
ASH1L	0.0210027	1.01592	0.953559	0.0181219	0.688682	0.522875	0.01875	1.76035	0.0797498
CNTN5	0.0271003	1.21292	0.388534	0.0313015	1.53752	0.190247	0.0203125	1.17966	0.636424
PPP1R9A	0.0250678	1.56038	0.0407319	0.029654	2.43388	0.00532914	0.021875	1.31907	0.388787
CFTR	0.0230352	1.46664	0.0956962	0.0197694	3.01574	0.00856575	0.025	1.10429	0.756957
DSP	0.0257453	0.7847	0.3558	0.0230643	0.509824	0.247857	0.025	0.860639	0.659092
EPHA5	0.0230352	0.76454	0.323728	0.0214168	0.58986	0.365452	0.025	0.963187	0.911376
RIF1	0.0264228	0.843838	0.503927	0.0362438	1.21809	0.546332	0.0140625	0.532734	0.212408
TEP1	0.0237127	1.54375	0.0636	0.0181219	1.14466	0.791812	0.0234375	1.4849	0.221915
CACNA1A	0.0291328	0.985142	0.947729	0.0214168	0.933675	0.892321	0.03125	1.36121	0.26346
ANKRD17	0.0284553	1.0093	0.967747	0.0263591	1.21217	0.62577	0.03125	0.892458	0.713772
COL14A1	0.0264228	1.10016	0.683975	0.0230643	0.660827	0.417578	0.01875	1.72373	0.0771679
TENM4	0.0223577	1.04116	0.877744	0.0181219	0.806646	0.722049	0.025	1.57866	0.123455
FLG2	0.0210027	0.545172	0.0713365	0.0214168	1.12256	0.799521	0.0234375	0.352879	0.0386706
HELZ2	0.0196477	1.23543	0.405931	0.014827	3.07524	0.00915254	0.025	0.779503	0.516305
LAMA3	0.0230352	0.551812	0.0511947	0.0214168	1.03894e-07	0.990228	0.025	0.862999	0.64853
FBN3	0.0230352	0.884767	0.674782	0.029654	0.478246	0.205107	0.0140625	1.01572	0.96992
SORCS1	0.0264228	1.20253	0.417443	0.0313015	1.13034	0.751241	0.0203125	1.13505	0.709151
UTRN	0.0271003	1.22735	0.347203	0.0263591	1.26892	0.566065	0.028125	1.14043	0.647718
ZNF318	0.0230352	1.37007	0.179552	0.0214168	1.02461	0.958587	0.0265625	1.79709	0.0400193
BRINP3	0.0257453	0.990289	0.967476	0.029654	0.780956	0.58594	0.0265625	0.963809	0.904429
LRRK2	0.0216802	1.12946	0.63111	0.0230643	1.23276	0.614751	0.0203125	1.0731	0.843921
NBAS	0.0210027	0.959352	0.878564	0.0214168	0.766779	0.649537	0.0203125	0.984981	0.964607
PREX2	0.0223577	0.852083	0.51772	0.00823723	2.20359	0.178061	0.034375	0.71998	0.264628
ATM	0.0277778	1.15775	0.50977	0.0280066	1.3575	0.428716	0.028125	0.998063	0.994974
CASP8	0.0237127	1.24035	0.369557	0.0181219	1.32058	0.584688	0.03125	1.32841	0.3194
CDH9	0.0257453	1.21761	0.365897	0.0214168	1.07268	0.877733	0.03125	1.36081	0.244274
OTOGL	0.0243902	0.899514	0.677041	0.0214168	0.620277	0.41335	0.025	1.23897	0.489432
TENM3	0.0237127	1.61907	0.035081	0.0280066	1.42788	0.355947	0.0234375	1.51808	0.197679
LRRC7	0.0257453	0.728914	0.212625	0.0181219	0.939227	0.902524	0.0328125	0.758977	0.367907
TDRD6	0.0264228	0.830133	0.438181	0.0280066	0.81303	0.619746	0.03125	0.661955	0.199499
SLITRK3	0.0243902	1.00654	0.977813	0.014827	0.734082	0.596315	0.034375	1.30257	0.31677
SVEP1	0.0237127	1.09927	0.678992	0.0230643	2.431	0.0116885	0.0265625	0.749475	0.369303
DCDC1	0.0257453	0.88562	0.642261	0.0313015	0.826998	0.67521	0.021875	0.945496	0.875666
CACNA1H	0.0264228	1.01198	0.962549	0.0230643	0.888324	0.816116	0.0234375	1.13867	0.700489
CUL3	0.0230352	1.02483	0.920691	0.0164745	0.735198	0.598238	0.025	1.03797	0.90774
SDK1	0.0271003	1.10769	0.661942	0.0280066	1.32538	0.467935	0.021875	1.27428	0.453117
TMEM132C	0.0230352	2.09314	0.000708571	0.0197694	2.23691	0.0408746	0.028125	2.09489	0.0111623
TGFBR2	0.0291328	0.864291	0.578211	0.0345964	0.723744	0.436886	0.01875	1.07876	0.854074
CCDC168	0.0230352	0.963848	0.888199	0.0214168	0.718544	0.51906	0.021875	1.03076	0.932755
PLCH1	0.0257453	0.651461	0.159918	0.0280066	0.281249	0.0745669	0.0234375	1.20506	0.583295
REV3L	0.0250678	1.25283	0.310514	0.0230643	1.94881	0.0660969	0.025	0.881997	0.710505
CCDC141	0.0250678	0.802262	0.416765	0.0280066	0.818945	0.632791	0.0203125	1.08016	0.830713
DNHD1	0.0243902	1.08808	0.71781	0.0164745	0.530408	0.373082	0.025	1.29093	0.386849
BPTF	0.0250678	1.22217	0.377731	0.0230643	0.555792	0.314584	0.0265625	1.72571	0.0456537
ZNF831	0.0257453	1.05436	0.830471	0.029654	0.569948	0.26764	0.0234375	1.75993	0.0700737
CHD7	0.0237127	1.099	0.693738	0.0131796	0.738647	0.670742	0.0328125	1.17329	0.573892
CNTN6	0.0223577	1.41388	0.120384	0.0181219	2.09999	0.0750144	0.025	1.05421	0.864139
EPHA6	0.0257453	1.17959	0.445041	0.0247117	1.8812	0.0803908	0.0265625	1.0705	0.817901
HIVEP1	0.0216802	1.2626	0.357934	0.0197694	1.05433	0.907351	0.0203125	1.52613	0.214878
KIF26B	0.0277778	0.935747	0.765372	0.0181219	0.95248	0.925029	0.0359375	1.0925	0.729864
LAMA1	0.0243902	1.21466	0.4597	0.0263591	0.642151	0.448441	0.01875	1.7439	0.123145
CEP192	0.0189702	1.51696	0.112227	0.0214168	2.10369	0.0557027	0.0171875	1.09638	0.823767
ANKRD11	0.0223577	0.94018	0.826161	0.014827	0.277787	0.201783	0.025	1.27408	0.454062
FNDC1	0.0230352	0.803456	0.454275	0.0313015	0.760853	0.548703	0.0171875	1.01492	0.971353
FER1L6	0.0250678	0.965377	0.889586	0.029654	0.672711	0.386444	0.021875	1.33684	0.366397
GRIN2A	0.0223577	0.641771	0.145756	0.0247117	0.419588	0.136095	0.015625	0.818508	0.627414
PRKDC	0.0216802	1.51636	0.0779797	0.0164745	2.23885	0.0554717	0.01875	1.3907	0.33704
SPTBN4	0.0243902	0.872351	0.614219	0.0197694	0.724303	0.580288	0.025	1.29867	0.416636
ZNF521	0.0264228	1.08453	0.727797	0.0214168	0.408355	0.20862	0.0328125	1.24441	0.422962
ADAMTS12	0.0210027	0.475852	0.0369716	0.0214168	0.366811	0.160607	0.021875	0.504498	0.130405
BOD1L1	0.0250678	0.931575	0.786763	0.0247117	1.2263	0.625173	0.025	0.540422	0.172702
MAP1A	0.0223577	1.02864	0.91145	0.0230643	1.89654	0.0974166	0.01875	0.644673	0.288377
UBR5	0.0223577	1.90765	0.0020222	0.0197694	1.86273	0.137374	0.0234375	1.54443	0.12551
SDK2	0.0230352	1.26655	0.337364	0.0197694	0.443112	0.253035	0.025	1.57638	0.138527
COL19A1	0.0223577	1.11566	0.666316	0.0181219	0.508293	0.341581	0.025	1.16424	0.637147
DLC1	0.0271003	1.043	0.857181	0.0280066	1.44508	0.34104	0.0234375	0.819597	0.561741
KCNT2	0.0223577	0.973401	0.920838	0.014827	0.899289	0.881967	0.028125	0.977921	0.94492
SCN9A	0.0264228	1.3651	0.182961	0.0280066	0.74295	0.556927	0.021875	1.71097	0.0821372
FN1	0.0203252	1.14215	0.63629	0.0214168	0.664112	0.484219	0.01875	1.48251	0.274154
PRR14L	0.0210027	1.0208	0.939571	0.0115321	0.785619	0.735535	0.0203125	0.887065	0.755309
HRNR	0.0210027	1.27895	0.319811	0.0214168	1.14544	0.765269	0.0203125	1.44744	0.263867
SRRM2	0.0223577	1.21043	0.427858	0.014827	0.725251	0.595458	0.0265625	1.27728	0.425323
COL3A1	0.0237127	1.08671	0.735846	0.0230643	0.844516	0.710701	0.025	1.55637	0.135544
CELSR1	0.0216802	1.46993	0.118916	0.0214168	1.95304	0.110643	0.0234375	1.64278	0.124736
SZT2	0.0223577	1.27149	0.344395	0.0164745	0.601163	0.475167	0.021875	1.66001	0.118576
UBR4	0.0216802	0.806325	0.502558	0.0280066	0.428287	0.148622	0.0140625	1.79329	0.158523
ADGB	0.0237127	0.764747	0.339679	0.0247117	0.532389	0.217469	0.021875	0.763765	0.482999
ANK3	0.0257453	0.590749	0.0607818	0.0263591	0.259209	0.0584964	0.028125	0.681886	0.257439
SMG1	0.0250678	1.38754	0.150288	0.0313015	0.979285	0.957171	0.021875	1.96287	0.023044
CTNNA3	0.0264228	0.858722	0.527473	0.0197694	0.391715	0.187524	0.0265625	0.657763	0.221865
GRIK2	0.0230352	0.674217	0.196168	0.0313015	0.785832	0.59812	0.0171875	0.570539	0.215157
NRK	0.0264228	0.913665	0.714471	0.029654	0.93758	0.87665	0.021875	0.550863	0.149103
PLCB1	0.0257453	1.23546	0.3319	0.029654	0.888139	0.761699	0.0265625	1.33084	0.312305
REG3A	0.0284553	1.4002	0.0949349	0.0362438	1.57172	0.136173	0.0296875	1.36383	0.257544
RUNX1T1	0.0271003	1.17228	0.496433	0.0280066	0.426338	0.14349	0.021875	1.79848	0.0463888
VWDE	0.0223577	0.894036	0.669059	0.0164745	0.562093	0.417699	0.0296875	1.01585	0.957564
ATR	0.0243902	0.893015	0.627465	0.0230643	0.392229	0.188413	0.0265625	0.985384	0.957052
SETX	0.0196477	0.8891	0.664861	0.0164745	1.52588	0.314846	0.0234375	0.83199	0.608134
ZNF638	0.0203252	1.11006	0.689825	0.0197694	0.876551	0.795241	0.021875	1.3079	0.403681
MED12L	0.0223577	0.850538	0.537127	0.0164745	1.40227	0.457919	0.0234375	0.483331	0.0784316
DMXL1	0.0216802	1.16958	0.538439	0.0280066	1.77081	0.11372	0.0171875	0.711295	0.41338
AFF3	0.0216802	1.38317	0.165513	0.0214168	0.879241	0.800767	0.0203125	1.27827	0.448853
GNAS	0.0230352	0.971697	0.918468	0.0214168	0.607504	0.486055	0.0203125	1.32547	0.381542
KLHL1	0.0230352	0.931512	0.786925	0.0164745	0.393041	0.189826	0.0203125	1.40658	0.315183
MYLK	0.0243902	1.09906	0.695004	0.0181219	1.02383	0.963061	0.028125	1.14602	0.656832
SLC4A10	0.0237127	0.622636	0.122305	0.0230643	0.736135	0.5454	0.01875	0.589474	0.239181
TEX15	0.0230352	1.10244	0.693171	0.0164745	1.41027	0.519502	0.028125	1.30771	0.364647
ARID1A	0.0216802	0.739864	0.302063	0.0197694	0.681164	0.511516	0.021875	0.917922	0.811205
CUL9	0.0189702	1.36855	0.231734	0.0197694	0.938045	0.899457	0.01875	1.56786	0.185822
MGAM	0.0237127	1.13766	0.634031	0.029654	0.948518	0.907451	0.015625	1.56738	0.244416
C6	0.0223577	0.520804	0.0528996	0.00988468	0.825364	0.849393	0.025	0.608026	0.193459
CENPE	0.0257453	1.17385	0.471221	0.0247117	0.85765	0.735998	0.0296875	1.41637	0.187918
FREM3	0.0237127	1.06668	0.782403	0.00823723	0.517836	0.51213	0.034375	1.01149	0.966632
MORC1	0.0210027	0.908915	0.734464	0.0214168	0.850163	0.748326	0.0171875	0.476676	0.146458
GRM3	0.0243902	0.750495	0.306221	0.0247117	1.03975	0.931845	0.028125	0.703116	0.325856
PCDH17	0.0216802	1.3694	0.203692	0.0214168	1.06711	0.877743	0.0171875	1.57384	0.236644
ZBBX	0.0210027	1.78102	0.00950201	0.0230643	1.28093	0.552519	0.021875	2.38219	0.00160217
ABCC9	0.0216802	0.990631	0.972357	0.0247117	1.91673	0.0805626	0.01875	0.658403	0.355487
ADCY8	0.0230352	0.720558	0.226424	0.0164745	0.248644	0.165769	0.0328125	0.737513	0.322122
ANKRD30B	0.0250678	0.958919	0.861311	0.014827	1.00281	0.99561	0.0328125	0.86799	0.645542
CDH7	0.0223577	0.931917	0.801919	0.0280066	1.31859	0.506612	0.0171875	0.781484	0.550831
CNOT1	0.0243902	0.785	0.379744	0.014827	0.58177	0.446475	0.0265625	1.12876	0.707238
RTL1	0.0182927	1.08956	0.743934	0.0214168	0.888577	0.796639	0.0171875	0.903625	0.791454
ZNF423	0.0203252	1.20159	0.456446	0.0131796	1.06687	0.911567	0.028125	1.28066	0.383876
ACAN	0.0203252	1.0172	0.947973	0.0214168	0.949768	0.918896	0.01875	0.990273	0.978244
TNIK	0.0223577	0.667989	0.151515	0.029654	0.663498	0.370474	0.0203125	0.808966	0.55585
NEXMIF	0.0216802	0.900736	0.689665	0.0131796	0.919765	0.907946	0.0265625	0.780143	0.46242
MAP2	0.0216802	0.846621	0.553733	0.0247117	0.533336	0.281148	0.0203125	0.87704	0.71786
MYO9A	0.0243902	0.724424	0.233777	0.0263591	0.916995	0.848798	0.01875	0.598409	0.214597
ADAMTS16	0.0223577	0.733708	0.27012	0.0263591	0.783799	0.593698	0.0203125	0.713227	0.377334
KIF21A	0.0196477	0.958434	0.884338	0.0247117	0.935421	0.883622	0.0125	0.704419	0.488346
KNDC1	0.0216802	0.861803	0.582223	0.0164745	1.05813e-07	0.990962	0.0265625	1.20594	0.52526
LAMB4	0.0216802	0.602615	0.11227	0.0181219	0.205684	0.114789	0.0265625	0.79304	0.516979
LOXHD1	0.0169377	1.11569	0.698774	0.014827	0.474872	0.300962	0.015625	1.58108	0.183785
NCOR2	0.0203252	0.87913	0.659675	0.014827	0.267318	0.189054	0.021875	1.39489	0.32831
TLN2	0.0216802	1.38457	0.153915	0.014827	0.603659	0.479276	0.028125	1.76512	0.0268306
TPR	0.0223577	0.779773	0.357584	0.0181219	0.387594	0.183295	0.021875	0.719102	0.388334
MYH6	0.0243902	1.26243	0.345367	0.029654	2.0162	0.0426659	0.01875	1.55319	0.220531
PCDH11X	0.0162602	0.425002	0.0577357	0.0115321	0.370705	0.322967	0.0109375	0.773669	0.658746
PLCE1	0.0216802	0.787838	0.414212	0.0197694	0.401857	0.200056	0.025	1.10318	0.761236
SPAG17	0.0230352	0.781981	0.362953	0.0164745	0.832943	0.717708	0.021875	0.82848	0.59881
TTC28	0.0250678	1.04132	0.859142	0.0181219	0.704146	0.549405	0.03125	0.943158	0.842727
UNC5C	0.0271003	0.695806	0.180053	0.0214168	0.40492	0.203897	0.03125	1.06551	0.82929
WNK1	0.0223577	0.700319	0.188259	0.014827	0.703012	0.624351	0.025	0.718242	0.327764
CHD8	0.0189702	1.02675	0.931112	0.0230643	1.08786	0.853479	0.0125	1.2328	0.677832
STXBP5L	0.0196477	1.70111	0.0366393	0.0230643	1.28797	0.578663	0.015625	1.4541	0.365544
MYO10	0.0230352	1.23624	0.375389	0.0247117	0.8464	0.71378	0.0203125	1.27377	0.474281
PTPRT	0.0210027	1.04344	0.879499	0.0263591	0.515958	0.256967	0.0203125	1.7598	0.0802197
NCKAP5	0.0196477	1.43971	0.152057	0.0214168	1.09908	0.835688	0.015625	1.65682	0.162735
PIEZO2	0.0230352	1.15111	0.580953	0.014827	1.57524	0.317923	0.0265625	1.18981	0.596225
ADAMTSL1	0.0196477	0.944852	0.852427	0.0247117	1.23287	0.650256	0.015625	1.04569	0.913881
C10orf71	0.0216802	0.752263	0.329343	0.014827	1.08083	0.878415	0.01875	0.635876	0.31549
CHD6	0.0169377	1.05594	0.847443	0.0230643	1.61021	0.219285	0.0171875	0.723286	0.440359
MYH14	0.0223577	0.973599	0.921168	0.0197694	0.230181	0.143003	0.025	1.39976	0.297024
PCNT	0.0216802	1.19431	0.498411	0.0230643	0.750228	0.574324	0.01875	1.73202	0.105473
ASXL1	0.0230352	0.864105	0.631645	0.0345964	0.973903	0.949396	0.0140625	1.0278	0.951555
ATP13A5	0.0230352	0.813048	0.478359	0.0214168	0.415899	0.217732	0.0234375	1.10482	0.780872
NBEAL1	0.0182927	1.40466	0.209373	0.014827	0.309602	0.242499	0.0234375	2.48659	0.00151849
SETD1B	0.0216802	1.2608	0.351054	0.0197694	2.05128	0.0624201	0.01875	1.07723	0.84159
TBCEL-TECTA	0.0155827	0.966945	0.912125	0.014827	1.08188	0.876673	0.0140625	0.753215	0.57394
TMEM132D	0.0210027	0.581926	0.0756162	0.0214168	0.875774	0.794216	0.021875	0.48703	0.0812201
DCAF4L2	0.0203252	1.16703	0.533311	0.0131796	0.528759	0.376286	0.025	1.1947	0.566686
GREB1	0.0169377	0.744624	0.356441	0.0164745	1.84932	0.178322	0.0171875	0.449865	0.113168
KIF13B	0.0243902	1.16226	0.531896	0.0263591	1.26094	0.578925	0.0203125	1.36785	0.358449
ZNF462	0.0230352	1.41333	0.150664	0.0247117	1.1665	0.7141	0.01875	2.22245	0.0136046
F5	0.0203252	1.4172	0.145294	0.0181219	1.2558	0.619435	0.0203125	1.49342	0.213996
ADGRG4	0.0203252	0.782435	0.422959	0.0247117	0.873419	0.790432	0.0125	0.704864	0.488898
CACNA1B	0.0182927	1.42126	0.180062	0.0230643	1.69327	0.173705	0.015625	1.38374	0.396863
FRYL	0.0216802	1.20583	0.489009	0.0230643	0.518226	0.355785	0.0203125	1.65488	0.116839
HEATR1	0.0196477	1.12441	0.666394	0.0164745	0.860914	0.800732	0.01875	1.46578	0.259125
KMT2E	0.0210027	1.39	0.183206	0.0181219	1.93847	0.146468	0.0203125	0.713231	0.413667
NUMA1	0.0176152	0.634515	0.231909	0.0181219	0.260999	0.180538	0.0140625	0.963919	0.94186
PTPRM	0.0210027	1.05942	0.838396	0.0230643	0.585988	0.358633	0.01875	1.63891	0.167923
ACACB	0.0182927	1.18796	0.541034	0.0197694	0.814708	0.727544	0.0171875	1.59293	0.172638
SLITRK5	0.0210027	1.02246	0.93731	0.0197694	0.47959	0.302219	0.015625	1.00356	0.993186
SYTL2	0.0162602	0.851824	0.653301	0.0214168	0.726277	0.584793	0.009375	1.48901	0.378457
CACNA1C	0.0237127	0.64606	0.120168	0.0164745	1.67802	0.316129	0.0328125	0.481704	0.0413802
CENPF	0.0189702	0.423252	0.0561077	0.0263591	0.386247	0.181301	0.009375	0.397477	0.195419
CEP295	0.0210027	0.635966	0.136937	0.0181219	0.411869	0.213033	0.021875	0.69961	0.349607
MYH10	0.0210027	0.741798	0.289459	0.0181219	1.30948	0.59576	0.0265625	0.6919	0.282182
OTOG	0.0230352	0.682277	0.173968	0.0263591	0.300578	0.0912404	0.025	1.01639	0.95795
PLXNB2	0.0210027	1.43379	0.184574	0.0247117	0.986144	0.978031	0.0171875	2.65509	0.00429941
RICTOR	0.0203252	1.03879	0.892515	0.0230643	0.862291	0.74522	0.0171875	1.53229	0.267012
SPTB	0.0223577	1.10038	0.714909	0.0230643	0.54307	0.295532	0.0234375	1.57173	0.140942
TRPM3	0.0203252	0.46318	0.0429273	0.0197694	0.38716	0.18291	0.0171875	0.349333	0.0703373
RP1L1	0.0216802	0.57049	0.0951685	0.0247117	0.35305	0.074782	0.021875	0.812246	0.61521
ADAMTS18	0.0230352	1.10307	0.690558	0.0214168	1.4088	0.450297	0.025	0.857049	0.649337
IRF2BPL	0.0169377	0.640444	0.210961	0.0214168	0.406061	0.205562	0.0171875	0.827999	0.647812
LAMA4	0.0196477	1.19766	0.463591	0.0131796	1.44564	0.47077	0.025	1.1968	0.558273
MEGF8	0.0196477	1.24287	0.393228	0.0214168	1.40275	0.417574	0.015625	1.26915	0.510818
ABCA4	0.0182927	1.16427	0.588603	0.0230643	1.30598	0.529294	0.009375	0.952093	0.922403
HECW1	0.0210027	1.07185	0.791526	0.0164745	0.735462	0.603735	0.01875	1.03093	0.932408
IFT140	0.0189702	1.03883	0.905867	0.0247117	0.62377	0.357656	0.0140625	2.49528	0.044815
PTPRQ	0.0230352	1.18431	0.469982	0.0247117	1.83536	0.0940852	0.0265625	0.897123	0.736682
SCN11A	0.0196477	1.12079	0.664833	0.0131796	1.6155	0.347175	0.0234375	0.994846	0.988049
AKAP6	0.0189702	1.3842	0.214049	0.0164745	1.39544	0.511923	0.0203125	1.37859	0.345039
BRWD3	0.0216802	0.979409	0.938771	0.0214168	1.50371	0.336558	0.01875	1.02534	0.947864
CAD	0.0189702	0.887305	0.694575	0.0181219	0.690224	0.524371	0.01875	0.905766	0.810523
DOCK2	0.0182927	0.862056	0.611234	0.014827	0.884673	0.833621	0.0234375	0.73346	0.418846
KTN1	0.0210027	0.757237	0.384139	0.029654	0.4868	0.216784	0.0140625	0.789919	0.60321
LRRTM1	0.0210027	0.412507	0.0199983	0.0181219	0.250956	0.168745	0.0203125	0.598265	0.212421
NCOR1	0.0203252	0.671893	0.191867	0.0197694	1.3138	0.547743	0.0203125	0.661619	0.318322
CRYBG3	0.0210027	0.976325	0.931975	0.0230643	0.931969	0.889662	0.0203125	1.22749	0.567373
CUX2	0.0189702	0.840349	0.605967	0.0230643	0.630123	0.432102	0.0140625	1.26014	0.6086
DOP1A	0.0203252	0.941459	0.817712	0.0214168	1.31047	0.516325	0.0203125	0.551337	0.149413
DPP10	0.0182927	1.20851	0.469958	0.0164745	1.47944	0.441332	0.0171875	1.17978	0.645073
DPP6	0.0216802	0.824716	0.462855	0.0214168	1.31838	0.507217	0.028125	0.686578	0.266497
GRIN3A	0.0210027	0.685104	0.235803	0.0263591	0.798913	0.622083	0.015625	0.575847	0.27369
PRRC2C	0.0176152	1.2731	0.372319	0.014827	0.308528	0.242117	0.021875	1.79964	0.04616
SPEG	0.0182927	0.989562	0.971342	0.014827	0.864106	0.80246	0.01875	1.4123	0.33654
DMXL2	0.0203252	0.756668	0.3206	0.0115321	0.349802	0.296471	0.0296875	0.836078	0.559968
MMP16	0.0182927	0.778716	0.43316	0.0181219	0.696068	0.53401	0.01875	0.808821	0.607784
NLGN1	0.0189702	0.704811	0.251904	0.0181219	0.921957	0.872773	0.01875	0.547919	0.14885
PKD1L1	0.0176152	0.843488	0.559693	0.0181219	0.7408	0.558738	0.0171875	0.705018	0.396501
BRCA1	0.0203252	0.937978	0.81964	0.0247117	1.84525	0.114068	0.01875	0.553723	0.190417
MGA	0.0210027	1.0825	0.762207	0.014827	1.21445	0.705643	0.0234375	1.29234	0.427747
HECW2	0.0223577	0.776611	0.352097	0.0164745	0.4608	0.203346	0.0265625	1.04811	0.884157
TDRD15	0.0210027	0.846229	0.553236	0.0280066	0.576785	0.277662	0.021875	1.00106	0.997521
CFAP54	0.0176152	0.92279	0.792691	0.0247117	0.901617	0.821077	0.0171875	0.909208	0.817866
ANK1	0.0162602	0.845525	0.600139	0.0197694	1.29825	0.571765	0.0125	0.618236	0.340409
CELSR3	0.0176152	0.669355	0.209533	0.0164745	0.723908	0.584868	0.0203125	0.586741	0.196102
FCGBP	0.0237127	1.63412	0.0237884	0.0214168	0.962555	0.932961	0.028125	1.89547	0.0195245
PTPRS	0.0203252	1.1987	0.490524	0.0164745	0.993188	0.990656	0.0203125	1.79106	0.0587768
RASA1	0.0203252	0.741048	0.324857	0.0181219	0.426675	0.232246	0.0234375	0.778888	0.514292
ROS1	0.0169377	1.06097	0.846643	0.0230643	1.06393	0.892959	0.0140625	0.745049	0.55916
SHANK1	0.0223577	0.855235	0.563023	0.0181219	0.834055	0.721551	0.0265625	1.0006	0.998587
ATP10D	0.0189702	2.11406	0.00341118	0.0230643	1.26218	0.621193	0.015625	3.27618	0.000586531
ZNF407	0.0162602	0.765849	0.48443	0.0214168	0.94632	0.913713	0.0109375	0.973587	0.963331
ZZEF1	0.0210027	0.784435	0.405523	0.0230643	0.507264	0.244175	0.0171875	0.652866	0.345451
CDH12	0.0182927	0.740201	0.347722	0.0197694	0.798	0.698778	0.01875	0.687607	0.371562
EP400	0.0210027	1.41792	0.145639	0.0197694	0.436682	0.24434	0.0234375	2.09342	0.00797413
HDAC9	0.0196477	0.639443	0.183492	0.0230643	0.803827	0.667269	0.0140625	0.430072	0.146802
IGSF10	0.0203252	0.94661	0.850826	0.0230643	1.17598	0.72138	0.01875	1.01084	0.977537
MTOR	0.0196477	0.764758	0.379032	0.0164745	1.73361	0.18698	0.0234375	0.553357	0.191191
CACNA2D1	0.0176152	1.23512	0.471494	0.0164745	0.665032	0.567396	0.0125	1.42137	0.398897
CDC42BPA	0.0169377	1.14508	0.643553	0.0131796	1.56754	0.37767	0.015625	1.64816	0.19263
CDH6	0.0230352	0.677076	0.199753	0.0230643	0.409043	0.209766	0.0203125	0.799176	0.557733
COL4A4	0.0162602	1.20721	0.519395	0.0247117	1.19464	0.668525	0.0140625	1.24501	0.594836
MYT1L	0.0203252	1.21664	0.454615	0.0197694	0.612325	0.400439	0.0171875	1.64759	0.163647
POLQ	0.0196477	1.29159	0.346729	0.00988468	1.06927	0.925231	0.025	1.51445	0.222323
KIF1A	0.0210027	1.46874	0.0996423	0.0131796	1.57837	0.368339	0.028125	1.34113	0.318843
ZNF208	0.0182927	0.931905	0.789239	0.00658979	2.62939	0.178629	0.025	0.910205	0.760773
JMJD1C	0.0196477	0.667527	0.184801	0.014827	0.244927	0.160961	0.025	0.703614	0.32696
KIAA1549	0.0196477	1.42779	0.175518	0.0131796	0.370723	0.322666	0.028125	1.93971	0.0225385
SPEF2	0.0196477	0.985863	0.96108	0.0214168	0.599245	0.379318	0.015625	1.16258	0.714931
TOGARAM1	0.0182927	1.69591	0.0288145	0.0131796	0.649629	0.485572	0.0234375	2.29943	0.00347152
TSPOAP1	0.0196477	0.752836	0.37375	0.0181219	0.212117	0.122255	0.0171875	1.48335	0.270913
UNC79	0.0223577	1.25678	0.327442	0.0230643	1.35789	0.460688	0.0234375	1.31277	0.376818
ZFC3H1	0.0189702	1.70121	0.0198051	0.0131796	2.5011	0.0278762	0.0203125	1.51787	0.175399
BAP1	0.0189702	1.02379	0.926453	0.0131796	0.618077	0.499971	0.0265625	1.02225	0.941161
CHD9	0.0189702	1.19019	0.535415	0.0197694	0.942064	0.9063	0.0203125	1.09956	0.804258
HTT	0.0196477	1.38159	0.155809	0.0164745	2.79278	0.00821156	0.01875	0.872247	0.703387
KIAA1210	0.0189702	0.91543	0.753995	0.0164745	0.877483	0.82402	0.0234375	0.963539	0.913613
NRXN2	0.0196477	1.00107	0.996616	0.0181219	1.13272	0.783681	0.01875	0.781479	0.491366
SAMD9	0.0155827	0.684993	0.293606	0.0164745	0.785996	0.680093	0.0140625	0.571295	0.330805
ZEB2	0.0210027	0.627527	0.144595	0.0214168	1.32534	0.539113	0.0171875	0.467352	0.130523
ITPR2	0.0210027	0.577285	0.0855859	0.0230643	0.650207	0.401175	0.0171875	0.537797	0.169584
ITPRID1	0.0196477	0.744446	0.333563	0.0181219	0.855273	0.789548	0.0171875	0.653217	0.3466
LRRC4C	0.0182927	1.15672	0.604618	0.0230643	2.50158	0.0128207	0.0140625	0.417008	0.132029
NLRP3	0.0210027	0.715321	0.270825	0.0247117	0.953018	0.915967	0.0171875	0.461183	0.12409
PCSK5	0.0169377	0.906675	0.758657	0.0181219	0.784477	0.677542	0.0171875	1.2604	0.545108
PLXNA2	0.0176152	0.817509	0.528549	0.0181219	0.691886	0.52907	0.01875	0.878033	0.753068
PLXND1	0.0189702	1.12696	0.670263	0.0263591	1.47162	0.316288	0.0140625	0.680657	0.445019
RGS7	0.0223577	0.906417	0.690018	0.0181219	0.925649	0.865675	0.025	0.800235	0.510417
TRIOBP	0.0189702	0.78183	0.441818	0.0131796	0.706554	0.626101	0.021875	0.633892	0.314039
PRDM2	0.0189702	0.564916	0.0745454	0.0181219	1.52437	0.357189	0.0171875	0.396005	0.0675835
STAB2	0.0182927	1.38784	0.213608	0.0164745	1.42209	0.444412	0.015625	1.27169	0.534765
ARID1B	0.0162602	1.31926	0.291608	0.0115321	2.58792	0.0621758	0.0234375	1.25675	0.457122
FAM47A	0.0176152	0.491254	0.0640018	0.0181219	0.6724	0.496241	0.0140625	0.350637	0.132381
MAST4	0.0196477	1.14072	0.627883	0.0164745	1.65715	0.270094	0.0140625	0.962325	0.926316
NRAP	0.0169377	1.07433	0.784558	0.00823723	1.10237	0.892949	0.0203125	0.955132	0.892134
SCN4A	0.0196477	0.98197	0.946344	0.0197694	1.17027	0.729648	0.021875	0.865361	0.686653
USF3	0.0176152	0.94873	0.862879	0.014827	0.899179	0.881351	0.0125	0.758746	0.54016
CELSR2	0.0142276	0.801287	0.510819	0.0115321	1.69628	0.36476	0.0171875	0.768201	0.523648
DYSF	0.0189702	1.16687	0.583262	0.0164745	0.999413	0.999198	0.015625	1.75635	0.117394
FREM1	0.0210027	0.943497	0.81859	0.014827	1.6992	0.211931	0.021875	0.662899	0.281409
HIVEP2	0.0182927	0.808674	0.466821	0.0131796	0.479904	0.30453	0.0203125	0.840006	0.649296
MED1	0.0182927	0.916161	0.755188	0.0214168	0.848272	0.745311	0.015625	1.07369	0.842851
WDR17	0.0210027	1.19567	0.499322	0.0247117	1.27697	0.52771	0.0171875	1.67929	0.175021
ATG2B	0.0176152	0.660174	0.19324	0.014827	0.627141	0.512407	0.01875	0.626556	0.257593
ATRX	0.0189702	1.10922	0.713122	0.00988468	0.798019	0.752717	0.021875	0.975583	0.948816
F8	0.0169377	0.970935	0.931532	0.0181219	0.816709	0.730974	0.009375	2.182	0.178612
KIAA1549L	0.0216802	1.10488	0.72266	0.029654	1.19675	0.640929	0.0125	1.29382	0.569061
SMARCA4	0.0189702	0.543846	0.11332	0.0345964	0.461252	0.127288	0.0078125	0.497189	0.339286
SVIL	0.0128726	1.28872	0.427338	0.0131796	0.885467	0.836005	0.0140625	1.11354	0.811558
ACSS3	0.0210027	0.738707	0.300568	0.0181219	1.12409	0.819347	0.0234375	0.667563	0.292706
ARHGEF17	0.0169377	1.13931	0.655465	0.014827	1.46088	0.515522	0.015625	1.11649	0.773876
ATAD2	0.0210027	0.941836	0.837089	0.0247117	0.792009	0.644921	0.015625	0.828001	0.675501
CUX1	0.0169377	0.977094	0.942247	0.0181219	1.0472	0.927494	0.0140625	1.16832	0.707027
GRM1	0.0162602	0.77094	0.4389	0.0230643	1.44642	0.374442	0.0109375	0.534639	0.281345
KCNQ3	0.0196477	1.15409	0.584522	0.0115321	0.770115	0.713858	0.01875	0.947318	0.887488
GPR158	0.0182927	2.15514	0.00371977	0.014827	5.26581	0.000323832	0.01875	1.91228	0.0769612
PLCL1	0.0169377	0.807297	0.550807	0.0181219	0.976555	0.967631	0.0125	0.574571	0.350459
PRKD1	0.0196477	1.22537	0.470618	0.0263591	2.91004	0.00189663	0.0171875	0.533625	0.21416
RFX6	0.0162602	1.11981	0.698293	0.0131796	1.04519	0.939626	0.0171875	0.976624	0.950793
SPATA31D1	0.0176152	1.88538	0.0104813	0.014827	1.54698	0.458841	0.021875	1.62715	0.113386
MUC6	0.0196477	0.970514	0.915445	0.00823723	0.445189	0.420366	0.01875	0.948786	0.898522
ATAD2B	0.0196477	1.26059	0.377646	0.0214168	0.817375	0.699731	0.0171875	1.45433	0.297062
FLNA	0.0162602	1.44849	0.175183	0.00988468	0.546634	0.549874	0.01875	1.59386	0.153566
KIDINS220	0.0196477	1.06919	0.812223	0.0164745	0.806973	0.714491	0.0171875	2.10276	0.0287772
ZEB1	0.0182927	0.682509	0.232587	0.0181219	0.585722	0.359371	0.0171875	0.687383	0.409121
AGRN	0.0203252	0.979832	0.942268	0.0214168	0.632041	0.436507	0.0171875	1.36556	0.387024
ATP10B	0.0149051	0.821122	0.56259	0.014827	1.10106	0.852443	0.0125	0.778115	0.663862
CHD4	0.0182927	1.23963	0.443873	0.0115321	0.835573	0.800795	0.0203125	1.21902	0.60538
DLG2	0.0162602	0.814361	0.521299	0.0131796	0.726962	0.654561	0.015625	0.649822	0.341565
SORBS2	0.0149051	1.2384	0.464829	0.0131796	1.10805	0.860902	0.015625	1.17862	0.668957
CDH11	0.0176152	0.939515	0.824351	0.0131796	1.69363	0.29872	0.01875	0.768588	0.492044
DOCK5	0.0162602	1.01032	0.973105	0.00988468	0.393348	0.353146	0.025	1.33962	0.363729
GCN1	0.0182927	0.805003	0.542978	0.0131796	0.811893	0.771069	0.015625	0.9372	0.897762
PIKFYVE	0.0182927	0.502878	0.0539201	0.014827	9.93185e-08	0.992856	0.01875	0.782389	0.496247
STAG1	0.0169377	0.636305	0.238532	0.0197694	1.18975e-07	0.991825	0.015625	1.21902	0.630936
ANKHD1	0.0182927	1.41253	0.202985	0.014827	0.969107	0.957352	0.0171875	1.52681	0.27086
CCDC40	0.0189702	0.731229	0.285693	0.014827	1.29383	0.573673	0.0203125	0.453875	0.0812367
LEPR	0.0182927	0.602774	0.155207	0.0181219	0.32503	0.262508	0.01875	0.671617	0.335441
LMO7	0.0176152	1.35344	0.233366	0.00988468	1.0594	0.93602	0.0234375	1.31146	0.379106
MAGEC3	0.0189702	0.804481	0.474944	0.0181219	0.884132	0.832772	0.0234375	0.873201	0.704745
MAGI2	0.0169377	0.69015	0.298241	0.0197694	0.21645	0.127502	0.0109375	0.857778	0.760768
MYO7B	0.0176152	0.823357	0.545856	0.0230643	0.619116	0.351108	0.0140625	1.0331	0.942626
PCNX1	0.0142276	1.17984	0.623394	0.0115321	1.09679	0.896942	0.0125	1.43003	0.432
PCNX2	0.0135501	1.45284	0.202823	0.00988468	1.20894	0.745923	0.0171875	1.93277	0.052939
PDE3A	0.0162602	1.43587	0.197626	0.0131796	1.54026	0.461593	0.021875	1.41781	0.303774
MTUS2	0.0169377	2.15727	0.00148639	0.0214168	1.9906	0.0799746	0.015625	2.22263	0.0189722
ABCA7	0.0182927	1.0143	0.959755	0.0164745	1.21363	0.704166	0.01875	0.968714	0.933863
ABCB1	0.0155827	0.999268	0.998168	0.0181219	1.10819	0.839872	0.0109375	0.843094	0.734795
ABI3BP	0.0149051	1.01874	0.951402	0.0115321	0.349251	0.294955	0.0171875	1.71015	0.0969459
CENPB	0.00948509	1.163	0.692431	0.00658979	1.8175	0.409138	0.0125	0.965947	0.945342
COL24A1	0.0182927	1.01561	0.955936	0.0164745	1.34803	0.555889	0.0203125	0.959225	0.907285
CPAMD8	0.0142276	1.56792	0.161646	0.0214168	1.54591	0.337962	0.0046875	3.60239	0.0286962
GCC2	0.0189702	1.27485	0.405879	0.0247117	1.6791	0.212341	0.015625	1.635	0.23428
HIVEP3	0.0176152	1.03524	0.909365	0.0115321	0.795328	0.748174	0.021875	1.29452	0.47079
KCNH7	0.0196477	0.758915	0.325673	0.0115321	0.776512	0.722626	0.025	0.826056	0.551776
KCNJ3	0.0162602	1.22663	0.484451	0.0164745	0.237027	0.151202	0.0171875	1.67992	0.126383
KIF16B	0.0169377	0.751404	0.37172	0.00658979	3.28026e-07	0.991535	0.025	0.718177	0.357176
MAP1B	0.0155827	0.798751	0.481027	0.0197694	1.07671	0.884281	0.0140625	0.657419	0.35249
MYO7A	0.0169377	1.00757	0.979471	0.00988468	1.66933	0.315713	0.021875	0.722118	0.438508
NAV2	0.0149051	0.875819	0.694081	0.0214168	0.781336	0.627016	0.009375	0.842493	0.734847
PTPN13	0.0169377	1.41552	0.200055	0.0181219	0.972857	0.962347	0.01875	1.70875	0.0983122
SALL1	0.0169377	1.10351	0.728112	0.0131796	0.939782	0.918933	0.0171875	0.956607	0.914684
TBC1D32	0.0210027	1.03248	0.899674	0.0263591	1.67355	0.156936	0.0171875	0.695247	0.378225
TENM2	0.0155827	1.16797	0.611712	0.014827	0.971014	0.96014	0.0125	1.2833	0.58021
ZAN	0.0128726	0.730343	0.445187	0.0115321	0.725926	0.654581	0.0078125	0.553465	0.406314
BSN	0.0176152	1.29316	0.360416	0.0214168	1.66765	0.265234	0.0109375	1.0875	0.852376
ZNF107	0.0169377	2.14206	0.00121481	0.0131796	3.20932	0.00537226	0.01875	1.49335	0.2427
NID1	0.0142276	0.698917	0.314237	0.0164745	0.298785	0.229215	0.0125	1.12393	0.75993
RB1CC1	0.0196477	1.00389	0.988546	0.0115321	0.902508	0.860731	0.0234375	1.1972	0.596947
PREX1	0.0162602	1.75846	0.0333418	0.00988468	2.94455	0.0742253	0.01875	1.23592	0.560958
NF1	0.0155827	1.48325	0.147956	0.0131796	2.32845	0.0806718	0.015625	1.15742	0.705149
PIEZO1	0.0155827	1.07854	0.803849	0.014827	0.552309	0.40403	0.015625	1.38749	0.392619
YLPM1	0.0169377	0.441649	0.0466806	0.0164745	0.244202	0.160002	0.0140625	0.433579	0.150758
DOCK4	0.0196477	0.936219	0.814279	0.0214168	0.936879	0.897958	0.01875	0.993307	0.98505
LPA	0.0155827	0.479419	0.0734043	0.0131796	0.337203	0.279159	0.015625	0.493455	0.16076
SBF2	0.0169377	0.979086	0.940139	0.0131796	1.29151	0.613368	0.01875	0.982217	0.960246
SCN7A	0.0182927	0.799001	0.462047	0.0197694	0.6188	0.34367	0.0171875	1.00989	0.981037
AFF2	0.0142276	1.03755	0.903911	0.0164745	1.67486	0.311499	0.0125	0.703338	0.436715
BCL9	0.0169377	1.62129	0.0504545	0.0131796	1.33699	0.572261	0.0171875	1.9059	0.0456999
CCDC178	0.0176152	1.15187	0.58946	0.0115321	1.02507	0.966122	0.01875	1.47775	0.22787
CDH18	0.0189702	1.23376	0.43891	0.0214168	1.00008	0.999855	0.0171875	1.34033	0.446937
MROH9	0.0189702	1.05536	0.84778	0.0164745	0.74354	0.679518	0.0234375	1.57375	0.140911
NSD3	0.0176152	1.03063	0.911784	0.0115321	2.03769	0.164226	0.0234375	0.763911	0.457928
PALM2AKAP2	0.0182927	1.14665	0.654114	0.0230643	0.845621	0.741197	0.0140625	2.03845	0.087566
SYCP2	0.0182927	0.636667	0.156881	0.0197694	0.41613	0.218753	0.01875	0.793965	0.546034
TLN1	0.0203252	0.972365	0.917752	0.0230643	1.39256	0.435905	0.01875	0.693508	0.376444
TRMT10C	0.0210027	0.832457	0.497451	0.0230643	1.12556	0.776063	0.01875	0.643826	0.285566
ADAMTS3	0.0176152	1.20361	0.542946	0.014827	0.640107	0.531081	0.0203125	1.97734	0.0581477
ALK	0.0155827	1.32456	0.317981	0.014827	1.52822	0.354137	0.01875	1.41131	0.338232
CCDC39	0.0162602	0.918791	0.781051	0.014827	1.41037	0.496707	0.01875	0.814109	0.61888
KCNB2	0.0169377	1.29597	0.37471	0.014827	0.683643	0.592972	0.021875	1.62502	0.153927
LRRTM4	0.0169377	0.941099	0.835583	0.0197694	1.08793	0.855462	0.0140625	1.01717	0.967159
NLRP12	0.0176152	1.12145	0.684966	0.0181219	0.867476	0.807332	0.021875	1.11123	0.758027
NLRP4	0.0203252	1.03002	0.910321	0.0247117	0.901205	0.803424	0.0171875	1.28554	0.486121
PHF3	0.0176152	0.557649	0.101114	0.0164745	0.363649	0.155813	0.01875	0.734817	0.455548
SCN3A	0.0203252	0.684334	0.213056	0.014827	0.218551	0.129792	0.021875	0.777592	0.511869
TAF1	0.0189702	0.630065	0.170546	0.0181219	0.466562	0.295946	0.0203125	0.882723	0.743777
WNK2	0.0155827	0.594771	0.171975	0.0181219	0.532873	0.376994	0.0140625	0.663976	0.416201
PABPC1	0.0155827	0.573562	0.118978	0.0115321	0.86052	0.834622	0.015625	0.576532	0.221956
CEP250	0.0155827	1.23929	0.502782	0.014827	0.336029	0.279059	0.0140625	1.86428	0.132779
TANC1	0.0128726	0.758951	0.438986	0.0115321	0.267037	0.188543	0.0125	1.00354	0.993766
ZNF729	0.0142276	0.769547	0.464351	0.00823723	2.23904e-07	0.989822	0.0078125	0.879998	0.82646
AK9	0.0182927	0.763441	0.355927	0.014827	1.2744	0.632868	0.021875	0.66864	0.294382
GON4L	0.0155827	0.832229	0.568104	0.014827	0.234541	0.152933	0.0171875	0.993579	0.986685
DOCK6	0.0155827	2.61752	0.000290084	0.00823723	6.45247	0.000278921	0.0203125	2.18552	0.0242739
KIF13A	0.0142276	0.69992	0.349337	0.0115321	0.363449	0.313089	0.0140625	1.04109	0.92937
LAMB1	0.0149051	0.625244	0.188232	0.0181219	0.76668	0.600478	0.009375	0.318081	0.106777
GOLGA3	0.0162602	0.640245	0.242667	0.0214168	0.181418	0.089759	0.0109375	1.67462	0.214318
MBD5	0.0162602	0.565827	0.134612	0.0197694	0.58461	0.357527	0.0140625	0.292326	0.0832912
MPDZ	0.0169377	1.21357	0.476076	0.00988468	0.980149	0.977589	0.021875	0.9968	0.992899
ADGRB1	0.0155827	1.04586	0.873149	0.0131796	1.40533	0.501383	0.0171875	0.744442	0.474436
ARFGEF1	0.0176152	0.990008	0.972623	0.0131796	0.56394	0.42193	0.0171875	1.37927	0.371059
BCLAF1	0.0203252	1.32721	0.264242	0.014827	1.45561	0.522336	0.025	1.34856	0.329528
CFAP44	0.0182927	0.495183	0.0876037	0.0214168	0.173309	0.0810862	0.0125	1.13851	0.775293
CRACD	0.0176152	1.40414	0.197033	0.0131796	1.48669	0.435224	0.0234375	1.51931	0.20024
DNAJC13	0.0189702	0.938183	0.834323	0.0131796	2.06873	0.155343	0.01875	0.685007	0.402081
DSPP	0.0162602	0.3328	0.0143752	0.0214168	0.482711	0.210835	0.0125	0.253046	0.0530031
FSTL5	0.0189702	0.893269	0.713239	0.0230643	0.919691	0.868559	0.0171875	0.868117	0.753002
PPP1R3A	0.0142276	0.773412	0.533262	0.0131796	1.34621e-07	0.992766	0.0078125	0.754991	0.693402
RALGAPA2	0.0189702	0.934829	0.825301	0.0197694	0.345854	0.135925	0.0171875	1.7871	0.108584
SETD2	0.0176152	1.13196	0.6708	0.0164745	1.2047	0.71359	0.0140625	1.1582	0.722353
SLCO1C1	0.0149051	0.425588	0.0271693	0.0164745	0.219976	0.13188	0.0171875	0.488571	0.112088
SMCHD1	0.0196477	0.959408	0.878427	0.0214168	0.88623	0.790652	0.0234375	0.834384	0.613755
TLR4	0.0135501	1.00324	0.992324	0.0131796	1.29014	0.617345	0.0109375	1.0137	0.978439
ZBTB20	0.0176152	1.2359	0.434003	0.0131796	0.688894	0.600537	0.0234375	1.53686	0.162153
CFAP65	0.0155827	2.27247	0.0024164	0.0115321	1.61895	0.409753	0.01875	2.77677	0.00267658
ADAMTS9	0.0155827	1.20261	0.530957	0.0214168	0.678778	0.450075	0.009375	1.62461	0.283392
AMPH	0.0182927	1.20158	0.514849	0.014827	1.22202	0.693149	0.0171875	1.48251	0.306973
ANKRD31	0.0155827	1.09395	0.769199	0.0131796	1.86177	0.294426	0.0109375	1.22502	0.622726
ARFGEF3	0.0189702	1.1222	0.681536	0.014827	1.20236	0.752019	0.0203125	1.04916	0.900496
CCDC88A	0.0162602	1.0058	0.983617	0.00988468	1.81306	0.239502	0.0234375	0.827052	0.597304
DZIP3	0.0182927	0.896422	0.70759	0.0214168	1.18349	0.712061	0.015625	0.637884	0.317956
EFCAB6	0.0149051	0.912064	0.773035	0.0164745	1.0687	0.895734	0.0109375	0.962629	0.932835
KDR	0.0142276	0.89196	0.749001	0.014827	0.611824	0.49194	0.0140625	1.17667	0.719802
KIF2B	0.0176152	0.773677	0.400045	0.0164745	0.398755	0.199535	0.021875	0.888741	0.743701
MYO3A	0.0135501	0.897867	0.762637	0.00823723	0.39301	0.353266	0.0125	1.47794	0.346141
PHIP	0.0169377	0.967348	0.909584	0.0197694	1.17097	0.73035	0.015625	0.815664	0.622144
PLXNA1	0.0135501	0.777113	0.479617	0.0164745	1.3676	0.497796	0.0078125	0.200237	0.108552
PXDN	0.0176152	0.677978	0.223861	0.00988468	1.10121e-07	0.992969	0.0265625	0.913823	0.790081
SEMA3E	0.0182927	0.994279	0.983745	0.014827	0.677028	0.589247	0.01875	0.849766	0.670973
SORCS3	0.0203252	1.43699	0.13052	0.0214168	1.9464	0.0662461	0.015625	1.48394	0.243595
CNTRL	0.0149051	1.01845	0.956911	0.014827	0.314191	0.249096	0.0140625	1.25206	0.593493
COL7A1	0.0142276	0.661259	0.277588	0.0131796	0.287109	0.214564	0.0171875	0.735359	0.497505
PDZRN4	0.0149051	0.814939	0.502199	0.00988468	1.47904	0.502282	0.01875	0.749359	0.450745
SPTBN5	0.0162602	0.921488	0.788579	0.0164745	0.461741	0.280254	0.01875	1.1872	0.63204
CNTN3	0.0169377	0.970536	0.925511	0.0230643	0.584575	0.357555	0.009375	1.04682	0.927679
DAPK1	0.0169377	0.874435	0.646024	0.014827	1.18799e-07	0.991834	0.025	1.23479	0.473796
DOCK7	0.0182927	1.22274	0.429441	0.0164745	1.14382	0.795884	0.025	1.12475	0.702192
LTBP1	0.0182927	1.19988	0.500539	0.0181219	1.69551	0.246913	0.0203125	1.07689	0.836275
MGAM2	0.0189702	1.29727	0.355393	0.0164745	0.89723	0.853464	0.0171875	1.63784	0.201311
NPHS1	0.0135501	0.92601	0.809724	0.00988468	0.325033	0.263316	0.0140625	1.05938	0.880358
PDE10A	0.0169377	0.779491	0.413693	0.0164745	0.460814	0.276167	0.0171875	0.724793	0.436016
SEMA3D	0.0142276	0.360544	0.0421818	0.014827	0.723273	0.649713	0.0140625	0.287649	0.0795514
ABCB11	0.0182927	0.72727	0.343817	0.0247117	0.682291	0.450132	0.0109375	1.22814	0.64867
ADAM22	0.0155827	0.810906	0.511746	0.014827	0.731582	0.592481	0.015625	0.916593	0.833082
ARHGAP31	0.0162602	0.587198	0.134705	0.0115321	9.11346e-08	0.993183	0.01875	0.585542	0.235618
AUTS2	0.0169377	0.867591	0.627439	0.00823723	0.688261	0.709883	0.021875	1.02325	0.943098
CACNA1S	0.0149051	0.847498	0.60433	0.0115321	2.89345e-07	0.989736	0.01875	0.969244	0.930577
CDC42BPB	0.0196477	1.73826	0.0177636	0.0131796	0.729056	0.658374	0.025	2.83926	8.75433e-05
COL28A1	0.0182927	0.776091	0.427558	0.0197694	0.207758	0.117078	0.0140625	1.13536	0.759384
COL4A2	0.0149051	0.951651	0.883152	0.0164745	0.804054	0.710204	0.0125	1.51525	0.316321
DISP3	0.0176152	1.07962	0.794011	0.014827	1.62166	0.357279	0.01875	0.900877	0.800322
GTF3C1	0.0176152	1.11731	0.672522	0.014827	1.51811	0.365898	0.0171875	0.834133	0.635457
HECTD1	0.0149051	0.465276	0.0890191	0.0197694	0.159508	0.067495	0.009375	0.650845	0.545293
MALRD1	0.0162602	1.39184	0.209521	0.0131796	1.88354	0.165187	0.015625	0.957638	0.91775
NDST4	0.0182927	1.04581	0.873282	0.0214168	1.53874	0.301867	0.0125	0.73814	0.502837
RBMXL3	0.0121951	1.06054	0.87782	0.0115321	0.568328	0.575081	0.0140625	1.22261	0.628633
BRWD1	0.0169377	1.5022	0.099328	0.00823723	1.04438	0.95203	0.0234375	1.37926	0.294733
CADPS2	0.0162602	1.07622	0.801542	0.0131796	0.812469	0.72231	0.015625	0.840314	0.701414
COL18A1	0.0169377	1.00754	0.980417	0.0131796	0.3638	0.314196	0.0140625	1.10658	0.807834
LATS1	0.0169377	0.977379	0.940307	0.014827	2.38404	0.0381071	0.0171875	0.702687	0.434798
NCOA2	0.0155827	0.874219	0.65933	0.0164745	0.848973	0.779203	0.015625	0.995139	0.989912
PARD3B	0.0176152	0.678201	0.202224	0.014827	1.10336	0.846685	0.0203125	0.618895	0.244981
PCDHA3	0.0135501	1.34725	0.328634	0.0131796	1.05452	0.927673	0.0140625	1.69701	0.168284
PTPRZ1	0.0189702	1.07023	0.809673	0.0197694	0.687999	0.465345	0.0171875	1.32948	0.456201
VWF	0.0149051	1.54205	0.110002	0.00823723	0.542901	0.544278	0.015625	1.34492	0.408007
PLIN4	0.0149051	1.17839	0.590705	0.0131796	0.759987	0.700504	0.0171875	1.2503	0.559233
C2orf16	0.0142276	0.761844	0.445192	0.0197694	0.216369	0.127074	0.0140625	1.27599	0.524131
CRB1	0.0149051	1.12709	0.722281	0.00988468	1.49244	0.577447	0.01875	0.957111	0.922766
ARHGAP5	0.0149051	1.06993	0.83335	0.00823723	2.37149	0.141836	0.0140625	0.805425	0.668529
CASZ1	0.0162602	1.4985	0.126267	0.0115321	1.64141	0.39625	0.01875	1.64669	0.138454
MYH11	0.0182927	1.02903	0.918731	0.014827	0.840238	0.765374	0.0203125	1.15023	0.696089
NCAM2	0.0135501	0.62299	0.250411	0.0181219	0.33599	0.278705	0.0125	0.58336	0.286105
PLCB4	0.0142276	0.671231	0.264389	0.0131796	1.00819	0.988962	0.01875	0.579739	0.227837
UNC13A	0.0155827	0.806238	0.523376	0.0230643	1.24339	0.632319	0.009375	0.455419	0.180245
ASTN2	0.0155827	0.971787	0.925276	0.0181219	1.86833	0.169581	0.0171875	0.626322	0.300266
C2CD3	0.0121951	0.993346	0.986021	0.0115321	0.847251	0.816182	0.0109375	1.04481	0.930897
CHD2	0.0162602	1.6048	0.0923893	0.0131796	1.58336	0.367943	0.0140625	1.68097	0.209286
CIT	0.0182927	0.860056	0.653833	0.0214168	0.756122	0.630999	0.0171875	1.25833	0.578308
DIP2B	0.0162602	1.32819	0.313273	0.014827	2.02131	0.0922665	0.0140625	1.00427	0.992478
FAM47C	0.0142276	0.5014	0.0929135	0.00823723	3.18032e-07	0.991732	0.0171875	0.607251	0.268954
NIN	0.0149051	0.782516	0.442672	0.0115321	2.82876e-07	0.989849	0.015625	0.898664	0.780215
PCDHA13	0.0121951	0.554055	0.150546	0.00988468	1.0353	0.961424	0.0140625	0.552728	0.238842
RAI1	0.0162602	1.42746	0.189631	0.0164745	0.897549	0.85306	0.0140625	1.84043	0.089892
SIPA1L3	0.0155827	1.37614	0.257411	0.0131796	0.575181	0.438847	0.01875	2.33275	0.00637741
ZNF91	0.0142276	1.72107	0.0750749	0.0214168	2.15674	0.0651935	0.0078125	1.11867	0.847864
ANO1	0.0182927	1.06678	0.80511	0.0131796	2.22841	0.0781716	0.025	0.819243	0.555206
BICC1	0.0162602	1.36999	0.245053	0.0181219	0.536187	0.381808	0.0125	1.6328	0.172807
EGFLAM	0.0176152	0.511678	0.0784825	0.0164745	0.291388	0.219162	0.01875	0.560173	0.199435
EGFR	0.0155827	0.845819	0.618655	0.014827	1.52581	0.406772	0.0140625	0.669934	0.42773
EPHA7	0.0128726	0.664843	0.32171	0.00988468	1.00827	0.990794	0.0109375	0.403668	0.20405
FAM135A	0.0162602	0.562902	0.16266	0.014827	0.824469	0.787914	0.0125	0.383977	0.178302
GRM8	0.0142276	1.14904	0.679729	0.0164745	0.737718	0.604868	0.0140625	1.25782	0.612165
IL16	0.0142276	0.747767	0.416079	0.0131796	0.435248	0.243142	0.0140625	1.57181	0.275829
ITSN1	0.0182927	0.941834	0.844263	0.0181219	0.95138	0.932308	0.021875	1.06816	0.853983
KNTC1	0.0182927	1.62169	0.0572008	0.0247117	1.48842	0.304779	0.0171875	1.93482	0.053835
LRBA	0.0155827	0.600585	0.152795	0.0131796	0.566849	0.426347	0.0140625	0.560118	0.251559
MED13	0.0169377	1.11887	0.702625	0.00988468	0.584374	0.592599	0.0234375	1.48076	0.208623
MYO18A	0.0149051	1.00966	0.974806	0.00988468	1.34105	0.615271	0.01875	0.86679	0.728541
NLRP8	0.0142276	1.17926	0.572621	0.00988468	0.911624	0.89701	0.01875	1.48152	0.220751
NUP210L	0.0182927	1.42705	0.179139	0.0197694	2.11615	0.0754421	0.0125	1.03952	0.932787
OTOF	0.0169377	1.18922	0.52202	0.0164745	0.805245	0.710193	0.0171875	1.16449	0.671016
PCDH20	0.0149051	0.908061	0.762739	0.0131796	1.44132	0.477004	0.0109375	0.516273	0.254974
PKD1	0.0115176	1.37558	0.318518	0.00988468	1.81581	0.309202	0.0125	1.1416	0.769916
SCN10A	0.0135501	0.417575	0.0519889	0.0115321	1.05121e-07	0.992306	0.0109375	0.701927	0.483684
SETBP1	0.0162602	1.64302	0.066862	0.0197694	2.09919	0.0547014	0.0140625	1.56752	0.280599
TMEM132B	0.0162602	1.34268	0.278824	0.014827	1.50833	0.375821	0.0171875	1.61309	0.18707
TRIP12	0.0176152	1.16978	0.592372	0.0181219	1.30399	0.565592	0.015625	1.08109	0.850945
TUBGCP6	0.0162602	0.580613	0.126852	0.0164745	0.564991	0.42235	0.01875	0.405739	0.072938
USP29	0.0162602	1.36686	0.220831	0.00494234	2.17423	0.27961	0.021875	1.17517	0.633865
EPHA2	0.0155827	1.81705	0.0339402	0.0181219	1.75491	0.217589	0.015625	2.00409	0.0711601
ABCA6	0.0182927	1.38147	0.192938	0.0230643	1.29447	0.507124	0.0171875	1.34071	0.388933
ADAM29	0.0169377	0.78183	0.464195	0.0247117	0.500832	0.235825	0.0125	0.938862	0.888797
ADAMTS19	0.0169377	1.34363	0.262045	0.0197694	1.00001	0.999987	0.0125	1.09363	0.830636
BRINP1	0.0149051	0.805245	0.545503	0.0197694	0.641129	0.445075	0.0140625	0.982443	0.96966
RTN1	0.0155827	1.71485	0.0411677	0.0115321	2.59656	0.0648624	0.01875	1.38932	0.334631
COL9A1	0.0169377	0.867026	0.655025	0.0214168	0.64801	0.457655	0.0125	1.30633	0.519884
DAAM2	0.0182927	1.16068	0.582453	0.014827	1.56452	0.378158	0.01875	1.04089	0.911435
DGKB	0.0176152	0.99574	0.988819	0.0164745	1.0294	0.960383	0.01875	0.939028	0.879269
DPYD	0.0162602	0.896921	0.721432	0.0164745	0.908609	0.869304	0.021875	0.885557	0.734577
HGF	0.0149051	1.45785	0.179732	0.0115321	1.7203	0.353617	0.021875	1.64552	0.122294
ITGA8	0.0169377	0.834431	0.59392	0.0181219	0.321006	0.115069	0.0109375	1.90063	0.155329
LRRIQ1	0.0142276	1.00532	0.986813	0.0131796	1.55007	0.456017	0.015625	0.898081	0.796089
MATN2	0.0149051	0.800053	0.532064	0.0197694	0.874086	0.818092	0.0125	0.976478	0.958071
MYOCD	0.0169377	1.1886	0.555433	0.00823723	0.431139	0.401936	0.0140625	1.26091	0.574899
NWD1	0.0149051	0.713879	0.344261	0.0181219	0.369592	0.162553	0.0125	1.15156	0.732982
PCDHA1	0.0135501	0.435778	0.0644818	0.0115321	0.431674	0.402912	0.0125	0.593374	0.300071
SBF1	0.0135501	0.663058	0.284519	0.0131796	0.892478	0.873229	0.0140625	0.473823	0.193386
SIPA1L1	0.0155827	0.954996	0.891391	0.0131796	0.755942	0.694607	0.015625	1.6416	0.195752
SLC12A1	0.0189702	1.41904	0.196369	0.0164745	1.14581	0.78863	0.01875	1.89889	0.0747804
TPO	0.0189702	0.69796	0.259917	0.0181219	0.444359	0.254334	0.021875	0.873403	0.706704
TRIM42	0.0169377	1.21192	0.493862	0.0131796	1.07183	0.905911	0.0203125	1.09599	0.786667
TSHZ3	0.0142276	0.673467	0.271395	0.00823723	2.82353e-07	0.989837	0.0171875	0.892479	0.782951
UNC5D	0.0155827	1.57102	0.0952515	0.014827	1.20179	0.754999	0.015625	1.5028	0.255386
WDR90	0.0128726	0.730856	0.412622	0.00988468	0.907358	0.891396	0.0125	0.58535	0.296449
ZFPM2	0.0149051	0.539271	0.137757	0.0214168	0.432816	0.241568	0.0125	0.524528	0.264831
CHD3	0.0162602	1.33641	0.321987	0.0181219	1.27942	0.630154	0.01875	1.21854	0.606529
APC	0.0169377	0.714321	0.319424	0.014827	0.583511	0.468671	0.0171875	0.463531	0.128357
ZC3H13	0.0142276	1.16474	0.65096	0.0164745	2.48349	0.0311743	0.009375	0.59971	0.471054
SELP	0.0149051	0.877351	0.681653	0.0164745	1.44556	0.468066	0.0171875	0.714724	0.414512
ZFP36L2	0.0121951	1.20653	0.600685	0.00658979	0.907298	0.924318	0.0109375	1.75665	0.215568
A2M	0.0115176	1.36342	0.331801	0.0131796	2.45985	0.048214	0.0109375	0.6895	0.522499
ALPK2	0.0149051	0.861295	0.650073	0.0131796	0.682791	0.591878	0.01875	1.05949	0.881099
JAG1	0.0155827	1.453	0.201691	0.0197694	2.51544	0.0300097	0.0140625	0.994941	0.991026
KAT6A	0.0162602	0.80787	0.525968	0.0164745	1.43931	0.474334	0.015625	0.570123	0.264761
PPL	0.0149051	1.79295	0.0255936	0.00988468	0.840823	0.807736	0.0171875	2.09814	0.021425
TRANK1	0.0162602	0.54089	0.0845981	0.0115321	0.32636	0.26546	0.0203125	0.547536	0.144303
ZNF568	0.0155827	0.91883	0.781623	0.014827	0.901974	0.884782	0.0171875	0.957378	0.904064
ABCA9	0.0149051	1.02839	0.930146	0.00988468	0.510343	0.502948	0.0203125	1.18859	0.629896
ACTN2	0.0169377	0.998636	0.996123	0.0131796	1.03664	0.950802	0.0234375	1.18493	0.599105
DCAF12L2	0.0135501	0.648804	0.293799	0.0131796	1.3686	0.593747	0.0125	0.335123	0.124504
DOCK10	0.0142276	1.45312	0.200858	0.0164745	0.857416	0.791967	0.0125	1.79659	0.12599
INSRR	0.0155827	0.694484	0.307632	0.0181219	0.469296	0.288911	0.0109375	0.668243	0.42612
MYO9B	0.0142276	1.44028	0.232499	0.014827	2.11555	0.143368	0.0125	1.76342	0.173665
PAM	0.0169377	0.649544	0.199201	0.0197694	0.529964	0.277103	0.0171875	0.840903	0.674733
PCDHA10	0.0121951	1.12319	0.744289	0.00988468	1.17133	0.825531	0.015625	1.26914	0.563662
PTEN	0.0189702	0.756842	0.382703	0.0181219	1.46567	0.452287	0.0234375	0.678755	0.348094
PTPRO	0.0128726	0.905158	0.768121	0.00823723	2.26039	0.258904	0.0203125	0.830068	0.627519
TAF2	0.0149051	0.715201	0.37974	0.00988468	1.4424	0.530424	0.0125	0.500583	0.330361
VEPH1	0.0155827	0.737711	0.365841	0.0214168	0.718453	0.51646	0.0109375	0.31844	0.106659
XIRP1	0.0135501	1.15815	0.645754	0.0131796	0.507161	0.341429	0.009375	1.03373	0.947733
ZNF534	0.0169377	0.963335	0.898264	0.014827	1.66938	0.261522	0.015625	0.248657	0.050033
A2ML1	0.0142276	1.07305	0.817433	0.00494234	1.81068	0.555907	0.021875	0.93591	0.853343
ABCC5	0.0162602	1.18863	0.538208	0.0181219	1.15604	0.775717	0.015625	1.0101	0.979056
BCL11A	0.0155827	1.17956	0.605666	0.014827	1.97239	0.181161	0.0109375	1.51573	0.357538
C3	0.0155827	1.08518	0.788331	0.014827	0.739971	0.672545	0.015625	1.33948	0.415072
CASR	0.0149051	0.806934	0.524094	0.0131796	0.318665	0.254794	0.015625	1.19346	0.644903
CCDC88B	0.0149051	0.894916	0.716757	0.0115321	0.30827	0.243368	0.0203125	1.27288	0.458428
CNBD1	0.0135501	0.940425	0.863286	0.014827	1.11021	0.858019	0.0171875	0.850756	0.720057
EYA1	0.0176152	1.28093	0.380681	0.0197694	1.29021	0.620562	0.0171875	1.82808	0.0791791
GREB1L	0.0169377	0.94469	0.851843	0.0181219	0.421831	0.224736	0.0171875	1.17545	0.674429
ITPR1	0.0142276	0.73732	0.395035	0.00988468	2.24496	0.173434	0.0125	0.453385	0.173487
NES	0.0149051	0.729914	0.380106	0.0115321	9.22868e-08	0.993221	0.0203125	0.787542	0.57388
OR2L8	0.0169377	0.96105	0.887625	0.0131796	1.09691	0.874249	0.021875	0.960442	0.905195
PCDHA12	0.0135501	0.835583	0.593415	0.0131796	1.20359	0.752046	0.0140625	0.586364	0.289261
RTTN	0.0162602	1.06605	0.826789	0.0164745	1.90383	0.20637	0.0171875	1.01143	0.97475
SLCO5A1	0.0149051	1.52987	0.117419	0.0115321	1.75379	0.268134	0.021875	1.34098	0.387035
SON	0.0169377	1.1527	0.626458	0.0164745	1.49185	0.378606	0.015625	0.875609	0.768561
SPG11	0.0176152	0.725878	0.318023	0.0131796	0.547089	0.410615	0.0171875	0.754058	0.49647
TRAPPC9	0.0169377	0.841389	0.571312	0.0197694	1.36855	0.452485	0.0125	0.651693	0.395905
TRHDE	0.0135501	1.03865	0.915417	0.0164745	0.292045	0.220134	0.0078125	1.90176	0.204733
UBR2	0.0155827	1.05304	0.865189	0.0164745	0.556422	0.410091	0.0171875	1.54238	0.2008
VWA3B	0.0176152	1.1307	0.651216	0.0197694	0.90274	0.822475	0.0140625	1.55415	0.250073
RIPK4	0.0155827	2.05235	0.00625936	0.00494234	1.16157	0.881623	0.021875	2.82165	0.000306648
WDR64	0.0142276	1.0439	0.898983	0.0164745	0.989518	0.983728	0.0125	1.60403	0.295865
WDR72	0.0149051	1.14003	0.666854	0.0115321	1.05808	0.936809	0.01875	1.24147	0.546201
ZNF429	0.0182927	0.829339	0.539537	0.014827	0.719371	0.644245	0.0171875	1.02163	0.955487
ZNF99	0.0135501	1.33221	0.357524	0.0115321	0.587535	0.457588	0.015625	2.2457	0.0386523
SMC4	0.0149051	0.853963	0.621596	0.0131796	2.19073	0.102232	0.0171875	0.477998	0.142635
ERCC6	0.0149051	1.26096	0.427797	0.0164745	1.83536	0.231298	0.0140625	1.17701	0.670763
ATRNL1	0.0142276	1.55684	0.148719	0.0197694	1.9917	0.0975125	0.00625	2.61832	0.0577039
DLGAP1	0.0155827	0.707131	0.363765	0.0164745	0.464649	0.282531	0.0109375	1.20526	0.714961
EPHA10	0.0162602	1.15946	0.629123	0.0131796	0.929016	0.918201	0.0203125	1.39367	0.364061
FMN1	0.0128726	0.759764	0.471271	0.00823723	3.11185e-07	0.991083	0.0125	0.571433	0.335144
IQGAP3	0.0135501	1.06584	0.850179	0.0131796	2.07094	0.159322	0.0140625	0.97216	0.950449
NCOA6	0.0149051	1.29822	0.35317	0.00988468	2.49784	0.129705	0.01875	1.14894	0.698544
NFASC	0.0176152	0.668541	0.232357	0.0131796	0.691667	0.605353	0.0171875	0.369916	0.0871906
PIK3C2G	0.0121951	0.671633	0.375896	0.014827	0.314256	0.249024	0.00625	0.948889	0.941299
RABGAP1L	0.0149051	1.02908	0.925186	0.0164745	0.726151	0.653655	0.015625	1.3165	0.420074
SLC4A4	0.0155827	0.686267	0.290671	0.00658979	1.43624	0.614706	0.01875	0.461464	0.124316
ST18	0.0169377	1.24377	0.456639	0.0181219	2.48003	0.029161	0.0171875	0.605964	0.32195
THSD7B	0.0128726	0.650995	0.295641	0.0115321	0.405292	0.368661	0.0125	0.50522	0.239588
ABCA1	0.0162602	0.522905	0.0882776	0.0197694	0.599805	0.380596	0.0125	0.411659	0.127111
ABCA8	0.0155827	0.904873	0.742844	0.0164745	1.28686	0.623643	0.015625	0.722008	0.430076
ABCC8	0.0142276	0.771105	0.466049	0.00823723	0.719695	0.746515	0.0171875	0.727581	0.48164
AFDN	0.0149051	1.18518	0.530257	0.014827	3.53629	0.00257477	0.0171875	0.904233	0.778455
CLUH	0.0149051	0.766838	0.463252	0.014827	0.668893	0.495961	0.0140625	0.665387	0.479668
COBL	0.0142276	1.14434	0.67283	0.0131796	1.6021	0.422062	0.0140625	1.15437	0.727928
DENND5B	0.0142276	0.861393	0.625194	0.0115321	1.08214	0.878327	0.015625	0.650586	0.341643
GRID1	0.0142276	0.740854	0.400966	0.014827	0.958858	0.942906	0.0125	0.626441	0.356608
ITGB4	0.0128726	1.6993	0.0709808	0.00823723	0.891256	0.909049	0.021875	2.01842	0.0237397
MECOM	0.0176152	0.6858	0.262531	0.0197694	1.34539	0.564695	0.0125	0.249423	0.0505008
MYH7B	0.0162602	1.47352	0.185745	0.0214168	1.75676	0.17629	0.0140625	0.967429	0.947826
MYPN	0.0162602	1.16597	0.598885	0.0131796	1.39317	0.51395	0.0171875	1.18059	0.66513
NHS	0.0149051	0.511362	0.102609	0.0115321	0.713216	0.637068	0.0140625	0.67461	0.435529
NRG3	0.0121951	1.28145	0.395658	0.00494234	2.06118	0.311432	0.0203125	1.17828	0.626905
PCDHA2	0.0128726	0.57332	0.145394	0.00823723	1.79693e-07	0.989533	0.0171875	0.704991	0.400219
POM121L2	0.0142276	0.64043	0.211459	0.014827	0.237268	0.152902	0.0140625	0.802023	0.595031
RBPJ	0.0149051	0.823565	0.543126	0.0131796	0.572696	0.433003	0.0140625	1.07284	0.854985
RPGRIP1L	0.0182927	0.8896	0.689449	0.00988468	0.340485	0.283459	0.0265625	1.14475	0.675503
SETD1A	0.0135501	1.39918	0.274677	0.00988468	0.679735	0.704123	0.0140625	1.89861	0.0761744
WDR33	0.0142276	1.22878	0.49933	0.0164745	1.30756	0.59812	0.0125	0.988703	0.979922
ZNF814	0.0135501	1.08853	0.782554	0.0115321	1.9233	0.283902	0.0171875	0.90872	0.803381
ABCA3	0.0115176	0.759892	0.505257	0.00988468	1.20537	0.793757	0.0125	0.733705	0.543075
ADCY5	0.0135501	0.707996	0.40103	0.00823723	3.41487e-07	0.990316	0.01875	1.26695	0.566956
ANKRD26	0.0155827	1.22565	0.524723	0.014827	1.58736	0.362858	0.0125	1.19505	0.724177
ATP8B4	0.0155827	1.35778	0.315599	0.0181219	1.06637	0.91248	0.0140625	1.58755	0.227614
AXDND1	0.0149051	0.527931	0.0930518	0.0164745	0.260849	0.180566	0.015625	0.480456	0.145291
BAZ2B	0.0121951	1.60556	0.0927779	0.00988468	3.35284	0.0180086	0.0140625	1.19399	0.644785
CACNA1G	0.0142276	1.03629	0.903004	0.00658979	1.18386	0.813685	0.01875	1.34325	0.357974
CEP170B	0.0128726	1.45988	0.235987	0.0131796	2.15465	0.131218	0.0125	1.6147	0.246512
COL5A1	0.0155827	0.935116	0.833439	0.0164745	1.06313	0.904541	0.015625	0.946468	0.894236
COL5A3	0.0162602	1.21077	0.49697	0.0131796	1.98801	0.175678	0.0171875	1.43739	0.312129
DMBT1	0.0121951	1.29511	0.40388	0.00988468	0.954939	0.948489	0.0125	1.34098	0.462041
DROSHA	0.0149051	1.25946	0.413307	0.00658979	2.92028	0.0702573	0.01875	1.22522	0.574597
EVC2	0.0135501	1.07514	0.829414	0.0115321	0.985078	0.983173	0.0171875	1.05581	0.895158
FPGT-TNNI3K	0.0155827	1.1314	0.686002	0.0247117	0.705136	0.490026	0.009375	1.4069	0.450252
GLI3	0.0162602	1.41944	0.212079	0.0115321	2.25219	0.0744757	0.015625	1.44889	0.333991
GRID2	0.0149051	1.20092	0.572387	0.0131796	0.572329	0.43297	0.0140625	1.98827	0.128373
HEATR5B	0.0162602	1.05758	0.861007	0.0181219	1.29061	0.615003	0.0125	0.427014	0.231188
KIAA0586	0.0162602	1.18344	0.566698	0.0181219	0.803701	0.709335	0.0140625	1.38191	0.408118
MB21D2	0.0155827	0.978186	0.942773	0.014827	0.352294	0.149492	0.0203125	1.27736	0.499796
MYOM1	0.0155827	0.680611	0.228855	0.00823723	0.70742	0.730673	0.0234375	0.591106	0.168988
NELL1	0.0142276	1.29334	0.379729	0.0131796	0.716601	0.639912	0.0109375	1.4412	0.376873
NOS1	0.0142276	1.21808	0.516808	0.0131796	1.08713	0.870004	0.0140625	1.10812	0.819956
NPHP3	0.0142276	1.32365	0.301347	0.00823723	1.26044	0.750507	0.0171875	1.32473	0.405247
SEMA3A	0.0135501	1.85117	0.035201	0.014827	0.995233	0.993469	0.0140625	2.6087	0.00851514
SHROOM4	0.0149051	0.564177	0.132557	0.0131796	1.23325	0.71958	0.0171875	0.325887	0.0534192
SLC26A7	0.0155827	1.43783	0.196156	0.0197694	1.90797	0.124859	0.0109375	0.773254	0.610942
TAF1L	0.0142276	0.431105	0.0421076	0.0115321	0.487288	0.474526	0.021875	0.381572	0.053571
TDRD5	0.0169377	1.30523	0.301433	0.014827	2.23161	0.0832972	0.01875	0.919952	0.819097
TNC	0.0155827	1.00061	0.998478	0.0164745	0.837425	0.761774	0.0140625	0.837478	0.725517
TNN	0.0162602	0.762093	0.445917	0.0181219	0.684783	0.594994	0.0171875	0.770889	0.564917
TRPM6	0.0149051	1.112	0.727945	0.0164745	0.895839	0.851578	0.0125	1.11432	0.7935
TRPM7	0.0169377	1.41906	0.196445	0.0164745	1.02629	0.964708	0.0171875	1.57044	0.183412
TULP4	0.0149051	0.868562	0.675543	0.0131796	1.08299	0.891621	0.0171875	0.750997	0.526592
ZDBF2	0.0176152	0.968996	0.908146	0.0131796	1.27513	0.643268	0.021875	0.962387	0.910557
ZFYVE26	0.0155827	0.981108	0.952552	0.0214168	1.24366	0.603456	0.009375	0.790197	0.686047
ZNFX1	0.0149051	1.22546	0.506874	0.0131796	0.676611	0.584173	0.0109375	1.44274	0.418767
DOP1B	0.0142276	0.76757	0.459028	0.014827	0.76523	0.649014	0.0125	0.99981	0.999666
ATXN2	0.0115176	0.700066	0.396348	0.00988468	0.489579	0.479551	0.0125	0.900884	0.841016
EIF4G1	0.0142276	0.818849	0.575112	0.0131796	0.700844	0.618236	0.0109375	0.977444	0.964006
MAML3	0.0128726	0.969784	0.923685	0.00658979	0.600253	0.61214	0.0140625	1.58467	0.178394
TICRR	0.0101626	1.41865	0.275188	0.00494234	2.07065	0.324371	0.0140625	1.33326	0.454351
ARHGAP35	0.0142276	1.32465	0.338521	0.0164745	3.34382	0.00713971	0.0140625	0.546615	0.231436
KCND2	0.0128726	1.45308	0.201077	0.014827	0.931154	0.902716	0.015625	1.86344	0.0672138
BTBD8	0.0128726	0.992921	0.984076	0.0115321	0.905649	0.889432	0.0125	1.65444	0.225675
CHL1	0.0135501	0.838469	0.601094	0.0197694	1.7529	0.179708	0.0109375	0.440856	0.158899
DNMBP	0.0115176	0.85633	0.662992	0.0131796	0.951875	0.932494	0.009375	0.62452	0.41744
GALNT8	0.0155827	1.54483	0.102546	0.014827	0.90998	0.876221	0.015625	1.64648	0.146281
LRP6	0.0182927	1.3064	0.341828	0.0197694	1.52899	0.355234	0.0171875	1.1317	0.765531
MYOF	0.0155827	0.608688	0.139955	0.0115321	0.667845	0.572137	0.01875	0.484561	0.108592
PZP	0.0149051	1.4757	0.183376	0.0181219	0.978966	0.971074	0.015625	1.86529	0.0833726
SEMA5B	0.0135501	0.505682	0.0730913	0.00823723	2.61725e-07	0.990628	0.0203125	0.684343	0.321675
TNRC18	0.0135501	1.73045	0.0516846	0.0115321	2.43061	0.0832362	0.0125	1.44324	0.375702
UBR3	0.0121951	1.38448	0.334575	0.0131796	0.310745	0.245528	0.009375	3.09388	0.00677176
ZNF646	0.0128726	1.05321	0.8845	0.0131796	0.465863	0.447386	0.0109375	1.58952	0.262123
AHCTF1	0.0162602	0.985719	0.959144	0.0131796	0.985958	0.980655	0.021875	0.968327	0.924211
ARID2	0.0128726	0.711752	0.313005	0.00494234	2.22381	0.262747	0.01875	0.607333	0.227303
ATF7IP	0.0149051	1.07153	0.82869	0.0164745	1.14564	0.81589	0.0140625	0.906602	0.812567
ATG2A	0.0128726	0.792374	0.517876	0.014827	1.72079	0.306736	0.0125	0.426077	0.142267
BCHE	0.0155827	0.608162	0.162911	0.0131796	0.424066	0.392879	0.021875	0.712163	0.374458
BNC2	0.0162602	0.999858	0.999596	0.0115321	0.712	0.633483	0.021875	1.08764	0.793827
CABIN1	0.0101626	0.846249	0.684422	0.00988468	1.28556	0.668058	0.0109375	0.864815	0.802456
COL4A1	0.0149051	1.06058	0.840469	0.00988468	2.88443	0.0393762	0.01875	0.868376	0.713084
DSCAML1	0.0149051	1.73616	0.0510501	0.0197694	1.29394	0.569935	0.009375	2.6038	0.0216613
EPB41L3	0.0135501	0.642188	0.244811	0.00988468	0.70736	0.627798	0.015625	0.717031	0.50989
GABRA2	0.0169377	1.67634	0.0574792	0.0164745	2.06477	0.111837	0.0078125	1.41494	0.494749
HNF4G	0.0155827	1.67407	0.0667475	0.0164745	2.11663	0.0739802	0.0125	1.66617	0.216239
ITPR3	0.0142276	1.47433	0.232658	0.00988468	1.10007	0.896592	0.0078125	3.11818	0.026009
MAPK8IP3	0.0149051	0.647979	0.227532	0.0115321	1.16188	0.797142	0.0140625	0.663882	0.414746
MON2	0.0121951	1.4021	0.316196	0.0181219	1.35711	0.500508	0.0046875	1.53456	0.546931
MYO1F	0.0149051	0.721417	0.332463	0.00988468	3.48513e-07	0.989945	0.021875	1.00016	0.999618
NHSL1	0.0155827	1.42365	0.226911	0.014827	0.557088	0.411124	0.0140625	2.1732	0.0456157
PGK2	0.0162602	1.06368	0.819632	0.0131796	0.873175	0.816139	0.01875	1.0257	0.940243
PTPRF	0.0128726	1.31762	0.439202	0.014827	1.94876	0.193628	0.0140625	1.26524	0.641378
RPTOR	0.0135501	0.571675	0.116967	0.0115321	0.368661	0.321013	0.01875	0.577098	0.183003
SCN5A	0.0155827	1.05837	0.866809	0.014827	1.1001	0.870164	0.0078125	0.94513	0.922851
SEMA5A	0.0135501	1.61122	0.11936	0.0115321	0.64426	0.537976	0.0109375	2.67463	0.017894
SYNJ1	0.0182927	0.913886	0.76726	0.0164745	0.666728	0.569225	0.01875	1.01366	0.97171
TANC2	0.0142276	1.03457	0.907587	0.0115321	0.716323	0.640939	0.015625	1.05501	0.882313
TTC14	0.0162602	0.946546	0.850653	0.0115321	1.16158	0.797554	0.01875	0.746804	0.444459
WDR49	0.0149051	0.864965	0.666253	0.0131796	0.382112	0.339617	0.0140625	1.04577	0.913625
YEATS2	0.0169377	0.76305	0.377215	0.0164745	0.674644	0.580203	0.021875	0.712254	0.348357
ZNF835	0.0108401	1.43316	0.316026	0.00494234	2.64512	0.176346	0.0109375	2.5332	0.0423311
AK5	0.0142276	0.977419	0.952221	0.0230643	0.480875	0.303927	0.00625	1.42768	0.540173
ANKS1B	0.0121951	1.21155	0.568177	0.00988468	2.54287e-07	0.992295	0.015625	1.54213	0.228254
ARAP2	0.0162602	0.7023	0.293173	0.0214168	0.853933	0.754786	0.0140625	0.52749	0.204733
ARHGAP39	0.0142276	0.682576	0.285451	0.0115321	2.95316e-07	0.990062	0.0171875	0.741554	0.47062
BRPF3	0.0142276	0.545067	0.139575	0.0197694	0.511488	0.251533	0.0109375	0.63761	0.438601
CAMSAP2	0.0128726	0.926933	0.831456	0.0131796	1.36442	0.539977	0.009375	0.85148	0.782038
CDH19	0.0155827	0.535221	0.0793245	0.0115321	0.609918	0.48702	0.0203125	0.477592	0.10153
CDK12	0.0176152	0.715611	0.299799	0.0164745	0.544445	0.396405	0.0203125	0.56127	0.197688
CEP126	0.0142276	1.02782	0.928199	0.0115321	0.780977	0.72827	0.015625	1.10122	0.801311
CEP152	0.0142276	0.525903	0.118539	0.0164745	1.07539	0.901357	0.0140625	0.422077	0.138868
CEP290	0.0169377	1.33134	0.275137	0.0164745	1.70275	0.241377	0.01875	1.20443	0.586276
CHD1	0.0142276	1.50831	0.158999	0.0131796	0.347084	0.29182	0.01875	2.64097	0.00159563
ELFN2	0.0128726	1.25786	0.451859	0.00658979	0.970578	0.976398	0.0203125	1.58078	0.154754
EVPL	0.0142276	0.817434	0.530483	0.00494234	2.05963	0.473724	0.0171875	0.773896	0.506104
GIGYF2	0.0121951	1.28792	0.428491	0.0131796	0.741689	0.67535	0.0109375	1.20775	0.676245
HEPHL1	0.0135501	1.07495	0.829738	0.0164745	1.14771	0.785318	0.0109375	1.27283	0.632791
JAG2	0.0101626	0.630448	0.305238	0.0131796	9.47877e-08	0.992692	0.00625	1.01929	0.973877
MAP3K19	0.0162602	1.20149	0.513136	0.0197694	1.0835	0.860591	0.0171875	1.32157	0.435731
NECTIN3	0.0142276	1.06237	0.84979	0.00823723	1.46484	0.592277	0.0171875	0.963933	0.929021
NNT	0.0142276	0.613427	0.20152	0.0115321	0.270891	0.200163	0.0109375	1.16477	0.735563
NOL4	0.0142276	0.910621	0.780846	0.0181219	1.72864	0.233467	0.0125	0.516365	0.254938
NRG1	0.0128726	1.38287	0.310057	0.00988468	0.864033	0.837437	0.0140625	1.61405	0.249184
OVCH1	0.0142276	0.710624	0.369195	0.0164745	0.730367	0.591317	0.009375	0.475262	0.294406
PTPRN2	0.0155827	0.90364	0.751041	0.00988468	3.1867	0.0526872	0.01875	0.598661	0.254869
RBBP6	0.0155827	0.961097	0.90601	0.0164745	1.30645e-07	0.991288	0.015625	1.94494	0.0634079
SCAPER	0.0121951	0.875859	0.709796	0.0131796	1.16737	0.790802	0.0109375	0.915108	0.844651
SFI1	0.0162602	1.04973	0.873411	0.0181219	1.24519	0.666488	0.0140625	1.00354	0.993164
SHPRH	0.0155827	1.14667	0.65352	0.0164745	0.628175	0.532234	0.0171875	1.37882	0.37143
SLITRK2	0.0155827	1.12877	0.704565	0.0181219	0.244789	0.16067	0.0140625	1.92687	0.0674519
STYXL2	0.0149051	1.28597	0.371678	0.00988468	0.728842	0.657558	0.0171875	1.96543	0.038406
TECPR1	0.0142276	0.976504	0.943728	0.00823723	1.97966	0.342979	0.015625	1.07758	0.856514
TRPA1	0.0149051	1.20296	0.543952	0.0131796	0.978738	0.970586	0.0125	1.1597	0.742283
TRPS1	0.0121951	1.05327	0.884408	0.0131796	1.6928	0.300727	0.0078125	0.909	0.869542
USP9X	0.0149051	1.13333	0.68115	0.0164745	1.15689	0.773976	0.0109375	1.07837	0.867189
VPS8	0.0142276	0.583931	0.191271	0.0131796	1.09976e-07	0.991802	0.0078125	0.57789	0.439694
ZFAT	0.0135501	0.715299	0.347502	0.00988468	0.551774	0.554588	0.015625	0.831531	0.654973
ZFHX2	0.0142276	1.01723	0.957592	0.00988468	3.09179	0.144038	0.0140625	0.581571	0.282575
ZNF257	0.0128726	0.850062	0.649914	0.00988468	1.72382	0.388473	0.01875	0.65645	0.351112
IGSF3	0.0121951	0.932112	0.855282	0.00823723	1.40299	0.63747	0.0171875	0.915789	0.850396
KATNIP	0.0155827	1.29552	0.374649	0.0164745	0.886657	0.836689	0.0171875	1.48287	0.272741
TRIP11	0.0162602	0.744682	0.408436	0.014827	0.347066	0.292074	0.015625	0.773019	0.568804
ANO5	0.0142276	0.981858	0.954319	0.0131796	2.0031	0.173554	0.015625	0.67673	0.387073
CTTNBP2	0.0108401	1.41122	0.258092	0.00823723	5.0564	0.00158832	0.0109375	0.896127	0.807932
FLNC	0.0115176	1.03333	0.918211	0.00658979	3.9775	0.00776606	0.0140625	0.875555	0.747037
IGHMBP2	0.0128726	1.04517	0.895747	0.014827	0.529978	0.374784	0.015625	1.34213	0.445416
LAMC1	0.0121951	0.453094	0.0782912	0.0115321	0.469712	0.451913	0.0140625	0.329616	0.0559939
SPTAN1	0.0149051	1.43338	0.169492	0.00823723	0.432897	0.404958	0.01875	1.50155	0.208643
TTC3	0.0121951	1.4443	0.229135	0.0131796	2.05457	0.0855604	0.0125	1.21861	0.664685
ZNF479	0.00880759	1.51451	0.218723	0.00329489	5.24208	0.0210736	0.0140625	1.5832	0.231501
ABCA12	0.0135501	1.34524	0.330935	0.0131796	2.21432	0.119945	0.0125	1.27768	0.553646
ABCA2	0.0135501	1.19835	0.571167	0.00988468	0.778038	0.726294	0.015625	1.83045	0.144136
BRIP1	0.0149051	1.54106	0.0992126	0.00823723	1.05247	0.943319	0.0234375	1.83642	0.0322469
CDK13	0.0128726	1.1111	0.754541	0.00823723	1.99019	0.243901	0.0140625	1.08848	0.851221
CRYBG1	0.0121951	0.584759	0.233226	0.0115321	0.682236	0.593856	0.009375	0.956238	0.938535
CYFIP2	0.0121951	0.535741	0.164831	0.00823723	0.472742	0.456841	0.0125	0.728394	0.529392
FLT4	0.0115176	0.969619	0.931136	0.00823723	0.548219	0.554449	0.0140625	1.06353	0.892046
GRM7	0.0135501	1.36163	0.272108	0.0131796	1.53814	0.359973	0.0140625	1.02749	0.947677
IMPG1	0.0142276	0.725087	0.366647	0.0131796	0.414843	0.383457	0.0171875	0.952727	0.899238
LCT	0.0142276	0.964486	0.910365	0.014827	0.507945	0.350561	0.0171875	1.06807	0.863207
TACC2	0.0149051	2.35043	0.000807071	0.014827	2.87224	0.00670922	0.0109375	2.29213	0.0446694
PATJ	0.0128726	1.1698	0.64652	0.0115321	1.33955	0.618528	0.015625	0.704997	0.544149
PCDHGB1	0.0128726	0.567256	0.137049	0.00494234	3.74006e-07	0.992595	0.0234375	0.642522	0.247032
PLEKHG4B	0.0142276	1.60451	0.0937915	0.014827	1.51184	0.41583	0.0078125	1.42887	0.433239
PRRC2B	0.0149051	1.30315	0.3638	0.0164745	1.98784	0.130897	0.015625	1.28783	0.508384
RASGRF1	0.0149051	0.615112	0.202279	0.00988468	1.30179	0.712977	0.0140625	0.425496	0.142094
RLF	0.0121951	1.14175	0.711997	0.0164745	0.867501	0.808593	0.0109375	1.16789	0.761168
SORBS1	0.0162602	1.0971	0.771377	0.0181219	1.96043	0.105756	0.0171875	0.557202	0.31389
TET3	0.0135501	0.899681	0.754084	0.014827	0.469879	0.298219	0.0140625	1.40997	0.369841
VWA5B2	0.0149051	0.788287	0.478905	0.014827	0.210138	0.120206	0.0171875	1.14667	0.720345
ZIC1	0.0142276	1.57192	0.107573	0.0115321	2.05967	0.120059	0.015625	1.66103	0.185827
ZNF541	0.0108401	0.84676	0.662531	0.00988468	1.92667	0.267554	0.0140625	0.605839	0.319489
ABCB4	0.0135501	1.12021	0.735578	0.0131796	2.18993	0.0860162	0.0109375	0.422032	0.224847
ADAM28	0.0135501	1.48204	0.219841	0.0131796	1.25433	0.702959	0.015625	1.68721	0.208343
ADGRF5	0.0142276	1.18295	0.566556	0.00823723	1.97775	0.343079	0.0234375	0.97952	0.951219
ADGRL2	0.0162602	1.04734	0.879242	0.014827	1.21676	0.737318	0.0171875	1.14562	0.722267
ARFGEF2	0.0115176	0.580641	0.226334	0.0131796	0.641968	0.533402	0.0109375	0.603161	0.384049
ARMCX5-GPRASP2	0.0142276	0.899572	0.756263	0.014827	1.51313	0.416687	0.0140625	0.56255	0.319108
CAMTA1	0.0155827	1.0296	0.919365	0.0115321	1.6903	0.301508	0.015625	1.06085	0.877962
CDH8	0.0128726	0.933322	0.846603	0.0197694	1.82454	0.119087	0.00625	0.312421	0.245864
CGNL1	0.0169377	1.18098	0.554246	0.0131796	0.699088	0.615626	0.0171875	1.53032	0.237132
CLASP1	0.0128726	0.996743	0.991842	0.00988468	1.47472	0.505915	0.0140625	1.02223	0.954302
DOCK3	0.0135501	1.5163	0.15532	0.0115321	0.901238	0.884226	0.015625	1.5498	0.225501
DOCK8	0.0142276	0.975495	0.941257	0.0181219	0.775408	0.663522	0.0109375	1.84728	0.13805
WASHC5	0.0149051	2.09425	0.0048067	0.00988468	2.06039	0.219143	0.021875	2.05856	0.0255502
EPHA3	0.0162602	1.29292	0.327365	0.0131796	2.13021	0.104778	0.0203125	1.30963	0.404247
FSCB	0.0108401	1.12901	0.718341	0.0115321	1.35894	0.601103	0.0125	1.10314	0.811925
IGF2R	0.0135501	1.69197	0.0849133	0.00658979	1.11155	0.916853	0.0203125	2.12816	0.0266857
ITGA4	0.0149051	0.514389	0.106722	0.0164745	0.287345	0.214337	0.0140625	0.554182	0.249062
KIAA1217	0.0135501	1.12016	0.697587	0.00988468	1.26694	0.685037	0.0203125	1.21256	0.56935
LMTK2	0.0135501	1.0818	0.825333	0.014827	0.343495	0.287263	0.0140625	1.68454	0.20812
LPP	0.0135501	0.684648	0.357479	0.0197694	0.433579	0.240469	0.0078125	1.39795	0.564367
MAP3K4	0.0128726	1.55194	0.133353	0.0115321	1.34063	0.616053	0.0140625	1.65751	0.190901
MIA3	0.0121951	1.22572	0.545033	0.00988468	0.864623	0.838337	0.0171875	1.58668	0.228121
NEFH	0.0142276	0.861135	0.694926	0.00988468	1.2984e-07	0.992992	0.0140625	1.30843	0.51476
PALB2	0.0121951	1.20678	0.555869	0.00823723	1.27631	0.732983	0.015625	1.5159	0.245771
PDS5A	0.0162602	0.776832	0.478446	0.0164745	2.50216	0.0437029	0.01875	0.39612	0.110563
PEX5L	0.0162602	0.675468	0.205962	0.014827	0.463358	0.279894	0.021875	0.714153	0.380847
PHF20L1	0.0142276	0.996904	0.992651	0.014827	0.862567	0.799983	0.015625	1.2325	0.61313
PHKB	0.0142276	1.54726	0.134662	0.0181219	1.36807	0.5363	0.0109375	1.49283	0.331909
POLE	0.0121951	0.520763	0.147122	0.00658979	0.804113	0.828358	0.0171875	0.595975	0.305269
RESF1	0.0135501	1.27284	0.39104	0.00823723	1.19231	0.806383	0.021875	1.16425	0.635875
RPS6KA6	0.0149051	0.785906	0.474717	0.0164745	0.449352	0.262134	0.0125	1.26454	0.569554
NAALADL2	0.0149051	1.91298	0.0112419	0.00988468	2.30664	0.100354	0.021875	1.7326	0.0763887
SCN8A	0.0149051	0.732886	0.355442	0.0131796	0.591259	0.461201	0.015625	0.592749	0.247337
SLC8A1	0.0121951	1.56117	0.127734	0.00658979	0.862475	0.883048	0.01875	1.61787	0.134351
WNK4	0.0121951	0.74421	0.437714	0.00823723	1.11883	0.874995	0.0140625	0.597369	0.306718
XKR4	0.0128726	0.963953	0.913295	0.00494234	1.2548	0.821637	0.021875	0.900929	0.785398
CD163L1	0.0121951	0.888727	0.74113	0.00658979	0.718788	0.742373	0.009375	0.938243	0.899474
BAZ1A	0.0101626	1.13448	0.740312	0.00494234	2.18951	0.272686	0.0125	0.674197	0.497557
FAM186A	0.0121951	1.23601	0.553072	0.0164745	0.760275	0.639658	0.009375	1.46874	0.446852
CLIP1	0.0128726	1.3943	0.275944	0.00988468	2.702	0.051195	0.0125	1.7305	0.153138
TNXB	0.0149051	1.54362	0.184762	0.00988468	2.5956	0.115748	0.009375	1.85067	0.26566
ANKRD12	0.0135501	1.38205	0.290493	0.0131796	0.710054	0.631812	0.015625	1.78703	0.109198
CARD11	0.0149051	0.680127	0.279275	0.0131796	0.244925	0.160913	0.015625	0.947594	0.896209
CARD14	0.0108401	0.611798	0.232449	0.0115321	0.459029	0.442473	0.0125	0.606204	0.320485
CDC42BPG	0.0162602	0.821601	0.540087	0.0164745	0.707802	0.553071	0.0140625	0.678397	0.4521
CDK5RAP2	0.0108401	0.51981	0.193412	0.0115321	0.349892	0.296583	0.009375	0.633693	0.521046
COPA	0.0155827	0.754617	0.429389	0.0115321	9.07e-08	0.992903	0.015625	0.836043	0.692394
KIAA1522	0.0115176	1.19216	0.601032	0.0164745	2.4351	0.0222763	0.0078125	0.263693	0.183464
MICAL3	0.0121951	1.27707	0.444232	0.0115321	0.480085	0.305431	0.0109375	1.46865	0.395296
NFAT5	0.0142276	1.34485	0.275303	0.014827	1.79024	0.204523	0.0140625	1.14679	0.721888
NLRP14	0.0121951	0.701925	0.352283	0.0115321	0.829556	0.792987	0.015625	0.729054	0.483453
RAG1	0.0121951	1.00034	0.99925	0.0115321	2.03983	0.226665	0.0140625	0.727415	0.529106
ESPL1	0.0149051	1.86943	0.0260058	0.00988468	1.72992	0.349174	0.0171875	2.46159	0.00792574
TTC6	0.0149051	1.42956	0.18822	0.00988468	1.07207	0.922215	0.025	1.57702	0.122501
ZFR2	0.0115176	0.543797	0.137883	0.00823723	0.49009	0.477676	0.0140625	0.378538	0.0943616
ARHGAP30	0.0128726	0.988656	0.972952	0.0115321	9.32194e-08	0.993049	0.0140625	1.328	0.462221
ARMC4	0.0115176	1.25493	0.479628	0.00988468	1.46114	0.517289	0.0125	1.07549	0.862066
CCSER1	0.0149051	1.04269	0.896143	0.0115321	1.58632	0.432857	0.015625	0.870339	0.759009
CGN	0.0142276	1.26745	0.41736	0.0115321	1.28751e-07	0.992523	0.01875	2.02656	0.0167714
CHEK2	0.0142276	1.31171	0.397351	0.014827	0.646401	0.539827	0.00625	0.858653	0.830345
ESRRG	0.0149051	2.36436	0.000727748	0.014827	1.24517	0.665316	0.0140625	3.52758	0.000265746
COL2A1	0.0115176	1.18218	0.639958	0.00658979	1.25405	0.751008	0.0125	1.68879	0.206747
DGKK	0.0121951	1.05605	0.879084	0.00658979	0.999342	0.99948	0.0109375	2.34109	0.0394166
DNAH12	0.0101626	0.653702	0.345025	0.00494234	4.12887e-07	0.992188	0.0125	0.800239	0.658702
DOCK1	0.0128726	0.651003	0.261008	0.00823723	0.468392	0.451005	0.0078125	0.691917	0.526479
FIGN	0.0142276	1.67269	0.0502552	0.014827	1.76239	0.216247	0.0078125	0.91428	0.860073
GRIA2	0.0155827	0.897877	0.712502	0.014827	1.26669	0.686903	0.01875	0.771449	0.469251
IQUB	0.0149051	1.23236	0.457836	0.0115321	0.852096	0.822622	0.01875	1.4463	0.253967
IRS4	0.0101626	0.539577	0.172537	0.00164745	2.15265e-05	0.995191	0.015625	0.484427	0.155452
KCNU1	0.0149051	0.783977	0.469722	0.0164745	1.04665e-07	0.9908	0.0171875	1.19675	0.619192
KIF1B	0.0101626	0.920688	0.828272	0.00823723	0.569944	0.576531	0.009375	0.905547	0.844144
MYBPC2	0.0135501	1.35096	0.305151	0.00823723	2.01729	0.229493	0.01875	1.30305	0.464676
NOS3	0.0128726	1.12507	0.715307	0.014827	1.29952	0.620062	0.0125	0.989633	0.981666
NUP155	0.0135501	0.862953	0.660988	0.014827	1.98972	0.133045	0.0109375	0.494349	0.224603
NYAP2	0.0115176	0.839985	0.646668	0.00988468	0.52863	0.525925	0.009375	0.687757	0.519549
PIK3CG	0.0128726	0.832893	0.586265	0.0131796	0.591718	0.46349	0.0140625	0.857709	0.710545
PPFIA1	0.0169377	0.801545	0.45759	0.014827	1.05624	0.925206	0.0203125	0.753321	0.459376
PTPRC	0.0162602	0.621381	0.162021	0.00988468	0.771618	0.716464	0.021875	0.476256	0.0990572
RREB1	0.0135501	0.447458	0.0733951	0.014827	0.319251	0.25562	0.0125	0.465727	0.187726
TUT4	0.0108401	1.66391	0.130833	0.0115321	0.519648	0.515676	0.0078125	1.69975	0.294589
ADAMTS5	0.0128726	0.91858	0.81206	0.00988468	0.378252	0.332865	0.0125	1.34666	0.472698
ADAMTSL3	0.0115176	1.08006	0.840226	0.00988468	0.813757	0.775047	0.009375	2.39496	0.0539229
AGBL1	0.0135501	0.742822	0.435226	0.0164745	0.722922	0.649488	0.0125	0.672107	0.430424
ANO8	0.0135501	1.13315	0.682159	0.00823723	0.480754	0.466341	0.0203125	1.32566	0.405897
ATP8A1	0.0155827	1.47923	0.163526	0.0181219	0.679083	0.506274	0.0125	2.51517	0.0103691
BLM	0.0142276	1.25176	0.460869	0.00988468	0.352525	0.298589	0.015625	1.4502	0.332231
CACNA1D	0.0169377	1.16581	0.600486	0.0131796	0.804139	0.760835	0.01875	1.95288	0.0483246
CCDC180	0.0142276	1.40042	0.213833	0.0115321	1.43417	0.538062	0.015625	1.20193	0.608543
CFAP61	0.0149051	0.780236	0.43852	0.0115321	1.00388	0.994718	0.01875	0.659946	0.316833
CHD5	0.0108401	1.16534	0.688216	0.014827	0.702763	0.62019	0.0046875	1.00742	0.991698
CIC	0.0108401	1.20764	0.576921	0.00658979	0.93736	0.948739	0.015625	1.36006	0.433688
CLSTN2	0.0115176	1.57261	0.138519	0.00658979	3.0677e-07	0.991118	0.0125	1.44125	0.379412
EFR3A	0.0101626	0.646713	0.332749	0.00988468	0.51969	0.515019	0.009375	0.904972	0.843196
EML5	0.0128726	0.741488	0.400881	0.0115321	1.37858	0.527261	0.015625	0.577823	0.276741
ENPP1	0.0162602	0.949352	0.864527	0.00988468	2.84201e-07	0.992318	0.021875	1.08687	0.80567
EPHB1	0.0115176	0.802864	0.592891	0.0115321	0.669699	0.573887	0.0109375	0.86479	0.802524
FNIP1	0.0121951	1.20271	0.565085	0.00329489	1.70501	0.597367	0.01875	1.36541	0.387317
GALNT17	0.0115176	0.440841	0.105975	0.00658979	0.737706	0.762446	0.015625	0.364098	0.145889
NPAS3	0.0121951	1.33603	0.390688	0.00988468	0.521944	0.517707	0.015625	2.41053	0.015892
NPC1L1	0.0115176	1.03688	0.914213	0.0131796	0.660162	0.559765	0.0109375	1.35194	0.465596
NRIP1	0.0115176	0.85611	0.706224	0.00823723	0.658538	0.678739	0.009375	1.26516	0.644069
NWD2	0.0135501	1.09152	0.794714	0.0197694	1.73514	0.228213	0.009375	0.553582	0.309564
PCDHGA10	0.0121951	0.552524	0.18785	0.0164745	0.183321	0.0914141	0.0078125	1.37954	0.529887
PCDHGA3	0.0142276	0.762073	0.419034	0.00988468	2.1136	0.203276	0.0171875	0.221937	0.0338574
PCNX3	0.0162602	1.1104	0.709673	0.00988468	2.10439	0.302063	0.021875	1.10923	0.747557
PIK3CB	0.0135501	1.10376	0.757705	0.0115321	0.819346	0.781215	0.015625	0.967664	0.936762
RAB11FIP1	0.0128726	1.49252	0.211707	0.0115321	1.50633	0.483942	0.015625	1.35596	0.463009
RAB3GAP2	0.0135501	0.938789	0.848382	0.0131796	1.12151	0.843989	0.0125	0.665881	0.423005
SGIP1	0.0121951	0.668701	0.327469	0.0181219	0.645168	0.453633	0.009375	0.444473	0.253208
SHROOM3	0.0115176	1.15155	0.661559	0.00658979	2.4309	0.0873882	0.0109375	0.849487	0.748166
SPTBN2	0.0115176	1.06146	0.868838	0.0131796	1.4005	0.565352	0.009375	1.359	0.511362
STAB1	0.0108401	0.821848	0.608117	0.00823723	2.57544e-07	0.990051	0.0109375	1.18209	0.713922
TIAM1	0.0142276	1.02391	0.941008	0.0115321	1.33607	0.619366	0.0125	1.08445	0.844857
TMTC2	0.0135501	1.33	0.37311	0.0164745	1.09699	0.874603	0.0125	1.29966	0.525723
XRN1	0.0115176	0.926454	0.830257	0.0115321	1.37442	0.587336	0.0125	0.715235	0.506071
ATAD5	0.0149051	1.1773	0.594302	0.00988468	1.39306	0.571985	0.0171875	1.06014	0.888904
BAHCC1	0.00880759	1.76987	0.111695	0.00494234	1.45608e-06	0.991534	0.009375	1.63419	0.279535
DENND4B	0.0135501	1.56517	0.148409	0.0131796	0.455585	0.302127	0.015625	3.25356	0.000536988
LTBP2	0.0135501	1.00908	0.977482	0.00823723	3.9063	0.0212575	0.0140625	0.760372	0.543762
MROH7	0.0135501	1.04226	0.902123	0.0164745	0.500176	0.330616	0.009375	1.56991	0.277517
CRYZL2P-SEC16B	0.0101626	1.3202	0.410594	0.00494234	1.53469	0.673024	0.0140625	1.82567	0.0956497
FBXL7	0.0135501	0.426409	0.0582345	0.0115321	0.426901	0.397575	0.0125	0.394883	0.109771
FOCAD	0.0121951	1.11849	0.739398	0.014827	1.03802	0.941287	0.009375	1.21854	0.696467
LY75	0.0115176	0.587604	0.196402	0.00823723	3.3085e-07	0.990862	0.015625	0.486616	0.153385
MIA2	0.0108401	1.11298	0.779443	0.00658979	0.997884	0.998321	0.0109375	1.75794	0.214236
PHRF1	0.0155827	1.13224	0.671305	0.0115321	0.206813	0.116878	0.015625	2.03815	0.0372589
PRDM1	0.0155827	1.8392	0.0167852	0.00988468	0.993873	0.993128	0.021875	2.4487	0.00186443
SEC16A	0.0128726	0.746695	0.443203	0.014827	0.92449	0.893692	0.0140625	0.667221	0.421608
TET1	0.0128726	0.825652	0.616475	0.0197694	0.620707	0.413537	0.0078125	1.32081	0.585747
UBN1	0.0108401	0.969108	0.926437	0.00823723	0.828488	0.798786	0.0125	1.08494	0.845871
ABCC11	0.0128726	1.07147	0.847655	0.00988468	1.77087	0.327829	0.015625	0.847734	0.718708
ANKFN1	0.0121951	1.08684	0.79425	0.00988468	1.62534	0.407987	0.0140625	0.972141	0.945512
ANO3	0.0155827	0.99894	0.997354	0.0247117	0.496755	0.230649	0.009375	1.6018	0.255127
ASXL2	0.0135501	1.59479	0.110539	0.0164745	1.8068	0.198935	0.0140625	1.73238	0.151701
BRINP2	0.0142276	1.02653	0.934707	0.00988468	0.826438	0.789282	0.0140625	1.54757	0.256726
CFH	0.0149051	0.594336	0.146494	0.00494234	3.40601e-07	0.99307	0.0171875	0.502194	0.129375
ELAPOR2	0.0142276	0.703834	0.358605	0.0181219	0.184244	0.0941883	0.0125	1.46774	0.395385
TRIM67	0.0149051	1.71298	0.0343106	0.014827	2.23891	0.0536373	0.01875	1.43429	0.286883
FER1L5	0.0115176	1.59735	0.110602	0.00658979	2.34936	0.237806	0.01875	1.40231	0.320204
GLI2	0.0135501	0.687657	0.293517	0.00823723	2.88656e-07	0.990532	0.021875	0.877955	0.71625
HIPK2	0.0142276	0.676708	0.275462	0.0131796	0.662784	0.5634	0.0171875	0.593651	0.250777
KIAA0100	0.0128726	1.08928	0.800201	0.0131796	0.946777	0.928402	0.0078125	0.548324	0.400573
KNG1	0.0128726	1.0033	0.992622	0.00988468	9.68666e-08	0.992881	0.0109375	1.11795	0.825895
LIMCH1	0.00948509	0.891932	0.80021	0.00988468	0.796011	0.821013	0.0109375	0.898728	0.832929
MAP3K1	0.0142276	1.31124	0.39852	0.00823723	0.651817	0.67002	0.0171875	1.5083	0.284773
MCC	0.0121951	1.70827	0.0675106	0.0214168	1.96268	0.0628769	0.00625	1.94317	0.189688
MCM3AP	0.0115176	1.03584	0.921244	0.00988468	0.95691	0.950789	0.0125	0.902464	0.838562
NAV1	0.0108401	0.725478	0.399768	0.00823723	2.63431e-07	0.990295	0.0140625	0.91523	0.830348
NCOA3	0.0121951	0.860134	0.692278	0.00988468	0.33161	0.271787	0.0140625	1.29551	0.568729
NLRP5	0.0135501	0.870319	0.665662	0.0131796	0.639901	0.531263	0.015625	1.09771	0.798718
PCDHB11	0.0115176	0.487236	0.153231	0.00494234	3.85047e-07	0.993341	0.0140625	0.337146	0.126786
PCDHB2	0.0108401	0.762132	0.476616	0.00823723	2.84779e-07	0.990178	0.0140625	0.850927	0.721862
PHC3	0.0115176	0.913988	0.814144	0.00988468	3.34449e-07	0.990696	0.0109375	1.30356	0.527303
PI4KA	0.0142276	0.951594	0.876709	0.014827	2.01007	0.125935	0.0109375	0.656396	0.404369
PIK3R4	0.0108401	1.24051	0.523316	0.00988468	1.65188	0.391417	0.015625	1.11602	0.792426
PKDREJ	0.0135501	0.993866	0.986219	0.0131796	0.876177	0.853107	0.0109375	1.25735	0.613041
PNPLA7	0.0121951	1.26696	0.441956	0.00658979	0.529655	0.528324	0.015625	1.78877	0.0909246
PTPN14	0.0108401	0.451766	0.113828	0.0131796	0.337025	0.278625	0.009375	0.620995	0.412797
RALGAPA1	0.0135501	1.22112	0.553199	0.0115321	3.15647e-07	0.990095	0.015625	1.96585	0.0629832
RASGRF2	0.0128726	1.04781	0.895704	0.014827	0.837792	0.76126	0.0125	1.46706	0.395797
SIM1	0.0149051	1.0023	0.994253	0.014827	0.296409	0.22552	0.015625	1.24284	0.545766
TASOR2	0.0135501	0.882653	0.711094	0.00658979	0.57077	0.57666	0.015625	0.97047	0.942429
TLL1	0.0121951	0.889407	0.758756	0.00494234	0.87183	0.89133	0.0140625	1.58431	0.266703
ZNF106	0.0142276	0.76362	0.449474	0.0115321	0.725423	0.652532	0.0125	1.15503	0.749892
ADGRB2	0.0155827	1.23726	0.506141	0.014827	0.719342	0.645104	0.0140625	2.25139	0.0348191
ALS2	0.0142276	1.68481	0.096758	0.0115321	2.01673	0.234343	0.0171875	2.30952	0.0314364
AMER3	0.0135501	1.00125	0.997204	0.0131796	0.870373	0.845534	0.0125	1.50922	0.320714
ANO4	0.0135501	1.49787	0.167276	0.014827	1.25295	0.657479	0.0125	1.21449	0.66855
ATN1	0.0128726	1.32369	0.381462	0.00988468	0.424351	0.39488	0.0109375	1.05617	0.913956
ATP13A3	0.0135501	0.600521	0.215648	0.0131796	0.997115	0.996789	0.009375	0.397242	0.194117
BDP1	0.0155827	1.16826	0.594548	0.0181219	0.941077	0.917405	0.0171875	1.08558	0.818815
BOC	0.00948509	1.23582	0.579607	0.00988468	0.830677	0.795154	0.003125	0.59571	0.606131
CCDC18	0.0155827	1.03587	0.91238	0.0115321	2.05807	0.156618	0.0125	0.792592	0.646147
CDHR2	0.0108401	0.56309	0.163677	0.00658979	0.507292	0.501048	0.0109375	0.47694	0.203846
CILP2	0.0135501	1.47072	0.228327	0.014827	1.5345	0.399637	0.0140625	1.7828	0.169839
COL21A1	0.0121951	1.07689	0.826588	0.00988468	1.09566	0.878132	0.0140625	0.982079	0.968124
COBLL1	0.0142276	2.34364	0.00370703	0.0115321	1.03808	0.958419	0.0140625	4.53884	9.99555e-06
DGKG	0.0115176	1.22015	0.555975	0.0115321	1.6804	0.377264	0.0125	1.14726	0.741949
DOCK9	0.0162602	0.936738	0.845809	0.0164745	0.541061	0.388268	0.015625	1.45615	0.36316
FCRL2	0.0149051	0.977656	0.944325	0.0247117	0.945012	0.901666	0.0109375	0.901798	0.838046
GBF1	0.0121951	0.969797	0.936688	0.014827	0.23396	0.149	0.009375	1.85862	0.24319
GPR37	0.0115176	0.659043	0.310642	0.0197694	0.734261	0.543157	0.00625	0.29238	0.219959
GRAMD1B	0.0135501	0.598789	0.256709	0.0131796	0.373531	0.326758	0.0125	0.744216	0.624111
HACE1	0.0142276	1.2526	0.44165	0.00988468	5.04911	0.000129439	0.0171875	0.776569	0.575319
ITIH5	0.0128726	0.810769	0.55753	0.0131796	0.317603	0.254447	0.0109375	0.547598	0.300639
ITPRID2	0.0142276	1.14838	0.681704	0.00823723	0.590341	0.600464	0.0125	1.54479	0.335558
KDM3A	0.0115176	0.891806	0.749053	0.0115321	1.3517	0.606725	0.0140625	0.580512	0.282673
MYBPC1	0.0128726	1.16412	0.65188	0.0181219	0.689037	0.522982	0.0109375	2.02171	0.0885144
NCOA1	0.0128726	0.784868	0.498107	0.0131796	1.34815	0.614694	0.0109375	0.657583	0.407147
NLRP9	0.0121951	0.791591	0.540112	0.00988468	0.552783	0.555399	0.0140625	1.08445	0.845828
OTOL1	0.0135501	1.16569	0.648678	0.0115321	2.0076	0.233369	0.0140625	1.46148	0.35891
PCDHA9	0.00880759	1.14125	0.751949	0.00823723	3.44575e-07	0.991261	0.009375	1.99664	0.150684
PCDHGA4	0.0108401	0.939679	0.870258	0.00823723	2.23079	0.169426	0.0109375	0.628612	0.42471
PLEKHA5	0.0128726	1.05376	0.88407	0.0131796	1.65117	0.324373	0.0109375	0.693541	0.542086
PRX	0.0101626	0.63833	0.317978	0.014827	1.64888	0.27566	0.00625	2.96213e-07	0.986508
RBFOX1	0.0121951	0.755785	0.432201	0.0131796	0.593992	0.483182	0.0109375	0.642692	0.380308
RC3H1	0.0115176	1.17122	0.623579	0.00988468	1.16253	0.804286	0.0140625	1.25473	0.584583
RNF17	0.0108401	0.358836	0.0466957	0.00658979	4.07986e-07	0.9927	0.0078125	0.184551	0.0921166
ROBO3	0.0135501	0.902217	0.760798	0.00988468	0.520256	0.544832	0.021875	0.934878	0.851262
SLC9C2	0.0142276	0.426176	0.0577549	0.00988468	0.457251	0.435622	0.0140625	0.407746	0.122546
SLTM	0.0121951	1.16725	0.664361	0.00823723	0.403937	0.367163	0.0125	1.78583	0.160761
SPATA16	0.0135501	0.670462	0.331182	0.0131796	1.01156	0.984332	0.0109375	0.652263	0.464335
STIL	0.0108401	1.2902	0.403663	0.00658979	3.23667	0.0458105	0.0125	0.999332	0.998709
TP63	0.0128726	1.2024	0.585106	0.014827	1.16423	0.767322	0.0078125	1.83861	0.227964
UBE2O	0.0115176	0.754165	0.458719	0.00658979	0.863832	0.884233	0.0140625	0.785217	0.592341
ANKRD30A	0.0101626	0.820792	0.609856	0.00658979	0.929183	0.918742	0.0109375	0.207028	0.0930851
CSPG4	0.0115176	1.47839	0.247001	0.0131796	2.13794	0.136801	0.009375	1.78132	0.210496
NACAD	0.00948509	0.691737	0.466305	0.0115321	0.30103	0.236014	0.00625	2.09509	0.300968
AGL	0.0115176	1.00439	0.990831	0.0115321	0.295607	0.225688	0.0078125	1.64714	0.324357
CDAN1	0.0142276	1.11752	0.704006	0.0115321	0.558876	0.419546	0.0203125	1.43906	0.259571
COL16A1	0.0121951	1.49094	0.212145	0.00988468	1.96851	0.246581	0.009375	1.48114	0.435955
COL5A2	0.0142276	1.78462	0.0409124	0.0230643	2.12814	0.0385372	0.00625	1.71539	0.290483
KMT2B	0.0135501	0.7196	0.370152	0.0164745	1.05926	0.909658	0.0109375	0.404786	0.204375
MAST2	0.0108401	0.932699	0.866103	0.014827	0.779825	0.730197	0.00625	1.09788	0.875005
THBS1	0.0101626	1.28142	0.464221	0.00823723	2.21135	0.177204	0.009375	0.625096	0.421771
ADAM12	0.0101626	0.85623	0.730491	0.00823723	0.73615	0.760254	0.0078125	1.22857	0.72493
CATSPERB	0.0142276	0.744637	0.438668	0.014827	1.14414	0.791337	0.0109375	0.785857	0.67854
CIITA	0.0115176	1.03372	0.921522	0.0131796	0.713239	0.563466	0.0125	1.47011	0.351428
KLHDC7A	0.0108401	0.695377	0.379496	0.0115321	1.18901	0.738579	0.0046875	0.273997	0.198273
MED12	0.0115176	0.669701	0.331293	0.0131796	0.294632	0.223316	0.009375	0.806154	0.673039
NCAPD3	0.0108401	0.471884	0.139788	0.00494234	0.845758	0.86802	0.0140625	0.396589	0.186189
OR4K1	0.0121951	0.845262	0.660785	0.00823723	2.81441e-07	0.990797	0.0171875	1.07767	0.860061
PLXNB1	0.0115176	1.0643	0.853003	0.00823723	2.17426	0.195165	0.0125	1.08113	0.850103
QSER1	0.0128726	1.6603	0.11287	0.00823723	1.24675	0.75751	0.015625	2.71715	0.00537597
SPAG9	0.0115176	0.778631	0.542833	0.00988468	1.19311e-07	0.992981	0.0109375	1.46191	0.401516
SPTBN1	0.0115176	1.04555	0.907316	0.00988468	0.43621	0.410627	0.0109375	1.80796	0.15468
SSH2	0.0115176	1.25808	0.494933	0.00988468	0.867006	0.841387	0.0125	1.59064	0.262781
SYNJ2	0.0135501	0.968126	0.923249	0.0115321	1.3931	0.570794	0.015625	0.961319	0.923817
ZNF337	0.0128726	1.26114	0.447013	0.00658979	0.667272	0.687641	0.0171875	1.098	0.80775
ZSWIM8	0.0135501	1.30826	0.400604	0.014827	1.05365	0.928822	0.015625	1.55899	0.248186
ADCY10	0.0115176	0.747139	0.47871	0.014827	0.609589	0.488427	0.009375	1.13287	0.805591
AKAP12	0.00948509	1.01218	0.976518	0.00823723	2.14039	0.196992	0.0078125	1.11154	0.855695
ANKIB1	0.00745257	0.714791	0.50388	0.00988468	0.922132	0.90967	0.0078125	0.507884	0.340217
ANKRD50	0.0121951	0.812352	0.561176	0.0131796	0.714431	0.652862	0.0125	0.604185	0.319054
ARHGEF4	0.0121951	1.43967	0.233093	0.014827	1.38081	0.528896	0.0140625	1.4419	0.343598
C6orf132	0.0121951	0.932532	0.82687	0.00823723	3.27807e-07	0.990295	0.0171875	1.10317	0.784644
CBLB	0.0108401	1.36458	0.357003	0.00658979	0.541239	0.540892	0.015625	2.4456	0.013427
CLASP2	0.0155827	1.07859	0.796148	0.0164745	1.62294	0.287913	0.0171875	0.864637	0.724878
COL20A1	0.0115176	0.858981	0.711788	0.00494234	4.56313e-07	0.993128	0.0140625	1.15357	0.751612
CROCC	0.00948509	1.16725	0.665663	0.00823723	0.333366	0.278855	0.0125	1.74709	0.145493
DDX60	0.0128726	0.871124	0.698919	0.014827	1.0235	0.96825	0.0140625	0.891223	0.799004
IGSF9B	0.0135501	2.14377	0.00946845	0.00658979	1.87791	0.379984	0.0203125	2.38295	0.0110812
IFT172	0.0115176	1.41329	0.278685	0.0164745	0.96175	0.946766	0.0109375	1.6444	0.195151
IMPG2	0.0101626	0.436407	0.110279	0.00988468	2.72092e-07	0.990686	0.00625	0.322652	0.261173
ITGAL	0.0128726	1.23397	0.467199	0.00658979	1.32376	0.696	0.01875	1.44445	0.279138
L3MBTL4	0.0135501	1.50179	0.183809	0.0131796	2.16747	0.0922517	0.0171875	1.28394	0.545841
LEKR1	0.0128726	0.575728	0.148059	0.0131796	0.473563	0.301596	0.0140625	0.554191	0.241696
PBRM1	0.0121951	1.26571	0.484439	0.0164745	1.74791	0.182272	0.003125	3.24471e-07	0.98978
POLR3A	0.0135501	0.688172	0.327193	0.00988468	9.77076e-08	0.993156	0.009375	1.07138	0.891265
ROCK1	0.0128726	0.854577	0.679436	0.0131796	0.316356	0.25191	0.0125	0.918651	0.866473
SIDT1	0.0115176	0.787931	0.561743	0.0131796	0.982936	0.976504	0.0109375	0.717396	0.567632
SRRD	0.0149051	0.765376	0.407296	0.0164745	0.346048	0.136693	0.01875	0.957516	0.909621
SULF1	0.0115176	0.526784	0.202288	0.0164745	0.236455	0.151047	0.003125	0.666165	0.685445
SYT10	0.0135501	0.535461	0.128199	0.014827	9.2836e-08	0.991452	0.0140625	0.822656	0.66615
ZNF420	0.0108401	1.49771	0.258957	0.0115321	1.28997	0.722811	0.0109375	1.53992	0.343057
ADCY1	0.0115176	1.6484	0.117432	0.0131796	1.59271	0.360794	0.0078125	1.70653	0.289316
AMOT	0.0128726	1.30285	0.432747	0.0131796	1.38997	0.572288	0.0109375	1.66645	0.261124
ANKRD24	0.0135501	0.431045	0.0937519	0.0131796	0.383602	0.340794	0.0109375	0.413236	0.214361
C2CD6	0.0128726	0.709556	0.369859	0.00988468	0.809675	0.767163	0.0078125	1.05057	0.932682
CACNA1I	0.0115176	1.02644	0.934863	0.00658979	1.51701	0.559396	0.0140625	0.94581	0.892554
CAMSAP3	0.0142276	0.726315	0.402364	0.014827	0.343227	0.286766	0.0125	1.44333	0.378385
CCNB3	0.0115176	0.977089	0.94819	0.00823723	1.91533	0.20556	0.0109375	0.919494	0.867879
CDH22	0.0115176	1.199	0.614303	0.00988468	1.09697	0.896878	0.0125	1.35241	0.471237
CNTN1	0.0128726	1.10183	0.751285	0.00658979	1.13269	0.864586	0.0171875	0.860135	0.716832
COL6A1	0.0108401	0.910055	0.80661	0.00658979	5.69757	0.00578931	0.009375	1.04269	0.934175
CUL7	0.0121951	1.12757	0.736361	0.0131796	1.27519	0.678929	0.009375	1.23924	0.670589
DGKZ	0.0121951	1.32144	0.363759	0.0115321	2.14989	0.0947651	0.0125	1.02509	0.956495
EHBP1	0.0142276	0.885357	0.702819	0.0131796	1.18859	0.80917	0.015625	0.762975	0.512261
FCRL5	0.0121951	1.49742	0.207086	0.014827	2.65479	0.0196538	0.00625	1.31089	0.642283
CCDC191	0.0135501	1.95808	0.0281256	0.0131796	1.08392	0.910482	0.0125	1.5431	0.339877
GRIA1	0.00948509	1.61469	0.1547	0.0131796	1.07224	0.905052	0.0078125	1.98871	0.128309
HCN4	0.0115176	0.436594	0.0992992	0.00988468	0.436538	0.409158	0.0078125	0.269674	0.190995
HELZ	0.0128726	0.513941	0.0885609	0.00988468	8.38096e-08	0.992592	0.0171875	0.723144	0.435376
KLHL6	0.0101626	1.36121	0.360875	0.0115321	1.73651	0.283338	0.0125	1.17795	0.716935
LRRK1	0.0101626	1.0597	0.887965	0.0115321	0.699511	0.616973	0.0125	1.17751	0.747751
MAN2A2	0.0128726	1.05729	0.868397	0.0115321	1.11379	0.880045	0.015625	1.17883	0.667011
MEGF6	0.0108401	0.959281	0.913109	0.00988468	1.1277	0.866454	0.009375	0.897773	0.852836
MMRN1	0.0108401	1.55129	0.150501	0.00988468	0.689655	0.603472	0.0125	1.83662	0.114274
MYOM2	0.0135501	0.846293	0.640957	0.0115321	0.773669	0.720081	0.0125	1.10531	0.824912
NCKAP1L	0.0142276	1.5653	0.12616	0.014827	0.762868	0.705443	0.0171875	1.93433	0.0513778
OBSL1	0.0128726	1.29533	0.470208	0.0164745	0.977735	0.969596	0.0078125	2.36941	0.0895529
OGDHL	0.0121951	0.946947	0.886502	0.0115321	0.356775	0.304404	0.0109375	1.92359	0.116206
OLFM3	0.00948509	0.604219	0.386071	0.014827	0.286468	0.212837	0.003125	3.77486	0.277721
OR8K3	0.0142276	0.562838	0.162719	0.0181219	0.432953	0.242029	0.009375	0.475055	0.294397
PCDHB7	0.00880759	1.06534	0.888395	0.00988468	1.263	0.7432	0.00625	2.13186	0.201711
PLEKHH2	0.0135501	0.540545	0.171157	0.014827	0.874111	0.85068	0.0109375	0.668861	0.488643
PLPPR4	0.0128726	0.776475	0.480707	0.00823723	3.39352	0.097426	0.015625	0.75779	0.509187
PSME4	0.0128726	1.76771	0.0521828	0.00658979	1.8774	0.37924	0.01875	1.78949	0.0884084
PTCH2	0.0115176	0.702081	0.388708	0.00988468	0.934952	0.925038	0.0125	0.585031	0.356484
SATB2	0.0135501	0.858515	0.650134	0.0181219	1.07089	0.894054	0.0125	0.840727	0.701132
SLC13A1	0.0142276	1.03809	0.902441	0.00988468	2.17664	0.126927	0.0203125	0.7651	0.516569
SLX4	0.0135501	0.746879	0.400181	0.00988468	0.448724	0.438552	0.01875	0.601801	0.260909
SNTG1	0.0121951	0.422068	0.0856476	0.00823723	2.95815e-07	0.990421	0.0140625	0.538645	0.286105
SOX5	0.0128726	1.63739	0.105822	0.0164745	1.47166	0.396245	0.0125	2.28062	0.046524
SUPT6H	0.0101626	0.568209	0.260504	0.00658979	1.02289	0.982075	0.0140625	0.40271	0.200426
TMC5	0.0142276	0.743611	0.406428	0.00988468	0.394095	0.354409	0.0125	0.45276	0.173825
TONSL	0.0135501	1.56967	0.139975	0.0115321	1.04142	0.954696	0.015625	2.22663	0.0261624
URB1	0.0142276	0.826964	0.57238	0.0131796	0.796974	0.749948	0.015625	0.827644	0.647727
ZNF418	0.0108401	0.524746	0.152827	0.0164745	0.398585	0.199343	0.009375	0.660392	0.47591
ZNF607	0.0142276	0.668181	0.258405	0.0131796	0.513555	0.354401	0.0171875	0.847743	0.689767
KANK1	0.00948509	1.1433	0.744833	0.0115321	1.04151	0.954665	0.009375	1.36249	0.540907
ZNF609	0.0128726	0.814289	0.564719	0.0115321	0.470947	0.453282	0.0125	0.846354	0.711693
DENND4C	0.0149051	0.770533	0.392672	0.00823723	0.85783	0.829802	0.0203125	0.65187	0.262887
RECQL4	0.0101626	0.882629	0.761798	0.00823723	2.62689e-07	0.989892	0.009375	2.74105	0.0159403
ATXN1	0.0115176	0.411045	0.077106	0.014827	0.50439	0.340662	0.0109375	0.385768	0.180241
BARD1	0.0115176	1.08823	0.812504	0.00823723	1.05875	0.936194	0.0125	0.897152	0.829872
GRIN3B	0.0101626	0.923412	0.846248	0.00988468	0.505433	0.496892	0.0078125	1.08497	0.888359
INPP4A	0.0115176	1.26401	0.488869	0.014827	0.632194	0.520974	0.00625	0.9564	0.939692
MASP1	0.0101626	1.14176	0.727574	0.0131796	0.493998	0.482471	0.009375	1.38414	0.472307
MSR1	0.00880759	0.814744	0.649092	0.00658979	1.89556	0.277257	0.0078125	0.652795	0.549035
NOL8	0.00948509	0.310313	0.0987737	0.00988468	0.718867	0.744101	0.009375	0.230514	0.143144
NUP214	0.0108401	0.713658	0.412163	0.00494234	1.23337	0.834667	0.015625	0.625398	0.351881
PARP4	0.00948509	1.07053	0.85818	0.00823723	0.785274	0.735351	0.009375	1.35586	0.547123
PCDHGA12	0.0108401	0.909169	0.790099	0.0115321	1.3267	0.585974	0.0109375	0.528745	0.273246
RIN2	0.0115176	0.893509	0.747983	0.0115321	1.10198	0.892479	0.0109375	0.684527	0.456449
TRPC7	0.0142276	1.08746	0.81429	0.0164745	0.295647	0.224506	0.0125	2.56541	0.0149758
KAT6B	0.0128726	2.33462	0.000881754	0.00823723	8.87523	2.70586e-06	0.0203125	1.89342	0.0394181
AGBL4	0.0108401	0.967811	0.931748	0.00823723	2.15062	0.195669	0.009375	0.835463	0.757526
ARHGAP21	0.0108401	1.67462	0.0909999	0.00823723	6.16286	0.000534317	0.0125	1.308	0.514726
ARHGEF1	0.0128726	1.50355	0.134342	0.0131796	1.90645	0.156107	0.0125	1.25031	0.563542
BIVM-ERCC5	0.0108401	0.413109	0.0783629	0.00988468	9.30427e-08	0.992998	0.0109375	0.569416	0.335566
CDH4	0.0135501	0.713891	0.376894	0.00988468	1.03347	0.96355	0.0125	0.755147	0.579232
CLIP2	0.00948509	0.826269	0.643802	0.00988468	1.69302	0.472953	0.0109375	0.674117	0.435189
COL4A3	0.0115176	0.669137	0.291865	0.0131796	0.868328	0.81041	0.0109375	0.448137	0.16687
DENND2B	0.0115176	0.80988	0.582128	0.00823723	1.16573	0.843499	0.0109375	0.625424	0.422646
DEPDC5	0.0115176	0.740106	0.464553	0.014827	1.22596	0.727474	0.00625	0.258039	0.177837
FAM171A1	0.0142276	0.676467	0.27253	0.0115321	0.265999	0.187011	0.015625	0.707152	0.442625
FAM171B	0.00880759	0.524792	0.265665	0.00988468	0.379695	0.334662	0.00625	0.577604	0.584034
FSHR	0.0142276	0.773527	0.4212	0.00823723	0.883342	0.862713	0.01875	0.785214	0.52844
HEATR5A	0.0142276	0.856893	0.646377	0.00988468	1.52155	0.473657	0.0203125	0.766028	0.521611
KIF20B	0.0142276	1.36882	0.32694	0.0197694	1.0621	0.896474	0.0109375	1.26254	0.644638
MAST1	0.0115176	1.60318	0.107528	0.00164745	7.64212e-07	0.993323	0.01875	1.51729	0.219497
MRC2	0.0115176	1.2616	0.514337	0.00658979	0.520637	0.516348	0.015625	1.74538	0.178994
MTR	0.0115176	0.670071	0.372861	0.0181219	0.507316	0.340252	0.0078125	0.981742	0.974708
PCDHA8	0.00948509	0.770044	0.561759	0.00658979	0.663362	0.682797	0.0125	0.803733	0.666671
PCDHGA5	0.00948509	1.56866	0.208871	0.00988468	1.03842	0.957819	0.0109375	1.62517	0.289152
PDE11A	0.0108401	0.806066	0.546002	0.0115321	0.500824	0.331787	0.0125	0.902233	0.820467
DAB2	0.0128726	1.84134	0.0305861	0.0115321	1.57926	0.43399	0.0140625	1.99581	0.0571502
SEC24B	0.0115176	1.60381	0.105898	0.00988468	0.88624	0.865355	0.015625	1.81943	0.0770259
SEMG2	0.0128726	0.637512	0.206651	0.00988468	0.815865	0.775099	0.0140625	0.658488	0.35524
SLC39A12	0.0142276	0.700791	0.267722	0.00329489	1.03263e-06	0.990572	0.0234375	0.835477	0.577679
SPINK5	0.00948509	0.808068	0.604071	0.00494234	2.79037e-07	0.993174	0.015625	0.983417	0.967697
TIAM2	0.0101626	1.20623	0.59959	0.00823723	0.950152	0.942908	0.009375	1.51626	0.411905
UBE4B	0.0128726	2.39112	0.00667451	0.00823723	2.13149	0.292424	0.0125	3.91719	0.00108564
ZNF496	0.0101626	1.13238	0.762115	0.014827	1.54161	0.461132	0.0078125	0.977615	0.968959
PDS5B	0.0121951	2.38594	0.00466875	0.00823723	2.99127	0.0614803	0.0109375	2.40443	0.0537525
ACE	0.00813008	0.433502	0.149629	0.00494234	7.81188e-07	0.990481	0.0109375	0.602975	0.385335
ADAMTS10	0.0108401	0.467418	0.129741	0.0115321	0.310823	0.24506	0.0078125	0.585644	0.451506
ADGRA2	0.0115176	1.15826	0.681412	0.00658979	2.87526e-07	0.993577	0.015625	1.36975	0.415356
ADGRF1	0.00948509	1.27764	0.468722	0.00658979	0.645046	0.662447	0.0140625	1.30899	0.48727
AMER2	0.0115176	1.70918	0.101804	0.0115321	1.25133	0.701977	0.009375	3.03885	0.0300892
AP3S1	0.0149051	0.511162	0.0779394	0.0214168	1.21097	0.645188	0.0140625	0.117099	0.0322657
AR	0.0115176	0.654347	0.266271	0.00823723	1.94048	0.258364	0.0109375	0.285225	0.0777932
ARAP3	0.00880759	1.61291	0.210878	0.00823723	1.74273	0.44106	0.0078125	2.59336	0.0363154
ARHGEF18	0.0108401	1.61658	0.180035	0.00988468	2.96166	0.0700259	0.0109375	1.28705	0.616754
ATP8A2	0.0121951	1.42459	0.246993	0.0131796	0.827619	0.747997	0.0125	1.50171	0.327715
BBX	0.0115176	0.836222	0.616926	0.0115321	1.79225	0.319787	0.0125	0.546458	0.232057
CAPRIN2	0.0128726	0.917247	0.792806	0.00988468	2.12688	0.136457	0.0109375	0.512128	0.250377
CCDC171	0.0128726	0.996325	0.991805	0.0115321	3.23142	0.0235817	0.0140625	0.78469	0.63213
FLT1	0.0115176	2.04527	0.0109978	0.00823723	2.15979	0.191664	0.0171875	2.26559	0.01128
CDH2	0.0128726	0.930675	0.831171	0.00658979	1.9431e-07	0.991661	0.0125	1.31997	0.500791
CPB1	0.0108401	0.829091	0.600208	0.00823723	1.27708	0.732901	0.015625	0.78239	0.552769
DICER1	0.0121951	0.884034	0.729565	0.00658979	3.04317	0.060252	0.0125	0.474815	0.199145
DSEL	0.0149051	0.290461	0.0143166	0.014827	0.749284	0.685123	0.0125	0.148016	0.0377002
DYNC1I1	0.0115176	0.828494	0.598515	0.014827	0.650774	0.465427	0.009375	1.0279	0.956502
EPG5	0.0108401	1.31076	0.397142	0.00823723	0.543718	0.544557	0.015625	1.36243	0.388619
EPHB4	0.0101626	1.45413	0.293202	0.0131796	0.89135	0.871606	0.009375	1.56769	0.319607
FBXO38	0.0115176	1.26978	0.478374	0.00988468	0.350406	0.296133	0.0078125	2.40688	0.0528578
GP2	0.0108401	1.27543	0.523338	0.00658979	0.682034	0.703979	0.015625	2.086	0.0754613
ZNF721	0.0115176	2.71793	0.000707764	0.00494234	12.9254	3.22496e-05	0.01875	2.51786	0.0108265
GRM6	0.0121951	1.56761	0.142496	0.0131796	0.94326	0.921809	0.0125	1.97016	0.0789771
HEPH	0.0135501	1.19286	0.580776	0.0131796	1.00401	0.994579	0.0109375	1.26669	0.600452
ZNF675	0.0115176	1.8545	0.0284959	0.00988468	2.1947	0.12182	0.015625	1.63087	0.174577
KCNAB1	0.0108401	1.52925	0.237685	0.0181219	0.650295	0.461423	0.0046875	5.50905	0.00360293
KCNC2	0.00880759	1.29102	0.481208	0.014827	1.05862	0.90286	0.00625	1.49182	0.492956
KCNH4	0.0135501	0.750087	0.422095	0.0181219	0.757725	0.640241	0.0140625	0.740321	0.506124
KIF21B	0.00948509	1.38506	0.429724	0.0131796	0.391231	0.350659	0.009375	2.92084	0.0180259
KIF4B	0.0108401	0.350754	0.0369805	0.00658979	0.57992	0.58729	0.0125	0.25555	0.0547668
LCOR	0.0101626	0.592999	0.29809	0.0115321	0.353867	0.301775	0.009375	0.954381	0.936021
LDB3	0.0121951	1.06336	0.865525	0.014827	0.834718	0.76074	0.0109375	1.37818	0.512921
LRRC53	0.0115176	1.15425	0.653814	0.0131796	0.758587	0.698202	0.0140625	1.32032	0.438911
MAST3	0.0135501	0.835872	0.615366	0.0115321	0.576522	0.444103	0.0171875	0.992039	0.984557
MCF2	0.00948509	1.56987	0.206076	0.014827	2.92507	0.010384	0.0046875	1.20772	0.790482
MEF2C	0.0135501	0.843404	0.613337	0.00823723	1.89175	0.277255	0.01875	0.743187	0.473204
MROH2A	0.0108401	0.84065	0.651389	0.00988468	0.475078	0.458955	0.0109375	0.634908	0.376434
MSH4	0.0101626	1.11323	0.780588	0.0131796	0.630743	0.44871	0.00625	1.11038	0.883948
NLRP11	0.0101626	0.501707	0.169818	0.00823723	2.61188	0.188935	0.0125	0.303878	0.0932989
NPAS4	0.0121951	1.09266	0.792385	0.00988468	0.513712	0.53585	0.015625	1.45425	0.297672
NPC1	0.0108401	0.668497	0.327555	0.0115321	0.849307	0.819265	0.0109375	0.489979	0.219922
NUP188	0.0101626	0.73969	0.434716	0.00658979	4.12398e-07	0.99132	0.0125	0.449857	0.164772
PCDH18	0.0115176	0.935261	0.860433	0.0131796	1.27212e-07	0.992659	0.0125	1.59709	0.223685
PCDHB6	0.00880759	1.2284	0.564654	0.00658979	1.24419	0.760696	0.0109375	1.4675	0.355027
PRDM16	0.0121951	0.831564	0.628926	0.00823723	1.63937	0.492599	0.0140625	0.898695	0.813779
PUM2	0.0121951	0.871122	0.68234	0.00658979	0.552234	0.554811	0.0171875	1.19119	0.625717
RADIL	0.0108401	0.972799	0.942209	0.0115321	1.52635	0.404096	0.0125	0.775121	0.661412
RBL1	0.0108401	0.788387	0.563172	0.00988468	0.440106	0.413648	0.0125	0.884444	0.807879
SCUBE1	0.0115176	1.05388	0.86966	0.00823723	1.28606	0.724835	0.0140625	0.88544	0.768645
SIPA1L2	0.00948509	0.559115	0.246994	0.00494234	6.22804e-07	0.991141	0.0109375	0.648122	0.455219
SLC4A8	0.0115176	0.940476	0.863639	0.00823723	0.782863	0.807543	0.009375	0.921964	0.872046
SLC5A7	0.0115176	0.534789	0.213495	0.014827	0.311833	0.245963	0.0046875	1.27209	0.735714
SLC7A14	0.0101626	0.555774	0.242264	0.00494234	2.68416e-07	0.993624	0.0109375	0.468848	0.286144
SMARCC2	0.0128726	0.968787	0.933787	0.00823723	3.05465e-07	0.991576	0.0125	1.25528	0.653803
SOX11	0.00880759	1.3452	0.437082	0.00658979	1.19588	0.859387	0.0078125	1.8204	0.184935
SYCP1	0.0128726	0.652744	0.263032	0.014827	1.04165	0.944488	0.0109375	0.464696	0.187261
TAOK2	0.0121951	0.915731	0.817354	0.0164745	0.687972	0.52275	0.0078125	1.24631	0.704681
TEX14	0.0115176	0.872412	0.702026	0.00988468	1.19016	0.807773	0.015625	0.813873	0.617637
TMC3	0.0121951	1.7973	0.0592379	0.00823723	1.69368	0.385807	0.01875	1.5571	0.270313
TOPAZ1	0.0101626	1.19027	0.648869	0.014827	1.08756	0.886186	0.0078125	1.50936	0.414043
TSGA10	0.0108401	0.7443	0.557043	0.00988468	0.779919	0.809205	0.009375	0.577198	0.439634
TTC21B	0.00948509	1.29521	0.502198	0.00823723	1.71805	0.357626	0.0109375	1.14182	0.803875
USP7	0.0149051	0.445994	0.0494228	0.0131796	1.79947	0.247827	0.015625	0.10227	0.0229311
ZIM3	0.0142276	1.27319	0.376014	0.00823723	3.34397	0.0184618	0.01875	0.978266	0.951438
FRG2C	0.0121951	1.08829	0.805032	0.00164745	5.79775e-07	0.992861	0.003125	0.450688	0.42735
KRT15	0.0108401	1.15202	0.691884	0.00494234	1.06228	0.952098	0.015625	1.41468	0.403937
ZNF845	0.0101626	1.80088	0.105428	0.00658979	14.6667	0.000141074	0.0078125	2.7493	0.0465792
DISP1	0.0121951	0.541098	0.135078	0.00988468	3.46611e-07	0.990336	0.015625	0.617314	0.285107
HDLBP	0.0115176	0.654409	0.347206	0.014827	1.20936	0.746883	0.0046875	0.424486	0.392579
RAPGEF6	0.0121951	0.712553	0.373586	0.0131796	0.909292	0.871251	0.0109375	0.739403	0.550079
ROBO1	0.0108401	0.624125	0.297595	0.00988468	1.12583e-07	0.992661	0.009375	1.18414	0.73712
VWA8	0.0108401	1.94192	0.0650139	0.00988468	0.715273	0.740998	0.0078125	5.67807	0.000133193
FAM155A	0.0101626	2.76807	0.000906043	0.00988468	3.48331	0.0169156	0.009375	3.73192	0.00151705
ARHGAP33	0.0101626	1.20317	0.629172	0.0115321	1.57699	0.466505	0.0078125	1.34977	0.556663
KHDRBS2	0.0121951	0.679658	0.311276	0.00823723	0.721908	0.746193	0.0125	0.650619	0.394798
KLHL4	0.0128726	1.50477	0.200094	0.0131796	0.841813	0.810197	0.0109375	1.69602	0.20257
KRT8	0.0121951	0.302337	0.0399813	0.0131796	0.263397	0.183635	0.009375	0.320187	0.233695
LILRB3	0.0142276	0.741455	0.402249	0.0214168	0.690918	0.465476	0.0125	0.835409	0.72214
LRPPRC	0.0115176	0.978809	0.955088	0.00988468	0.45407	0.432672	0.0125	1.15792	0.745577
PCF11	0.0108401	1.72639	0.154523	0.0197694	1.25507	0.654183	0.0046875	6.36843	0.00164653
PYGB	0.00745257	1.62349	0.285232	0.0131796	0.928114	0.898916	0.003125	8.87815	0.0022879
QRICH2	0.00948509	1.41464	0.363386	0.0115321	0.864611	0.838258	0.00625	1.40605	0.63247
RASAL2	0.0135501	1.51231	0.157153	0.00988468	0.407635	0.371894	0.0171875	1.89533	0.0599831
SCAF11	0.00948509	0.806916	0.633088	0.00823723	0.613188	0.626056	0.009375	0.838465	0.761651
TNRC6C	0.00948509	1.6581	0.137126	0.0131796	1.68143	0.307824	0.009375	1.66202	0.27166
TSHZ1	0.0121951	1.0892	0.789045	0.00823723	1.10411	0.890411	0.0109375	0.9122	0.839202
TTLL5	0.00813008	0.93902	0.878695	0.00823723	2.11629	0.142601	0.00625	0.759717	0.699266
ABCA10	0.0135501	1.63006	0.0956838	0.0164745	1.1901	0.732241	0.00625	1.01366	0.981516
ABCA5	0.0101626	0.532267	0.209125	0.0115321	0.393896	0.354909	0.009375	0.489885	0.314657
ARHGAP29	0.00880759	1.90604	0.103437	0.00658979	1.66714	0.47492	0.009375	5.60025	0.00339007
ASPH	0.0128726	0.403697	0.0709416	0.0181219	8.87564e-08	0.99078	0.009375	0.819678	0.732011
BICRA	0.0108401	1.00977	0.982754	0.00823723	2.80353e-07	0.992119	0.0125	2.41862	0.0514254
CCDC7	0.0115176	0.90563	0.826112	0.0197694	1.08579	0.873537	0.00625	0.567991	0.572987
CEP162	0.0115176	0.79047	0.510073	0.00658979	0.641292	0.658385	0.0140625	0.947638	0.896755
CYLC1	0.0121951	0.669012	0.327936	0.00658979	1.36966	0.658724	0.0140625	0.513959	0.252902
GRIP1	0.0101626	2.54646	0.00412268	0.0115321	3.61003	0.0149331	0.0125	2.28378	0.0499834
DACT1	0.0128726	0.724615	0.367548	0.0197694	0.713241	0.505497	0.0109375	0.675118	0.436898
DOT1L	0.0128726	1.24277	0.543096	0.00988468	0.50759	0.500749	0.0140625	2.03776	0.0639151
EFCAB5	0.00880759	0.662376	0.366359	0.00823723	0.492744	0.481364	0.0078125	0.298254	0.204703
ERBB2	0.0128726	1.3679	0.309136	0.0115321	1.35326	0.677942	0.0125	1.33413	0.454231
FBLN2	0.00813008	0.863899	0.773829	0.00988468	0.538889	0.553995	0.0015625	8.41299e-07	0.988721
KIF6	0.00948509	0.505672	0.176667	0.00988468	1.6201e-07	0.992927	0.0109375	0.821528	0.705306
KIF7	0.0108401	0.712097	0.450735	0.0115321	1.38182	0.651594	0.00625	0.629199	0.514547
MME	0.0121951	1.0324	0.92889	0.0115321	1.19178	0.80623	0.0140625	1.26435	0.571564
MTCL1	0.0108401	1.14319	0.725113	0.00823723	0.410092	0.375819	0.0140625	1.8938	0.123371
MYO5A	0.00948509	0.703407	0.391854	0.00658979	0.57905	0.586257	0.0109375	0.531057	0.276909
NLRC5	0.0121951	1.33773	0.362377	0.0164745	1.26696	0.643208	0.0109375	1.35368	0.464259
NUTM1	0.0121951	1.23894	0.549263	0.0115321	3.93704e-07	0.990227	0.0140625	2.07257	0.0587661
PARP14	0.00948509	0.810243	0.640458	0.00988468	0.951509	0.944443	0.0078125	1.22572	0.72829
PCDH1	0.00948509	0.48587	0.150921	0.00658979	3.4489	0.086983	0.0109375	0.340077	0.129002
PCDHGA8	0.0128726	1.14077	0.680997	0.00988468	2.05891	0.218625	0.0140625	1.12314	0.779414
PROX1	0.0121951	1.00494	0.98904	0.0131796	1.51533	0.414307	0.0125	0.841507	0.734577
PTPN21	0.00948509	1.18678	0.677941	0.00988468	1.1033	0.922383	0.0125	1.22809	0.649739
SALL4	0.0121951	1.52022	0.191448	0.014827	0.863435	0.802142	0.009375	2.18927	0.0836282
SENP6	0.0142276	1.18867	0.589409	0.0131796	0.698384	0.615487	0.01875	1.40286	0.348139
TCF20	0.0142276	0.707712	0.332704	0.014827	1.45449	0.459617	0.0140625	0.539487	0.222316
TDRD9	0.0115176	0.80301	0.538033	0.00823723	2.17742e-07	0.990439	0.0171875	0.9848	0.96798
TOPBP1	0.0121951	0.787994	0.531395	0.014827	0.548793	0.402731	0.009375	0.840907	0.731412
FGD4	0.0101626	2.01873	0.0161982	0.00988468	4.46648	0.00107809	0.0125	1.37722	0.437906
USP35	0.0101626	1.2538	0.526634	0.00823723	3.03024	0.0642886	0.0125	0.760393	0.587793
WWC2	0.00948509	1.23728	0.577037	0.00988468	2.2862	0.105324	0.00625	1.53422	0.462901
ZC3H3	0.0108401	0.424215	0.139117	0.0164745	0.469744	0.289753	0.003125	0.884967	0.903039
ZNF560	0.0115176	0.65117	0.34044	0.014827	0.290204	0.218263	0.0109375	0.677223	0.502411
ZNF626	0.00745257	2.34865	0.0384456	0.0115321	2.12843	0.195885	0.00625	2.16828	0.188133
ZNF850	0.0101626	1.6116	0.136587	0.0164745	2.83532	0.00404309	0.00625	0.641542	0.532929
ABCB6	0.0101626	1.01986	0.956002	0.00658979	0.848971	0.871651	0.0140625	1.33129	0.455525
ACSM2A	0.00745257	0.39605	0.116028	0.00823723	0.208086	0.137754	0.00625	0.680322	0.595445
ADAM2	0.0121951	0.818252	0.574188	0.0181219	0.420689	0.224334	0.0109375	1.19254	0.669889
ADAMTSL4	0.0101626	0.961707	0.924528	0.0131796	0.646742	0.54204	0.0109375	1.31653	0.585697
ALG13	0.0121951	1.28295	0.435557	0.0115321	0.849719	0.819371	0.0109375	1.61985	0.24386
APAF1	0.0115176	1.09057	0.820077	0.0131796	1.58642	0.367171	0.0078125	1.11317	0.853587
ARHGAP44	0.0128726	0.692944	0.304286	0.0115321	0.330066	0.269179	0.015625	0.798687	0.588313
ATP7B	0.0115176	1.69311	0.0847123	0.00658979	2.97481	0.0641366	0.015625	1.60478	0.191231
BRSK1	0.0101626	1.17617	0.648855	0.0115321	1.41405	0.553946	0.009375	0.730341	0.588707
CCDC88C	0.00880759	1.15053	0.757118	0.00823723	3.69599e-07	0.990343	0.00625	11.7278	2.14355e-06
CD163	0.0108401	1.39352	0.323709	0.00823723	0.629103	0.644403	0.0140625	1.35358	0.463583
CDH26	0.0115176	1.02145	0.955557	0.014827	1.28617	0.619044	0.00625	0.961884	0.95645
CKAP5	0.0101626	0.609225	0.324058	0.00988468	1.42069e-07	0.993127	0.0125	0.998361	0.997408
CNGB1	0.0101626	1.49092	0.295961	0.014827	1.26308	0.690118	0.0046875	1.75955	0.335756
CPQ	0.0108401	0.505036	0.180324	0.0115321	0.255084	0.177577	0.0078125	0.590458	0.589557
DHX36	0.0108401	1.35012	0.373522	0.00988468	2.75995	0.0259508	0.009375	0.951964	0.932791
DHX9	0.0128726	1.1175	0.75546	0.0131796	0.593856	0.465601	0.0140625	1.51503	0.358575
DIAPH2	0.0121951	1.52257	0.135582	0.0131796	2.21469	0.0810454	0.0140625	1.17438	0.67575
DLEC1	0.0108401	0.751692	0.525513	0.0115321	0.333611	0.27388	0.0109375	0.92283	0.890622
DLGAP2	0.0128726	1.22713	0.501922	0.014827	1.10162	0.850111	0.0125	1.42872	0.351557
DNAI4	0.0115176	1.14786	0.651944	0.00823723	0.301237	0.233352	0.015625	1.2625	0.516783
EIF2AK4	0.0128726	0.621655	0.290734	0.0164745	0.316841	0.254074	0.009375	0.763908	0.642847
ENPP2	0.0115176	1.54455	0.173361	0.00658979	1.2174	0.783184	0.0109375	1.66094	0.219464
ACIN1	0.00609756	3.32098	0.00408255	0.00329489	6.95332	0.093711	0.009375	4.89047	0.000649616
FHOD3	0.00880759	1.11679	0.756626	0.00494234	1.14929	0.8902	0.0125	1.11931	0.784374
FRMPD4	0.0128726	1.03415	0.9123	0.00823723	1.46873	0.591549	0.01875	0.974457	0.942358
INPPL1	0.0121951	0.885184	0.710447	0.00988468	1.64944	0.395943	0.0140625	0.58645	0.290566
IQSEC1	0.00948509	1.38606	0.332372	0.00658979	0.667207	0.687448	0.0140625	1.69755	0.142728
ITGA7	0.0108401	1.11735	0.74263	0.00823723	1.07044	0.908932	0.00625	1.14345	0.818075
ITIH2	0.0115176	1.67895	0.124029	0.0131796	1.5314	0.401854	0.009375	1.96316	0.182505
KDM5B	0.0135501	0.389729	0.0606565	0.0131796	0.775922	0.721698	0.0109375	0.172121	0.0793656
KDM6B	0.0121951	1.37902	0.314955	0.00823723	0.688647	0.710238	0.0140625	2.17412	0.0304391
LGSN	0.0115176	1.5204	0.215413	0.0164745	0.804582	0.710148	0.0078125	2.56654	0.0622379
MAGI3	0.0121951	1.15586	0.684497	0.0115321	0.433894	0.406168	0.0140625	1.93268	0.0864031
MARF1	0.0142276	0.935618	0.835385	0.014827	0.5321	0.376471	0.015625	1.08049	0.839873
MED13L	0.0101626	1.4558	0.326533	0.00823723	0.427049	0.397393	0.00625	3.2897	0.0445067
MESP2	0.0135501	0.643778	0.217737	0.00658979	3.46501e-07	0.991494	0.025	0.75379	0.430469
MTMR4	0.0108401	1.24202	0.521314	0.00988468	1.57783	0.524753	0.0125	1.07032	0.870378
MYOM3	0.00880759	1.73926	0.146817	0.00823723	1.96493	0.345895	0.0078125	1.24733	0.704128
OPRM1	0.0108401	1.52773	0.189284	0.00494234	2.67181	0.175327	0.01875	1.34368	0.417633
OR2T8	0.00542005	0.643086	0.446509	0.00164745	1.03824e-06	0.992456	0.0109375	0.67526	0.499062
PCDHA5	0.0108401	0.764273	0.513322	0.00988468	0.522563	0.517821	0.0125	0.98016	0.964759
PCDHAC1	0.00948509	1.17433	0.652183	0.0115321	1.42036	0.548298	0.009375	0.973244	0.957345
PCDHB4	0.0115176	0.859321	0.714348	0.0115321	1.36926e-07	0.992961	0.0078125	2.12442	0.141714
PCDHGB4	0.0128726	0.679984	0.279097	0.00988468	0.524719	0.520915	0.0171875	0.685411	0.359193
